# Supplementary material for: Stationarity of the inter-event power-law distributions
Source: PLoS One. 2017 Mar 27;12(3):e0174509. doi: 10.1371/journal.pone.0174509 (PMC5367707; doi:10.1371/journal.pone.0174509)
Supplement: S1 Dataset — (TXT) [file pone.0174509.s001.txt]

1154936219
1154940333
1154950965
1154950998
1155019595
1155020337
1155021802
1155021986
1155023021
1155023197
1155026995
1155027065
1155038891
1155039694
1155118536
1155118603
1155118679
1155118786
1155118870
1155118943
1155119157
1155119219
1155119275
1155119348
1155119612
1155119773
1155119819
1155119844
1155120058
1155120525
1155121146
1155127612
1155189511
1155189721
1155190040
1155190105
1155190456
1155190798
1155192259
1155198804
1155199601
1155199627
1155199633
1155199639
1155200645
1155201523
1155201540
1155201578
1155201724
1155210168
1155212164
1155212268
1155212777
1155213204
1155213661
1155213961
1155292498
1155302548
1155544770
1155545009
1155545153
1155546188
1155546884
1155547117
1155547222
1155547294
1155551710
1155551836
1155551982
1155552086
1155552121
1155552430
1155552522
1155552597
1155552635
1155552673
1155553257
1155553294
1155553368
1155555160
1155555310
1155556659
1155556689
1155556720
1155556825
1155556887
1155557052
1155557067
1155557179
1155557222
1155557385
1155557890
1155558521
1155558568
1155558637
1155561073
1155561106
1155561272
1155561327
1155561344
1155561359
1155561380
1155561403
1155561414
1155561512
1155561522
1155561578
1155561587
1155561595
1155561601
1155561608
1155561623
1155561754
1155561773
1155561795
1155561818
1155561854
1155561874
1155561891
1155561910
1155561930
1155561937
1155561947
1155561956
1155562154
1155562172
1155562198
1155562207
1155562220
1155562239
1155562250
1155562256
1155562265
1155562717
1155562729
1155562740
1155562746
1155562754
1155562761
1155562771
1155562780
1155562829
1155562844
1155562895
1155562994
1155564013
1155564021
1155564029
1155564038
1155564043
1155564074
1155583820
1155583829
1155583874
1155583913
1155583960
1155584206
1155584526
1155584590
1155584682
1155584764
1155585116
1155585138
1155585301
1155585311
1155585416
1155585546
1155585582
1155585596
1155585797
1155585833
1155585910
1155585945
1155585971
1155585987
1155586028
1155586297
1155586353
1155586379
1155586427
1155586561
1155586597
1155586738
1155586869
1155586884
1155620444
1155620531
1155620558
1155620580
1155620619
1155620662
1155620672
1155621042
1155621127
1155621206
1155621471
1155621508
1155621514
1155621519
1155621706
1155621724
1155621758
1155622189
1155622227
1155622297
1155622308
1155622316
1155622326
1155622377
1155622424
1155622483
1155622829
1155622913
1155622954
1155622963
1155622970
1155622978
1155623189
1155623268
1155623290
1155624109
1155624371
1155624374
1155624377
1155624380
1155624382
1155624385
1155624388
1155624393
1155624396
1155624401
1155624404
1155624409
1155624413
1155624417
1155624421
1155624424
1155624428
1155624431
1155624437
1155624439
1155624444
1155624448
1155624483
1155624513
1155624532
1155624555
1155624583
1155624605
1155624622
1155624637
1155624654
1155624666
1155624686
1155624698
1155624718
1155624733
1155625065
1155625085
1155625101
1155625112
1155625190
1155625958
1155626017
1155627233
1155627357
1155627396
1155627419
1155627464
1155627544
1155627620
1155627669
1155627868
1155627926
1155627947
1155627979
1155628006
1155628067
1155628129
1155628240
1155628275
1155628329
1155628351
1155628565
1155628600
1155628616
1155628636
1155628651
1155628680
1155628697
1155628703
1155628719
1155628743
1155628753
1155628774
1155628784
1155628919
1155628953
1155628975
1155629001
1155629012
1155629029
1155629053
1155629283
1155629299
1155630710
1155631255
1155631302
1155631405
1155631542
1155631615
1155631623
1155631629
1155631638
1155631645
1155631651
1155631656
1155631665
1155631669
1155631679
1155631686
1155631693
1155631702
1155631844
1155631858
1155631927
1155631943
1155631960
1155632075
1155632085
1155632092
1155632099
1155632170
1155632184
1155632244
1155632252
1155632262
1155632303
1155632329
1155632386
1155632429
1155632461
1155634880
1155634946
1155634974
1155634984
1155635035
1155635080
1155635112
1155635200
1155635235
1155635255
1155635285
1155635310
1155635335
1155635396
1155635455
1155635488
1155635514
1155635533
1155635596
1155635636
1155635703
1155635715
1155635730
1155635742
1155635759
1155635959
1155636053
1155636126
1155636133
1155636167
1155636188
1155636282
1155636300
1155636335
1155636365
1155636398
1155636414
1155636440
1155636490
1155636502
1155636572
1155636587
1155636709
1155636754
1155636795
1155636807
1155636825
1155636832
1155636845
1155636854
1155636871
1155636880
1155636900
1155636906
1155636923
1155636932
1155636966
1155636972
1155637076
1155637088
1155637102
1155637142
1155637151
1155637172
1155637181
1155637196
1155637203
1155637233
1155637369
1155637375
1155637383
1155637393
1155637408
1155637419
1155637429
1155637439
1155637449
1155637463
1155637601
1155637639
1155637648
1155637667
1155637676
1155637699
1155637728
1155637737
1155637756
1155637780
1155638362
1155638388
1155638417
1155638488
1155638589
1155638748
1155638818
1155639010
1155639079
1155639288
1155639360
1155639445
1155639467
1155641794
1155642672
1155642968
1155643358
1155645898
1155645944
1155645989
1155646066
1155646127
1155646160
1155646386
1155646460
1155646493
1155646537
1155646603
1155646810
1155646943
1155646957
1155646980
1155646989
1155646996
1155647004
1155647011
1155647017
1155647023
1155647029
1155647038
1155647625
1155647661
1155647671
1155647679
1155647764
1155647772
1155647779
1155648770
1155649560
1155649571
1155649611
1155649655
1155649689
1155649703
1155650043
1155650057
1155650074
1155650181
1155650193
1155650207
1155650215
1155650223
1155665971
1155666087
1155666115
1155666131
1155666145
1155666319
1155666344
1155666368
1155666378
1155666396
1155666404
1155666421
1155666430
1155666675
1155666689
1155666697
1155666724
1155666749
1155666905
1155667070
1155667078
1155667217
1155667238
1155667477
1155667488
1155667591
1155667597
1155667623
1155667633
1155667674
1155667703
1155667956
1155668116
1155668130
1155668163
1155668220
1155668248
1155668272
1155668614
1155668636
1155668858
1155668873
1155668914
1155668967
1155669006
1155669052
1155669061
1155669143
1155669421
1155670024
1155670131
1155670155
1155670186
1155670452
1155670552
1155670649
1155670760
1155670796
1155670875
1155670898
1155670909
1155670921
1155670998
1155671256
1155671446
1155671547
1155671566
1155671578
1155671615
1155671629
1155671643
1155671658
1155671672
1155671694
1155671749
1155711705
1155711943
1155712000
1155712063
1155712116
1155712168
1155712205
1155712393
1155712475
1155712541
1155712681
1155713559
1155713592
1155713941
1155714004
1155714124
1155714294
1155714500
1155714533
1155714571
1155714649
1155714694
1155714759
1155714861
1155714885
1155714983
1155715091
1155715218
1155715373
1155715420
1155715471
1155715505
1155715556
1155715608
1155715712
1155715761
1155715802
1155716801
1155716897
1155717115
1155717261
1155717319
1155717529
1155717684
1155717798
1155718090
1155718186
1155718274
1155718303
1155718381
1155721536
1155721605
1155721646
1155721677
1155721706
1155721739
1155721787
1155721826
1155724090
1155724117
1155724398
1155724436
1155724535
1155724569
1155724613
1155724632
1155724695
1155724717
1155724749
1155724802
1155724860
1155725005
1155725338
1155726105
1155726214
1155726266
1155726354
1155726443
1155727681
1155727877
1155727892
1155727961
1155728131
1155728209
1155728234
1155728310
1155728564
1155729131
1155729354
1155729388
1155729581
1155729805
1155729884
1155729921
1155729969
1155730477
1155730507
1155730747
1155731537
1155731890
1155731917
1155731946
1155732033
1155732058
1155732090
1155732886
1155732994
1155733106
1155733426
1155733477
1155733545
1155733707
1155736410
1155736443
1155736514
1155736661
1155736721
1155736757
1155736788
1155736821
1155756137
1155756145
1155756166
1155756173
1155756296
1155756374
1155756382
1155756407
1155756434
1155756444
1155756459
1155756607
1155756628
1155756635
1155756642
1155756649
1155756663
1155756724
1155756730
1155756744
1155756838
1155756847
1155756896
1155756912
1155756982
1155756984
1155756987
1155756989
1155756992
1155757457
1155757463
1155757471
1155757481
1155757488
1155757502
1155757512
1155757660
1155757666
1155757673
1155757684
1155757687
1155759094
1155803187
1155803224
1155803270
1155803283
1155803325
1155803344
1155803361
1155803391
1155803407
1155803439
1155803545
1155803704
1155803800
1155803868
1155803902
1155803926
1155803978
1155804002
1155804060
1155804108
1155804143
1155804231
1155804271
1155804687
1155804748
1155804771
1155804856
1155804898
1155804914
1155804983
1155805015
1155805074
1155805104
1155805135
1155805225
1155805282
1155805388
1155805409
1155805437
1155805487
1155805541
1155805558
1155807014
1155807058
1155807180
1155807220
1155807226
1155807235
1155807242
1155807249
1155807258
1155807266
1155807275
1155807285
1155807294
1155807301
1155807316
1155807324
1155807331
1155807336
1155807343
1155807595
1155807903
1155807926
1155807973
1155807981
1155807985
1155807996
1155808007
1155808032
1155808447
1155808454
1155808459
1155808469
1155808476
1155808481
1155808529
1155808546
1155808571
1155810277
1155810324
1155810345
1155810435
1155810450
1155810456
1155810462
1155810468
1155810473
1155810478
1155810714
1155810837
1155810856
1155810873
1155810887
1155810899
1155810927
1155810963
1155810980
1155811009
1155811047
1155811072
1155811080
1155811088
1155811505
1155811512
1155811517
1155811523
1155811670
1155811697
1155811725
1155811774
1155811795
1155811828
1155811932
1155811954
1155812051
1155812072
1155812168
1155812193
1155812205
1155812229
1155812247
1155812277
1155812306
1155812465
1155812495
1155812520
1155812541
1155812561
1155812593
1155812612
1155812619
1155812678
1155813208
1155813242
1155815253
1155816721
1155816874
1155817007
1155817023
1155817082
1155817101
1155822402
1155839737
1155839769
1155840046
1155840082
1155840117
1155840164
1155840179
1155840209
1155840254
1155840309
1155840315
1155840323
1155840330
1155840336
1155840343
1155840354
1155840496
1155840712
1155840746
1155840787
1155842918
1155843359
1155843544
1155843557
1155843620
1155843784
1155843992
1155844145
1155844164
1155844189
1155844191
1155844479
1155844528
1155844600
1155844617
1155844634
1155844642
1155844650
1155844657
1155844663
1155844770
1155844834
1155844909
1155844932
1155844947
1155845455
1155845817
1155845831
1155845896
1155845938
1155846398
1155847095
1155847340
1155847398
1155847482
1155847541
1155882437
1155882563
1155882590
1155882674
1155882691
1155882785
1155882801
1155885238
1155885870
1155886008
1155886295
1155886376
1155886706
1155886795
1155886847
1155886897
1155886940
1155886971
1155887007
1155887032
1155887055
1155887142
1155887367
1155887383
1155887402
1155889211
1155890655
1155891129
1155893591
1155893655
1155895031
1155895059
1155895544
1155895950
1155899147
1155899456
1155899722
1155899956
1155900723
1155902043
1155903763
1155907550
1155908996
1155909088
1155925412
1155926014
1155926021
1155926027
1155926036
1155926047
1155926062
1155926076
1155926085
1155926099
1155926107
1155926114
1155926125
1155926133
1155926140
1155926153
1155926160
1155926171
1155926181
1155926189
1155926199
1155926209
1155926217
1155926224
1155926233
1155926241
1155926429
1155926443
1155926452
1155926495
1155926507
1155926517
1155926528
1155926539
1155926548
1155926557
1155926569
1155926580
1155926590
1155926600
1155926633
1155926645
1155926671
1155926686
1155926697
1155926706
1155926721
1155926728
1155926736
1155926745
1155926753
1155926763
1155926772
1155926783
1155926794
1155926811
1155926839
1155927094
1155927110
1155927117
1155927123
1155927131
1155927223
1155927229
1155927236
1155927243
1155927250
1155927263
1155927277
1155927287
1155927299
1155927306
1155927313
1155927322
1155927329
1155927338
1155927350
1155927359
1155927370
1155927379
1155927389
1155927400
1155927407
1155927415
1155927420
1155927434
1155927591
1155927602
1155927620
1155927637
1155927647
1155927668
1155927679
1155927693
1155927703
1155927712
1155927719
1155927727
1155927737
1155927745
1155927761
1155927778
1155927823
1155927829
1155927845
1155927876
1155927896
1155927904
1155927911
1155927911
1155927964
1155927979
1155927999
1155928008
1155928024
1155928211
1155928216
1155928225
1155928232
1155928240
1155928248
1155928258
1155928298
1155928306
1155928312
1155928318
1155928332
1155928344
1155928351
1155928365
1155928374
1155928416
1155928423
1155928434
1155928457
1155928465
1155928471
1155928481
1155928494
1155928502
1155928514
1155928532
1155928850
1155928860
1155928868
1155928876
1155928889
1155928902
1155928917
1155928931
1155928938
1155928955
1155928967
1155928976
1155928985
1155928998
1155929008
1155929067
1155929074
1155929081
1155929088
1155929096
1155929113
1155929122
1155929134
1155929200
1155929207
1155929213
1155929229
1155929243
1155929257
1155929264
1155929281
1155929557
1155929595
1155929603
1155929615
1155929627
1155929637
1155929654
1155929671
1155929692
1155929716
1155929752
1155929765
1155929784
1155929793
1155929799
1155929845
1155929893
1155930088
1155930115
1155930153
1155930425
1155930483
1155930692
1155930726
1155930733
1155930740
1155930746
1155930759
1155930769
1155930795
1155930810
1155930836
1155930849
1155930867
1155930878
1155930939
1155930945
1155930952
1155930957
1155930972
1155930980
1155930986
1155931014
1155931029
1155931035
1155931053
1155931152
1155931633
1155931642
1155931649
1155931656
1155931664
1155931670
1155931676
1155931752
1155931760
1155931769
1155931775
1155931852
1155931859
1155931958
1155931966
1155931972
1155931990
1155932103
1155932135
1155932144
1155932254
1155932264
1155932371
1155932378
1155932421
1155932623
1155932644
1155932655
1155932743
1155932749
1155932755
1155932763
1155932774
1155932782
1155932789
1155932797
1155932806
1155932813
1155932821
1155932827
1155932844
1155932855
1155932879
1155933003
1155933012
1155933018
1155933023
1155933029
1155933060
1155933080
1155933085
1155933089
1155933090
1155933097
1155933104
1155933111
1155933121
1155933272
1155933277
1155933291
1155933298
1155933305
1155933310
1155933384
1155933421
1155933423
1155933876
1155933897
1155933902
1155933915
1155933923
1155933929
1155933935
1155933941
1155933950
1155933956
1155933965
1155933971
1155933977
1155934002
1155934013
1155934019
1155934028
1155934034
1155934043
1155934049
1155934056
1155934065
1155934072
1155934087
1155934097
1155934105
1155934120
1155934210
1155934213
1155934221
1155934237
1155934478
1155969573
1155969579
1155969613
1155969618
1155969673
1155969681
1155969689
1155969713
1155969731
1155969765
1155969773
1155969780
1155969789
1155969820
1155969828
1155969835
1155969844
1155969850
1155969866
1155970142
1155970151
1155970162
1155970170
1155970184
1155970238
1155970246
1155970253
1155970260
1155970268
1155970274
1155970281
1155970289
1155970302
1155970309
1155970315
1155970322
1155970328
1155970347
1155970375
1155970393
1155970797
1155970804
1155970839
1155970846
1155970852
1155970859
1155970880
1155970888
1155970912
1155970919
1155970924
1155970933
1155970953
1155970959
1155970965
1155970971
1155970979
1155972292
1155973926
1155974014
1155974127
1155974250
1155978742
1155979000
1155979838
1155980346
1155980577
1155981359
1155981586
1156017567
1156017736
1156018071
1156018486
1156018839
1156020055
1156020316
1156020533
1156160412
1156168986
1156187881
1156226900
1156228144
1156228165
1156228468
1156228598
1156232177
1156232228
1156254904
1156271149
1156271590
1156276638
1156277220
1156277676
1156277751
1156316426
1156323871
1156324228
1156324372
1156327324
1156327346
1156327389
1156329280
1156332694
1156333656
1156333749
1156333960
1156335099
1156335695
1156336139
1156339873
1156400981
1156425088
1156489685
1156490011
1156491445
1156492515
1156494021
1156494285
1156496049
1156500584
1156500947
1156501919
1156502006
1156502296
1156503076
1156503134
1156503418
1156512010
1156536743
1156756959
1156757267
1156757415
1156759319
1156759415
1156759523
1156760603
1156760805
1156760916
1156760980
1156761002
1156761085
1156761301
1156761350
1156761407
1156761581
1156762094
1156762193
1156762429
1156762731
1156762774
1156762883
1156762900
1156766931
1156766969
1156767115
1156767123
1156767244
1156767282
1156767533
1156767548
1156770951
1156772559
1156774845
1156774855
1156775026
1156775138
1156775829
1156775933
1156775947
1156775969
1156776383
1156776388
1156776633
1156776646
1156776659
1156778619
1156778652
1156778664
1156778935
1156778989
1156779000
1156779005
1156780318
1156780325
1156780385
1156780413
1156781583
1156781592
1156781635
1156792156
1156793520
1156793722
1156793728
1156793735
1156794007
1156794072
1156794081
1156794092
1156794098
1156794871
1156794877
1156831158
1156832486
1156832560
1156832594
1156832680
1156832722
1156832738
1156832755
1156832786
1156832803
1156832954
1156833049
1156833081
1156833098
1156833201
1156833242
1156833353
1156833428
1156833434
1156833508
1156842725
1156842978
1156879514
1156879936
1156880521
1156880772
1156881325
1156881394
1156881529
1156881956
1156964272
1156964476
1156964487
1156964545
1156964702
1156964707
1156964710
1156965122
1157054033
1157054581
1157103828
1157130327
1157142791
1157142923
1157142970
1157142980
1157143137
1157143238
1157143363
1157143365
1157143491
1157143580
1157143724
1157143931
1157143936
1157144079
1157144091
1157144257
1157144400
1157144461
1157144545
1157144603
1157144723
1157144826
1157144874
1157147087
1157179109
1157179412
1157179502
1157179727
1157180113
1157180251
1157180689
1157180723
1157181256
1157181589
1157181856
1157181862
1157181866
1157181909
1157181923
1157182332
1157182362
1157182756
1157182776
1157182873
1157182879
1157182909
1157182926
1157182935
1157182951
1157182960
1157183074
1157190558
1157190563
1157190590
1157190615
1157190621
1157190627
1157190632
1157190710
1157191326
1157191342
1157191398
1157191407
1157191414
1157191422
1157191438
1157191444
1157191612
1157194918
1157194931
1157194935
1157194963
1157195036
1157195051
1157195067
1157204977
1157208557
1157208600
1157208609
1157208613
1157208618
1157208622
1157208649
1157208655
1157208659
1157208669
1157208693
1157208699
1157208714
1157208791
1157214692
1157215148
1157215247
1157215568
1157215611
1157215799
1157217127
1157217166
1157217180
1157217191
1157217200
1157218520
1157218786
1157218788
1157218842
1157218881
1157219079
1157219231
1157219398
1157219401
1157219404
1157220424
1157220428
1157220483
1157220775
1157225517
1157267767
1157268157
1157268276
1157268279
1157268316
1157268543
1157268553
1157268562
1157268601
1157268937
1157269210
1157269220
1157269477
1157269608
1157269928
1157270400
1157270558
1157270907
1157271059
1157271122
1157271222
1157271291
1157272018
1157272205
1157272293
1157272471
1157273150
1157273209
1157273328
1157274057
1157274116
1157274207
1157274401
1157274513
1157274635
1157274678
1157274788
1157276133
1157276346
1157276353
1157276448
1157276513
1157276958
1157277014
1157283287
1157283289
1157283294
1157283781
1157283792
1157284008
1157284012
1157284666
1157284885
1157284956
1157285047
1157285307
1157285359
1157285363
1157285840
1157285859
1157286704
1157286984
1157287045
1157287097
1157287117
1157291558
1157293401
1157295705
1157295852
1157295891
1157296072
1157296094
1157296772
1157296858
1157296899
1157296972
1157297018
1157297181
1157297203
1157297385
1157297693
1157297696
1157297779
1157298215
1157298278
1157299646
1157305404
1157305450
1157305455
1157305958
1157306058
1157306096
1157306288
1157306609
1157306636
1157306877
1157307207
1157527201
1157527323
1157527717
1157528268
1157528728
1157529243
1157531083
1157532182
1157532281
1157532296
1157532318
1157532411
1157534125
1157536195
1157536322
1157537943
1157538433
1157539012
1157539063
1157539342
1157543318
1157543342
1157543601
1157544236
1157544732
1157545067
1157545223
1157545528
1157545653
1157737819
1157738044
1157738093
1157738202
1157738597
1157738602
1157738605
1157738947
1157739066
1157739072
1157739666
1157739676
1157739682
1157739688
1157739691
1157739786
1157739934
1157739937
1157740002
1157740348
1157742285
1157743058
1157743700
1157743701
1157744242
1157744288
1157744557
1157744713
1157744962
1157744984
1157745012
1157745043
1157745092
1157745095
1157745327
1157745636
1157745671
1157790144
1157791000
1157791126
1157791346
1157791543
1157791559
1157791722
1157792114
1157792192
1157794565
1157794606
1157794629
1157794812
1157794844
1157796895
1157814761
1157815067
1157817839
1157818176
1157818276
1157818410
1157820576
1157820895
1157820936
1157820989
1157820994
1157821247
1157822315
1157822387
1157822558
1157822628
1157823226
1157823256
1157823370
1157824666
1157824750
1157826528
1157826847
1157826917
1157827377
1157828214
1157828310
1157828329
1157828884
1157829072
1157829572
1157829617
1157829658
1157829675
1157832227
1157907967
1157918834
1157918866
1157918962
1158746303
1158746427
1158775252
1158775581
1158778030
1158779283
1158917731
1159005261
1159005307
1159006538
1159006800
1159007060
1159007130
1159007181
1159007230
1159028915
1159028928
1159028969
1159030410
1159030591
1159030673
1159031305
1159031332
1159031471
1159031747
1159032652
1159032724
1159032775
1159033994
1159034902
1159035023
1159035183
1159036682
1159088220
1159088384
1159088439
1159088454
1159088578
1159088588
1159088682
1159088686
1159088789
1159088792
1159088798
1159105431
1159105486
1159105593
1159105716
1159105724
1159105783
1159105788
1159105849
1159105853
1159105878
1159105956
1159106026
1159106763
1159106932
1159106977
1159106998
1159129998
1159130045
1159130070
1159130368
1159130509
1159130514
1159199265
1159199270
1159199354
1159199390
1159199624
1159204043
1159204252
1159204339
1159204398
1159204406
1159204438
1159204482
1159204528
1159204539
1159206940
1159213088
1159213182
1159213251
1159293892
1159293974
1159294070
1159295270
1159295311
1159295362
1159295418
1159295494
1159295541
1159295570
1159295598
1159295693
1159295721
1159295762
1159295924
1159296020
1159296193
1159296301
1159296324
1159296418
1159296497
1159296546
1159296573
1159296674
1159296796
1159296963
1159297031
1159297194
1159297249
1159297635
1159297680
1159298332
1159298832
1159299080
1159299149
1159299178
1159299210
1159299294
1159299706
1159299727
1159299864
1159299895
1159300522
1159343806
1159344032
1159344250
1159344321
1159344418
1159344997
1159345421
1159345661
1159345994
1159346082
1159378387
1159378429
1159378666
1159378793
1159378818
1159378929
1159379087
1159379149
1159379220
1159379537
1159379627
1159379653
1159380047
1159380073
1159386548
1159551934
1159551959
1159555083
1159555373
1159555608
1159556019
1159556475
1159556799
1159556994
1159557060
1159557195
1159557691
1159558152
1159560353
1159560516
1159560538
1159560643
1159561099
1159562436
1159562648
1159562747
1159562818
1159562876
1159563008
1159563283
1159563472
1159563613
1159564472
1159564864
1159599690
1159599750
1159600095
1159600301
1159600641
1159600743
1159600913
1159601078
1159601505
1159601692
1159602161
1159605470
1159605557
1159605641
1159605733
1159605849
1159606726
1159606856
1159606931
1159606948
1159606959
1159607204
1159607337
1159607373
1159607783
1159614929
1159614934
1159614989
1159615404
1159615626
1159615723
1159615827
1159615894
1159616780
1159634278
1159634356
1159634480
1159634715
1159634777
1159634833
1159634851
1159634912
1159635092
1159635195
1159636398
1159636402
1159636819
1159637026
1159637669
1159644512
1159644518
1159644617
1159644631
1159644841
1159644844
1159645003
1159645009
1159645237
1159645327
1159645480
1159645573
1159645679
1159645684
1159645769
1159649284
1159649343
1159649411
1159649434
1159649480
1159649593
1159649607
1159649755
1159649878
1159649882
1159651112
1159651160
1159651281
1159651282
1159651424
1159651464
1159651578
1159651581
1159651659
1159651734
1159651781
1159651840
1159696418
1159810500
1159810524
1159899821
1159899833
1159899842
1159899847
1159899854
1159900055
1159900059
1159900063
1159900068
1159900072
1159900093
1159900226
1159900230
1159900233
1159900400
1159900416
1159900421
1159900720
1159900726
1159900731
1159900753
1159900757
1159901153
1159901161
1159901164
1159901168
1159901172
1159901179
1159901363
1159901478
1159901481
1159901800
1159901804
1159901807
1159901810
1159901814
1159901818
1159905204
1159905215
1159905317
1159905320
1159905324
1159905329
1159905333
1159905406
1159905543
1159905581
1159905838
1159905847
1159905856
1159905946
1159905956
1159905965
1159905973
1159906065
1159906071
1159906140
1159906148
1159906156
1159906165
1159906175
1159906486
1159906497
1159906518
1159906527
1159906562
1159907203
1159907214
1159907343
1159907351
1159907416
1159907450
1159907473
1159907512
1159907549
1159907563
1159907609
1159907621
1159963617
1159963713
1159964005
1159965712
1159979989
1159979993
1159979997
1159980002
1159980112
1159980119
1159980140
1159980173
1159980235
1159980272
1159980275
1159980280
1159980284
1159980420
1159980421
1159980430
1159980508
1159980513
1159980519
1159980547
1159980770
1159980773
1159980776
1159980780
1159980784
1159982183
1159982190
1159982229
1159982249
1159982265
1159982268
1159982492
1159982499
1159982506
1159982509
1159982590
1159982594
1159982837
1159982839
1159982847
1159982847
1159982854
1159982854
1159982858
1159982862
1159982958
1159982961
1159982965
1159983209
1159983211
1159983216
1159983218
1159983315
1159983350
1159983380
1159983384
1159984442
1159984446
1159984448
1159984454
1159984465
1159984471
1159984476
1159984481
1159984488
1159984497
1159984621
1159984635
1159984837
1159984847
1159984875
1159984895
1159984919
1159985650
1159985678
1159985684
1159985694
1159985721
1159985808
1159986338
1159986459
1159986578
1159986620
1159986785
1159986824
1159986851
1159986883
1159986913
1159986948
1159987104
1159987128
1159987247
1159987305
1159987325
1159987490
1159987503
1159987531
1159987607
1159987616
1159987633
1159987643
1159988025
1159988048
1159988060
1159988070
1159988452
1159988467
1159988476
1159988486
1159988500
1159988544
1159988911
1159991559
1159991573
1160073556
1160073565
1160074403
1160074550
1160074561
1160074582
1160074600
1160074686
1160076802
1160076821
1160076829
1160076845
1160076863
1160076903
1160077102
1160077130
1160077141
1160077154
1160077165
1160077175
1160077234
1160077243
1160077251
1160077260
1160077271
1160077324
1160077334
1160077341
1160077350
1160077415
1160077422
1160077431
1160077549
1160077563
1160077586
1160077591
1160077643
1160077722
1160077730
1160077744
1160077756
1160077821
1160077830
1160077838
1160148818
1160148845
1160148878
1160148899
1160148970
1160149003
1160149022
1160149063
1160149219
1160149758
1160149772
1160151176
1160151183
1160151198
1160151209
1160151269
1160151289
1160151321
1160151343
1160151372
1160151423
1160151436
1160151464
1160151496
1160151793
1160151815
1160151832
1160151853
1160151933
1160151947
1160151966
1160151990
1160152005
1160152067
1160152204
1160152216
1160152230
1160152245
1160152264
1160152295
1160152307
1160152355
1160152482
1160152493
1160152502
1160152537
1160152575
1160152597
1160152617
1160152637
1160152647
1160152659
1160152715
1160152740
1160152755
1160152773
1160152819
1160152859
1160153062
1160153100
1160153126
1160153164
1160153192
1160153230
1160153243
1160153253
1160153268
1160153283
1160153298
1160153311
1160154832
1160154853
1160154864
1160154932
1160154942
1160154951
1160154963
1160154980
1160155152
1160155167
1160155175
1160155188
1160155202
1160155212
1160155738
1160155759
1160155775
1160155787
1160155797
1160155877
1160155936
1160155951
1160155964
1160156059
1160156119
1160156149
1160156160
1160156194
1160156251
1160156302
1160156320
1160156344
1160156441
1160156497
1160156523
1160156544
1160156557
1160156567
1160156605
1160156640
1160156711
1160156731
1160156748
1160156766
1160156781
1160156836
1160156846
1160156858
1160164425
1160164451
1160164486
1160164529
1160164581
1160164589
1160164601
1160164666
1160164701
1160164716
1160164727
1160164738
1160164751
1160164762
1160164810
1160164852
1160164867
1160164925
1160164953
1160165052
1160165074
1160165096
1160165117
1160165168
1160165232
1160165443
1160165511
1160165523
1160165560
1160165576
1160165606
1160165638
1160165676
1160165701
1160165818
1160165847
1160165880
1160165916
1160166006
1160166046
1160166066
1160166084
1160166107
1160166483
1160166545
1160166779
1160166811
1160166840
1160166850
1160166964
1160166980
1160166997
1160167011
1160167049
1160167085
1160167107
1160167145
1160167181
1160167189
1160167213
1160167278
1160167370
1160167459
1160167554
1160167565
1160167627
1160167645
1160167692
1160167728
1160167747
1160167756
1160167828
1160168046
1160168055
1160168069
1160168081
1160168124
1160168134
1160168146
1160168157
1160168168
1160168183
1160168209
1160168218
1160168230
1160168240
1160168251
1160168313
1160168323
1160168332
1160168344
1160168353
1160168379
1160168500
1160168518
1160168529
1160168565
1160168572
1160168581
1160168590
1160168601
1160168671
1160168696
1160168719
1160168728
1160168739
1160168790
1160168805
1160168830
1160168848
1160168858
1160168882
1160168977
1160168988
1160169002
1160169023
1160169040
1160169237
1160169252
1160169272
1160169293
1160169337
1160169473
1160169491
1160169517
1160169683
1160169720
1160169748
1160169846
1160170043
1160170137
1160170154
1160170165
1160170268
1160170301
1160170510
1160170567
1160170590
1160170699
1160170792
1160170832
1160170911
1160170928
1160170958
1160171039
1160171075
1160171237
1160171298
1160171316
1160171413
1160171453
1160171537
1160171550
1160171560
1160171600
1160171626
1160171752
1160171757
1160203554
1160203590
1160203612
1160203630
1160203659
1160203668
1160203686
1160203704
1160203725
1160203737
1160203755
1160204059
1160204070
1160204085
1160204128
1160204140
1160204150
1160204164
1160204188
1160204273
1160204285
1160204339
1160204356
1160204373
1160204397
1160204428
1160204453
1160204468
1160204506
1160204527
1160204541
1160204567
1160204586
1160204600
1160204616
1160204712
1160204730
1160204770
1160204779
1160204813
1160204829
1160204895
1160204952
1160204966
1160204978
1160204989
1160205003
1160205012
1160205082
1160205097
1160205108
1160205130
1160205143
1160205154
1160205196
1160205210
1160205221
1160205233
1160205289
1160205300
1160205312
1160205323
1160205341
1160205354
1160205467
1160205479
1160205490
1160205499
1160205512
1160205524
1160205533
1160205555
1160205567
1160205577
1160205588
1160205600
1160205631
1160205641
1160206144
1160206169
1160206181
1160206656
1160206682
1160206696
1160206712
1160206737
1160206779
1160206793
1160206809
1160206844
1160206857
1160206870
1160206917
1160206933
1160206949
1160206969
1160206982
1160207043
1160207058
1160207090
1160207119
1160207130
1160207141
1160207150
1160207160
1160207180
1160207189
1160208615
1160208655
1160208667
1160208676
1160208687
1160208698
1160208713
1160208726
1160208737
1160208748
1160208760
1160208770
1160208782
1160208794
1160208806
1160208820
1160208830
1160208875
1160209033
1160209043
1160209065
1160209086
1160209119
1160209162
1160209185
1160209539
1160209552
1160209570
1160209584
1160209641
1160209652
1160209662
1160209670
1160209683
1160209781
1160209823
1160209841
1160209853
1160209864
1160209884
1160209894
1160209911
1160209942
1160209984
1160210156
1160210206
1160210221
1160210350
1160210406
1160210420
1160210434
1160210530
1160210543
1160210565
1160210656
1160210681
1160210701
1160210729
1160210750
1160210842
1160210853
1160210863
1160210873
1160210923
1160210935
1160210945
1160210956
1160211052
1160211066
1160211078
1160211090
1160211102
1160211113
1160211127
1160211195
1160211269
1160211278
1160211289
1160211300
1160211311
1160211324
1160211393
1160211403
1160211419
1160211432
1160211460
1160211636
1160211643
1160212651
1160212701
1160212711
1160212724
1160212735
1160212762
1160212986
1160215067
1160215078
1160215086
1160215098
1160215107
1160215141
1160215166
1160215175
1160215190
1160215201
1160215217
1160215291
1160215316
1160215326
1160215335
1160215346
1160215356
1160215391
1160215407
1160215425
1160215435
1160215450
1160215461
1160215506
1160215514
1160215521
1160215530
1160215544
1160215556
1160215567
1160215606
1160215617
1160215629
1160215639
1160215649
1160215660
1160215709
1160215718
1160215730
1160215738
1160215750
1160215785
1160215800
1160215823
1160215833
1160215843
1160215857
1160215870
1160215913
1160215925
1160215936
1160215945
1160215953
1160215984
1160216000
1160216013
1160216029
1160216053
1160216077
1160216110
1160216119
1160216127
1160216147
1160216172
1160216183
1160216190
1160216206
1160222566
1160222657
1160222848
1160222938
1160223063
1160223205
1160223241
1160223357
1160223389
1160223454
1160223496
1160223646
1160224047
1160224155
1160224466
1160224482
1160224906
1160225149
1160227700
1160227819
1160227892
1160228040
1160228135
1160229086
1160229175
1160229255
1160229816
1160229874
1160230142
1160230451
1160230541
1160230560
1160230815
1160230911
1160231310
1160231339
1160231374
1160231396
1160231562
1160231725
1160231834
1160231945
1160231966
1160232145
1160232242
1160232273
1160232282
1160232312
1160232979
1160233084
1160233202
1160233401
1160233434
1160233512
1160233541
1160233703
1160233725
1160233753
1160233886
1160234317
1160234395
1160234773
1160235594
1160236313
1160238084
1160238654
1160238697
1160238841
1160238909
1160239113
1160239229
1160244401
1160244447
1160244836
1160245533
1160245809
1160294514
1160294921
1160295061
1160295270
1160295288
1160295477
1160296030
1160296079
1160296192
1160296234
1160296308
1160296336
1160296409
1160296527
1160296620
1160296673
1160296787
1160296886
1160296910
1160296981
1160297002
1160297245
1160297296
1160297387
1160297413
1160297433
1160297478
1160297501
1160297542
1160297574
1160298938
1160298994
1160299014
1160299036
1160299080
1160300083
1160300140
1160300229
1160300301
1160300326
1160300361
1160300390
1160300456
1160300505
1160300583
1160300658
1160300689
1160300838
1160300916
1160300943
1160300967
1160301008
1160301035
1160301085
1160301099
1160301138
1160301163
1160301215
1160301241
1160301293
1160301326
1160301355
1160301373
1160301443
1160301466
1160301491
1160301513
1160301566
1160301584
1160301593
1160301620
1160301641
1160301722
1160301742
1160301861
1160301882
1160301931
1160301953
1160301973
1160302092
1160302114
1160302175
1160302178
1160302244
1160302314
1160302375
1160302422
1160302446
1160302504
1160302564
1160302646
1160302670
1160302735
1160302753
1160302818
1160302848
1160302867
1160302911
1160302914
1160302976
1160302989
1160303057
1160303069
1160303115
1160303128
1160322008
1160322020
1160322069
1160322105
1160322129
1160322170
1160322182
1160322234
1160322245
1160322288
1160322303
1160322333
1160322350
1160322409
1160322421
1160322457
1160322491
1160322507
1160322524
1160322535
1160322607
1160322618
1160322635
1160322648
1160322667
1160322774
1160322843
1160322851
1160322941
1160322957
1160322990
1160322999
1160323060
1160323118
1160323140
1160323165
1160323175
1160323196
1160323256
1160323273
1160323291
1160323324
1160323348
1160323375
1160323392
1160323407
1160323492
1160323527
1160323540
1160323586
1160323600
1160323717
1160323738
1160323766
1160323779
1160323819
1160323910
1160323922
1160323975
1160323996
1160324027
1160324048
1160324112
1160324138
1160324236
1160324333
1160324349
1160324397
1160324503
1160324516
1160324543
1160324559
1160324582
1160324617
1160324681
1160324698
1160324714
1160324728
1160324769
1160324784
1160324889
1160324902
1160324971
1160325013
1160325031
1160325044
1160325063
1160325086
1160325105
1160325124
1160325159
1160325179
1160325252
1160325269
1160325350
1160325486
1160325997
1160326025
1160326037
1160326049
1160326065
1160326116
1160326126
1160326191
1160326247
1160326252
1160326322
1160326341
1160326402
1160326433
1160326449
1160326463
1160326521
1160326537
1160326589
1160326623
1160326643
1160326762
1160326822
1160326842
1160326863
1160326886
1160326909
1160327005
1160327021
1160327048
1160327064
1160327119
1160327201
1160331596
1160331642
1160331706
1160331751
1160331833
1160331848
1160331897
1160331905
1160331948
1160331960
1160331975
1160332043
1160332054
1160332082
1160332096
1160332118
1160332138
1160332183
1160332204
1160332223
1160332233
1160332264
1160332297
1160332419
1160332450
1160332476
1160332539
1160332707
1160332756
1160332806
1160332860
1160332918
1160332952
1160332970
1160333030
1160333053
1160333089
1160333105
1160333134
1160333209
1160333258
1160333286
1160333345
1160333373
1160333387
1160333415
1160333461
1160333531
1160333542
1160333641
1160333655
1160333808
1160335612
1160335635
1160335647
1160503532
1160503548
1160503604
1160503624
1160503684
1160503704
1160503755
1160503857
1160510696
1160510720
1160510749
1160510786
1160510818
1160510870
1160511304
1160511478
1160511534
1160511561
1160752673
1160752738
1160753838
1160753912
1160754963
1160754977
1160755011
1160755036
1160755052
1160755090
1160755104
1160755155
1160755236
1160755413
1160755432
1160755581
1160755636
1160757437
1160757463
1160757482
1160757513
1160757526
1160757540
1160757555
1160757603
1160757639
1160757656
1160757681
1160757706
1160757724
1160757751
1160757795
1160757833
1160757857
1160757888
1160757917
1160757944
1160757960
1160758021
1160758035
1160758084
1160758137
1160758217
1160758246
1160758263
1160758288
1160758321
1160758341
1160758354
1160758396
1160758432
1160758441
1160758482
1160758512
1160758526
1160758563
1160758591
1160758739
1160758763
1160758778
1160758808
1160758823
1160758852
1160758906
1160758927
1160758948
1160758975
1160758999
1160759024
1160759060
1160759116
1160759150
1160759165
1160759182
1160759210
1160759253
1160759331
1160759366
1160759393
1160759409
1160760598
1160760614
1160760633
1160760647
1160760660
1160760671
1160760825
1160760844
1160760861
1160760897
1160760908
1160760924
1160760942
1160761011
1160761039
1160761310
1160761330
1160761362
1160761368
1160761565
1160761618
1160761631
1160761664
1160761684
1160761724
1160763501
1160763539
1160763573
1160763620
1160763637
1160763658
1160763674
1160763685
1160763736
1160763755
1160763773
1160763955
1160764004
1160764076
1160764121
1160764218
1160764259
1160764434
1160764531
1160764601
1160764624
1160764786
1160764809
1160764839
1160764852
1160764865
1160765074
1160765155
1160765199
1160765213
1160765244
1160765327
1160765358
1160765383
1160765814
1160765840
1160765959
1160765980
1160765995
1160766030
1160766043
1160766079
1160766113
1160766316
1160766451
1160766489
1160766528
1160766955
1160766998
1160767015
1160767203
1160767336
1160767395
1160767407
1160767433
1160767453
1160767477
1160767568
1160767735
1160767767
1160767787
1160767820
1160767925
1160768028
1160768058
1160768090
1160768101
1160769140
1160769186
1160769206
1160769231
1160769279
1160769294
1160769384
1160769400
1160769649
1160769783
1160770035
1160770198
1160770217
1160770244
1160770277
1160770309
1160771556
1160771620
1160771633
1160771678
1160771694
1160771970
1160772033
1160774925
1160775044
1160855088
1160855132
1160855166
1160855186
1160856204
1160856249
1160856292
1160856504
1160856560
1160856624
1160856716
1160856733
1160856759
1160857319
1160857339
1160857404
1160857539
1160857719
1160857745
1160857788
1160857839
1160857898
1160857938
1160857953
1160857973
1160858297
1160858359
1160858715
1160858733
1160858761
1160858783
1160858816
1160859138
1160859227
1160859229
1160859257
1160859305
1160859324
1160859388
1160859413
1160859432
1160859558
1160859600
1160859757
1160859782
1160860003
1160860027
1160860066
1160860124
1160860147
1160860276
1160860503
1160860528
1160860570
1160860607
1160860625
1160860667
1160860712
1160860736
1160861017
1160861092
1160861403
1160861428
1160861459
1160861822
1160861854
1160861876
1160861957
1160896706
1160896780
1160896861
1160896890
1160896903
1160896923
1160897209
1160897262
1160897280
1160897309
1160897337
1160897373
1160897650
1160897701
1160912084
1160912101
1160912115
1160912142
1160912159
1160912194
1160912217
1160912242
1160912273
1160912506
1160912529
1160912760
1160912796
1160912867
1160912922
1160912977
1160913000
1160913012
1160913349
1160913466
1160913556
1160913599
1160913613
1160913640
1160913649
1160913674
1160913697
1160914037
1160914105
1160914175
1160914190
1160914223
1160914240
1160914262
1160914278
1160914294
1160914337
1160914455
1160915282
1160915319
1160915353
1160915375
1160915391
1160915406
1160915424
1160915445
1160917251
1160917325
1160917342
1160917359
1160917373
1160917390
1160917460
1160917555
1160917574
1160917601
1160917615
1160917629
1160917880
1160917962
1160917979
1160917995
1160918011
1160918029
1160918048
1160918063
1160918336
1160918391
1160918410
1160920780
1160920796
1160920822
1160920929
1160920970
1160920983
1160920997
1160921026
1160921045
1160921103
1160921125
1160921401
1160921748
1160921820
1160921836
1160921870
1160921886
1160921905
1160921949
1160922142
1160922194
1160922228
1160922244
1160922269
1160922282
1160922316
1160922341
1160922599
1160922813
1160922900
1160922926
1160922941
1160922961
1160923001
1160923030
1160923056
1160923195
1160923244
1160923291
1160923328
1160923376
1160923405
1160923424
1160923533
1160924098
1160924152
1160924186
1160924262
1160924284
1160924305
1160924403
1160924495
1160924515
1160924539
1160924559
1160924586
1160924599
1160924691
1160925295
1160925469
1160925518
1160925535
1160925569
1160925599
1160925622
1160925647
1160925713
1160925840
1160925862
1160926440
1160926696
1160926717
1160926734
1160926750
1160926763
1160926804
1160926830
1160926918
1160926965
1160926987
1160927025
1160927081
1160927138
1160927167
1160927367
1160927402
1160927468
1160927491
1160927514
1160927539
1160927561
1160927901
1160929475
1160929557
1160929624
1160929692
1160929706
1160929744
1160929762
1160930002
1160941038
1160941098
1160941139
1160941159
1160941177
1160941228
1160941247
1160941264
1160942253
1160942513
1160942553
1160942568
1160942603
1160942655
1160942681
1160943643
1160943702
1160943722
1160943794
1160943816
1160943835
1160944710
1160944807
1160944831
1160944852
1160944926
1160945899
1161024705
1161024751
1161024801
1161025150
1161025470
1161025485
1161025504
1161026077
1161026721
1161026821
1161026847
1161026937
1161027017
1161027097
1161027124
1161110902
1161110923
1161110945
1161111133
1161111148
1161111183
1161112362
1161112759
1161112786
1161112809
1161112972
1161113082
1161113149
1161113208
1161113268
1161113326
1161113799
1161113923
1161113949
1161114204
1161114246
1161114318
1161114343
1161114413
1161114509
1161114531
1161114548
1161114561
1161114596
1161114670
1161114880
1161344252
1161344299
1161344337
1161370962
1161370982
1161371001
1161371762
1161371795
1161371902
1161373361
1161373792
1161373832
1161373983
1161374272
1161374952
1161374956
1161374959
1161377090
1161377174
1161377401
1161377419
1161377665
1161377744
1161377758
1161377852
1161377915
1161377972
1161378237
1161378369
1161378463
1161378474
1161378903
1161378910
1161378968
1161413365
1161415054
1161415138
1161415164
1161415179
1161415205
1161415233
1161415248
1161415365
1161415410
1161415435
1161415454
1161415476
1161415501
1161415565
1161415605
1161415633
1161415741
1161416075
1161416253
1161416268
1161416322
1161416372
1161416399
1161416415
1161416431
1161416451
1161416472
1161416600
1161416772
1161416842
1161416913
1161417041
1161417066
1161417140
1161417146
1161417175
1161417354
1161417406
1161417487
1161417509
1161417545
1161417560
1161417590
1161417609
1161417648
1161417676
1161417697
1161417724
1161417762
1161418002
1161418040
1161418050
1161418073
1161418119
1161418126
1161418199
1161419121
1161419133
1161419251
1161419307
1161419343
1161419366
1161419379
1161419410
1161419432
1161419448
1161419462
1161419478
1161419646
1161419711
1161419764
1161419776
1161419807
1161419848
1161419866
1161419884
1161419910
1161421233
1161421240
1161421259
1161421306
1161421395
1161421454
1161421473
1161421489
1161421530
1161421555
1161421578
1161421605
1161421626
1161421648
1161422403
1161422416
1161422447
1161422461
1161422519
1161422557
1161422595
1161422613
1161423015
1161423040
1161423058
1161423074
1161423092
1161423122
1161423157
1161423178
1161423924
1161423937
1161423968
1161423980
1161424022
1161424036
1161424058
1161424071
1161424366
1161424455
1161424487
1161424488
1161424514
1161424521
1161424547
1161424579
1161424602
1161424610
1161424704
1161424745
1161424768
1161424790
1161424800
1161424814
1161424822
1161424835
1161424847
1161425826
1161425926
1161425941
1161425955
1161425963
1161425988
1161425998
1161426016
1161426091
1161426428
1161426559
1161426574
1161426589
1161426608
1161426623
1161426643
1161426660
1161426704
1161426715
1161427047
1161427146
1161427562
1161427615
1161427665
1161427689
1161427710
1161427722
1161427752
1161427783
1161427805
1161427935
1161435605
1161435768
1161435779
1161435787
1161435804
1161435829
1161435845
1161435871
1161435894
1161435907
1161435918
1161435939
1161436022
1161436078
1161436624
1161436671
1161436756
1161436775
1161436794
1161436805
1161437163
1161437171
1161437186
1161437200
1161443533
1161443556
1161443575
1161443597
1161443616
1161443628
1161443641
1161443656
1161443670
1161443684
1161444214
1161444241
1161444265
1161444296
1161444304
1161444322
1161444355
1161444383
1161444403
1161444419
1161444763
1161444772
1161444808
1161444836
1161444848
1161444863
1161444874
1161444890
1161444929
1161444938
1161444958
1161444967
1161445303
1161445328
1161445363
1161445417
1161445435
1161445453
1161445473
1161446049
1161446116
1161446227
1161446400
1161446464
1161446491
1161446505
1161446521
1161446547
1161446563
1161446836
1161446909
1161446921
1161446934
1161446941
1161446953
1161446966
1161446999
1161447462
1161447485
1161447526
1161447568
1161447588
1161447614
1161447622
1161447650
1161447672
1161447681
1161447817
1161447887
1161447911
1161447929
1161447951
1161447986
1161448017
1161448091
1161448152
1161448271
1161448292
1161448314
1161448481
1161448488
1161448514
1161448528
1161448544
1161448569
1161448588
1161448606
1161448758
1161448785
1161449067
1161449184
1161449208
1161449221
1161449232
1161449256
1161449304
1161449313
1161449347
1161449748
1161449767
1161449794
1161449812
1161449844
1161453095
1161453114
1161453142
1161453322
1161453357
1161453387
1161453427
1161453446
1161453464
1161454539
1161454610
1161454649
1161454664
1161454694
1161454705
1161454760
1161455714
1161455723
1161455773
1161455802
1161455817
1161455863
1161455892
1161455915
1161455922
1161457196
1161457225
1161457282
1161457308
1161457325
1161457386
1161457409
1161457440
1161457455
1161457478
1161457506
1161457876
1161458110
1161458528
1161458677
1161458705
1161458730
1161458880
1161458965
1161458979
1161459013
1161459027
1161459054
1161459070
1161459101
1161459122
1161459140
1161459166
1161459174
1161459197
1161459206
1161459228
1161459237
1161459284
1161459299
1161459316
1161459325
1161459337
1161459509
1161459525
1161459546
1161459576
1161459597
1161459605
1161459626
1161459639
1161459660
1161459699
1161459729
1161459745
1161459784
1161459792
1161459819
1161459897
1161459907
1161459925
1161459933
1161459940
1161459966
1161459980
1161460085
1161460120
1161460136
1161460149
1161460158
1161460169
1161460183
1161460191
1161460198
1161460220
1161460229
1161460252
1161460271
1161460285
1161460305
1161460372
1161460409
1161460458
1161460470
1161460489
1161460501
1161460524
1161460544
1161460691
1161460703
1161460722
1161460781
1161460797
1161460858
1161460879
1161460890
1161460910
1161461015
1161461040
1161461161
1161461184
1161461193
1161461206
1161461225
1161461248
1161461271
1161461284
1161461295
1161461350
1161461406
1161461600
1161461622
1161461635
1161461672
1161461697
1161461705
1161461728
1161461740
1161461763
1161461935
1161461952
1161462002
1161462031
1161462051
1161462068
1161462080
1161462106
1161462117
1161462129
1161462140
1161462350
1161462428
1161462446
1161462490
1161462505
1161462527
1161462544
1161462553
1161462567
1161462589
1161462602
1161462615
1161462625
1161462644
1161462656
1161462674
1161462683
1161462703
1161462712
1161462727
1161462871
1161462887
1161462957
1161463091
1161463110
1161463152
1161463172
1161463254
1161463267
1161463328
1161463565
1161463826
1161463840
1161463890
1161463915
1161463928
1161463940
1161463962
1161464079
1161464109
1161464163
1161464179
1161464190
1161464200
1161464215
1161464257
1161464379
1161464419
1161464562
1161464581
1161464600
1161464624
1161464638
1161464648
1161464670
1161464703
1161464791
1161464870
1161464995
1161465007
1161465030
1161465068
1161465092
1161465112
1161465133
1161465146
1161465163
1161465173
1161465192
1161465204
1161465212
1161465223
1161465237
1161465253
1161465271
1161465284
1161465306
1161465317
1161465362
1161465392
1161465486
1161465507
1161465518
1161465526
1161465536
1161465554
1161465562
1161465579
1161465588
1161465602
1161465614
1161465628
1161465654
1161465670
1161465687
1161465698
1161465710
1161465732
1161465754
1161465779
1161465794
1161465940
1161465952
1161465966
1161465978
1161465996
1161466006
1161466018
1161466049
1161466059
1161466087
1161466113
1161466166
1161466180
1161466190
1161466210
1161466218
1161466240
1161466267
1161466277
1161466290
1161466327
1161466352
1161466514
1161466555
1161500507
1161500519
1161500538
1161500561
1161500581
1161500617
1161500634
1161500656
1161500675
1161500680
1161500698
1161500703
1161500734
1161500843
1161500852
1161500863
1161500886
1161500905
1161501004
1161501004
1161501004
1161501018
1161501036
1161501201
1161501255
1161501266
1161501293
1161501310
1161501327
1161501351
1161501381
1161501398
1161501429
1161501459
1161501508
1161502680
1161503157
1161503198
1161504560
1161504763
1161504778
1161504860
1161504920
1161505089
1161505153
1161505182
1161505419
1161505467
1161505517
1161505607
1161505680
1161505691
1161505702
1161505850
1161505928
1161505935
1161506061
1161506121
1161506131
1161506216
1161506272
1161506810
1161506820
1161506853
1161506861
1161507223
1161507232
1161507287
1161507358
1161507373
1161507383
1161507392
1161507398
1161507545
1161508591
1161508694
1161508706
1161508745
1161508818
1161509153
1161509163
1161509170
1161509180
1161509189
1161509409
1161509658
1161509682
1161509697
1161509915
1161509943
1161509958
1161509966
1161510212
1161510431
1161510440
1161510664
1161510935
1161511069
1161511089
1161511253
1161511319
1161513043
1161513089
1161513246
1161513254
1161513256
1161513648
1161513699
1161513909
1161514073
1161514084
1161514247
1161514282
1161514337
1161514351
1161514360
1161514409
1161514620
1161514662
1161514720
1161514876
1161515957
1161516043
1161516063
1161516071
1161516078
1161516199
1161516274
1161516843
1161516860
1161519310
1161519338
1161519531
1161519611
1161519632
1161519915
1161520676
1161521543
1161521644
1161521653
1161521830
1161521881
1161521969
1161522020
1161522201
1161522287
1161522294
1161522402
1161522501
1161522507
1161522518
1161522558
1161522571
1161522662
1161522702
1161522830
1161523033
1161523070
1161523133
1161523142
1161523307
1161523348
1161523366
1161523440
1161523663
1161523683
1161523848
1161525385
1161525431
1161525494
1161525656
1161525750
1161525850
1161525914
1161525922
1161526065
1161526171
1161526183
1161526192
1161758817
1161758841
1161758915
1161758942
1161759664
1161759700
1161759727
1161759750
1161759915
1161759934
1161759964
1161760860
1161760886
1161760990
1161761557
1161761591
1161762018
1161762053
1161763075
1161763096
1161763385
1161763628
1161764016
1161764053
1161764069
1161764100
1161764480
1161764558
1161765680
1161765736
1161765906
1161766121
1161767405
1161767463
1161767502
1161769390
1161769430
1161769454
1161769485
1161769503
1161769568
1161769686
1161769807
1161769890
1161770266
1161770517
1161770600
1161770899
1161770967
1161771188
1161771300
1161771560
1161771712
1161771786
1161771812
1161771858
1161772024
1161772759
1161773266
1161773292
1161773328
1161774785
1161774803
1161774819
1161775656
1161775691
1161775790
1161775975
1161776786
1161776818
1161776835
1161776874
1161778962
1161893657
1161893895
1161893973
1161894039
1161967361
1161967497
1161967555
1161967558
1161967652
1161967723
1161967805
1161967840
1161967972
1161968016
1161968393
1161968425
1161968439
1161968552
1161968571
1161968616
1161968684
1161968757
1161968860
1161970277
1161970373
1161970389
1161970404
1161970429
1161970452
1161970476
1161970502
1161970533
1161970536
1161970572
1161970775
1161970833
1161970849
1161970882
1161970896
1161970923
1161971036
1161971204
1161971381
1161971397
1161971416
1161971436
1161971448
1161971468
1161971496
1161971579
1161971621
1161971642
1161971693
1161971703
1161971760
1161971823
1161971854
1161971871
1161971890
1161971944
1161971962
1161973358
1161973416
1161973440
1161973465
1161973519
1161973532
1161973569
1161973675
1161973712
1161973724
1161973818
1161973929
1161973944
1161973959
1161973972
1161973994
1161974013
1161974087
1161974151
1161974253
1161974267
1161974286
1161974322
1161974500
1161974634
1161975006
1161975090
1161975108
1161975135
1161975162
1161975406
1161975438
1161975535
1161975547
1161975563
1161975576
1161976751
1161976816
1161976829
1161976866
1161976917
1161976928
1161977076
1161977252
1161977458
1161977527
1161977566
1161977577
1161977723
1161983513
1161983610
1161983623
1161983662
1161983674
1161983705
1161983720
1161983826
1161983902
1161983918
1161983930
1161983953
1161983966
1161983977
1161984003
1161984194
1161984243
1161984280
1161984310
1161984315
1161984334
1161984490
1161984605
1161984641
1161984650
1161984663
1161984675
1161984687
1161984714
1161984717
1161984733
1161984749
1161984778
1161984819
1161985205
1161985251
1161985564
1161985700
1161985710
1161985724
1161985738
1161985769
1161985791
1161985829
1161985952
1161985992
1161986079
1161986106
1161986178
1161986189
1161986202
1161986262
1161986273
1161986333
1161986406
1161986422
1161986436
1161986450
1161986473
1161986483
1161986511
1161986533
1161986566
1161986587
1161986654
1161986764
1161986777
1161986810
1161986826
1161986841
1161986846
1161986858
1161986877
1161986925
1162018824
1162018864
1162019376
1162019453
1162019506
1162019543
1162019564
1162019638
1162019658
1162019671
1162019688
1162019699
1162019706
1162019978
1162020078
1162020102
1162020118
1162020134
1162020151
1162020172
1162020256
1162020282
1162020312
1162020461
1162020522
1162020541
1162020556
1162020561
1162020586
1162020601
1162020745
1162021007
1162021019
1162021034
1162021037
1162021256
1162032915
1162033056
1162033069
1162033266
1162033287
1162033558
1162033586
1162033600
1162033627
1162033791
1162033823
1162033909
1162033930
1162033975
1162034105
1162034120
1162034329
1162034351
1162034606
1162034665
1162034696
1162034779
1162034899
1162035055
1162035072
1162035083
1162035100
1162035191
1162035511
1162035566
1162035576
1162035675
1162035891
1162036560
1162036709
1162036722
1162036771
1162036882
1162037031
1162037206
1162037224
1162037241
1162037261
1162043423
1162043927
1162044084
1162044107
1162044248
1162044526
1162044869
1162052360
1162052388
1162052796
1162053110
1162053725
1162053907
1162054259
1162054944
1162055120
1162055210
1162055803
1162055942
1162055977
1162056020
1162056080
1162056500
1162057298
1162058402
1162058452
1162058579
1162058818
1162058875
1162059041
1162059048
1162059297
1162059483
1162059549
1162059899
1162060012
1162060683
1162060703
1162060721
1162060792
1162061667
1162061881
1162066685
1162066728
1162066739
1162066887
1162067322
1162067349
1162067371
1162067399
1162067470
1162067547
1162067599
1162068398
1162068418
1162068464
1162068495
1162068884
1162068919
1162069113
1162069135
1162069151
1162069668
1162069711
1162069753
1162069801
1162069933
1162069970
1162070013
1162070027
1162071119
1162071193
1162071421
1162071458
1162071477
1162071624
1162071645
1162071651
1162071788
1162071831
1162071909
1162072361
1162072392
1162072555
1162072584
1162072630
1162072655
1162111163
1162111245
1162111309
1162111379
1162111402
1162111561
1162111654
1162112333
1162112387
1162112401
1162112439
1162112758
1162112807
1162113525
1162113561
1162113565
1162113631
1162113765
1162113871
1162113934
1162113938
1162113941
1162114142
1162114228
1162114242
1162114301
1162114314
1162114347
1162114412
1162114558
1162114657
1162114838
1162114927
1162132846
1162134067
1162134992
1162135036
1162136214
1162136229
1162136950
1162137840
1162138128
1162138359
1162138462
1162138665
1162138722
1162138765
1162139013
1162139056
1162139127
1162139183
1162139272
1162139384
1162140854
1162140917
1162140975
1162141011
1162141104
1162141389
1162141405
1162141419
1162141957
1162142068
1162142085
1162142111
1162142209
1162142220
1162142238
1162142285
1162142751
1162142790
1162142813
1162142886
1162142906
1162142947
1162143010
1162145653
1162145779
1162145796
1162150226
1162150260
1162150282
1162150411
1162150426
1162150507
1162150598
1162150625
1162150672
1162150698
1162150773
1162150835
1162150889
1162150926
1162150939
1162151033
1162151066
1162151100
1162323021
1162323107
1162323143
1162323180
1162323257
1162323298
1162323368
1162323465
1162323525
1162323553
1162323570
1162323660
1162323714
1162323794
1162329076
1162329135
1162329161
1162329178
1162329245
1162329322
1162331850
1162380843
1162391377
1162391424
1162392000
1162392109
1162392241
1162394544
1162394952
1162415168
1162501655
1162501752
1162501787
1162501803
1162501816
1162501828
1162501858
1162501886
1162501909
1162501929
1162502244
1162502301
1162502342
1162502347
1162502385
1162502387
1162502495
1162502575
1162502601
1162502641
1162502653
1162502758
1162502774
1162502808
1162502822
1162502887
1162502926
1162502969
1162503124
1162503155
1162503170
1162503207
1162503229
1162503297
1162503328
1162503349
1162503361
1162503383
1162503406
1162503761
1162503781
1162503839
1162503896
1162503931
1162503954
1162504024
1162504052
1162504078
1162504089
1162504108
1162504132
1162504143
1162504155
1162504310
1162504337
1162504357
1162504392
1162504419
1162504496
1162504506
1162504541
1162504548
1162504573
1162504612
1162504618
1162504633
1162504643
1162504701
1162504708
1162504730
1162504794
1162504810
1162505015
1162505061
1162505073
1162505093
1162505108
1162505121
1162505143
1162544689
1162544748
1162544813
1162545258
1162545404
1162545428
1162545745
1162545769
1162545953
1162546163
1162546196
1162546237
1162546259
1162546275
1162546314
1162546344
1162546392
1162546486
1162546506
1162546632
1162546656
1162546704
1162546825
1162546866
1162547138
1162547194
1162547347
1162547539
1162547562
1162547696
1162547804
1162547835
1162547927
1162547953
1162548050
1162548093
1162548140
1162548162
1162548187
1162548212
1162548418
1162548444
1162548478
1162548493
1162548515
1162548590
1162548627
1162548720
1162548751
1162548826
1162548852
1162548903
1162548928
1162549917
1162550029
1162550046
1162550193
1162550734
1162550778
1162550877
1162552221
1162552242
1162552260
1162552289
1162552363
1162552382
1162552422
1162552442
1162552525
1162564415
1162564513
1162564638
1162564762
1162564942
1162565216
1162565261
1162565310
1162565355
1162565385
1162565464
1162565551
1162565588
1162565604
1162565634
1162566953
1162566977
1162567055
1162567469
1162567519
1162567617
1162567639
1162567667
1162567702
1162567755
1162567865
1162567945
1162568041
1162568244
1162568263
1162568288
1162568314
1162568638
1162568684
1162568724
1162568746
1162568787
1162568893
1162569076
1162569093
1162569102
1162569141
1162569164
1162569199
1162569218
1162569247
1162569350
1162569364
1162569395
1162581589
1162581702
1162581764
1162581788
1162581798
1162581821
1162581925
1162582123
1162582288
1162582299
1162582324
1162582343
1162582666
1162582787
1162582829
1162582861
1162582885
1162583040
1162583099
1162583271
1162583284
1162583656
1162583714
1162583743
1162583804
1162583877
1162584143
1162586866
1162587660
1162588400
1162589685
1162590784
1162591341
1162592788
1162592805
1162594032
1162655198
1162655226
1162655268
1162655357
1162655575
1162655633
1162655743
1162656114
1162656146
1162656155
1162656166
1162656564
1162656595
1162656660
1162656714
1162656748
1162656868
1162656967
1162657037
1162657083
1162657186
1162657226
1162657284
1162657316
1162657320
1162657469
1162657472
1162657599
1162660140
1162660533
1162660620
1162660698
1162660755
1162660837
1162661032
1162661079
1162661096
1162661102
1162661129
1162661325
1162661467
1162661484
1162661517
1162661574
1162661619
1162661655
1162661676
1162661787
1162661806
1162661892
1162661899
1162662201
1162662228
1162662279
1162662310
1162662324
1162662342
1162662368
1162662389
1162662452
1162662464
1162662480
1162662491
1162662546
1162662549
1162662804
1162662815
1162662919
1162663157
1162663794
1162664084
1162664195
1162664218
1162664277
1162664319
1162664330
1162664477
1162664541
1162664562
1162667914
1162668059
1162668135
1162668290
1162668397
1162668419
1162668446
1162668507
1162668527
1162669174
1162669251
1162669283
1162669295
1162669314
1162669360
1162669503
1162669524
1162669641
1162669660
1162669673
1162669706
1162669905
1162669923
1162669989
1162670005
1162670021
1162670032
1162670115
1162670173
1162670192
1162670348
1162670589
1162670614
1162670641
1162670652
1162670694
1162671005
1162671117
1162671129
1162671137
1162671167
1162671296
1162671325
1162671469
1162671489
1162671588
1162671610
1162671670
1162671691
1162671709
1162671734
1162671748
1162671852
1162671883
1162672185
1162672262
1162672445
1162672482
1162672516
1162672545
1162672600
1162672636
1162672781
1162672831
1162672872
1162673062
1162673126
1162673139
1162673153
1162673187
1162673243
1162673303
1162673328
1162673519
1162673596
1162674670
1162675215
1162675237
1162677092
1162677208
1162677234
1162677332
1162677377
1162677392
1162677425
1162677438
1162677650
1162677674
1162677700
1162677783
1162677815
1162677852
1162677902
1162677916
1162677935
1162678006
1162678042
1162678091
1162678146
1162678215
1162678238
1162678627
1162678956
1162679043
1162679187
1162679205
1162679402
1162679412
1162679455
1162679552
1162679562
1162679579
1162679593
1162679609
1162679780
1162679842
1162679863
1162679894
1162680005
1162680015
1162680960
1162681002
1162681018
1162681052
1162681110
1162681149
1162681164
1162681201
1162681213
1162681285
1162719361
1162719417
1162719430
1162719561
1162719589
1162719617
1162719640
1162719726
1162719757
1162719779
1162719910
1162720173
1162720299
1162720651
1162720665
1162720754
1162720890
1162721155
1162721199
1162721226
1162721285
1162721311
1162721590
1162721841
1162721873
1162721946
1162722016
1162722039
1162722108
1162722125
1162722834
1162722954
1162723242
1162723328
1162723376
1162723400
1162723522
1162723682
1162723727
1162723798
1162723828
1162723866
1162724191
1162724363
1162724573
1162724611
1162724643
1162724676
1162724704
1162724774
1162724875
1162724948
1162725023
1162725284
1162725336
1162725344
1162725363
1162725377
1162725408
1162726146
1162726184
1162726234
1162726583
1162726924
1162727158
1162727579
1162727910
1162728337
1162728843
1162728991
1162728997
1162729048
1162729053
1162729071
1162729078
1162729111
1162729137
1162729182
1162729236
1162729284
1162729388
1162729405
1162729414
1162729437
1162729455
1162729477
1162729640
1162730079
1162730108
1162730117
1162730186
1162730205
1162730226
1162730243
1162730261
1162730336
1162730392
1162730415
1162730488
1162730568
1162730613
1162730627
1162730637
1162730703
1162730711
1162730766
1162730822
1162730827
1162730844
1162730933
1162730952
1162730997
1162731060
1162731081
1162731096
1162731596
1162731631
1162731679
1162731736
1162731781
1162731863
1162732048
1162732052
1162732128
1162732139
1162732251
1162732302
1162732310
1162732335
1162732370
1162732415
1162732426
1162732608
1162732623
1162732684
1162732709
1162732734
1162732753
1162732767
1162732813
1162732872
1162732888
1162732956
1162733040
1162733065
1162733080
1162733128
1162733257
1162733371
1162733423
1162733441
1162733485
1162733512
1162733585
1162733602
1162733787
1162733918
1162733924
1162733982
1162734030
1162734079
1162734105
1162734110
1162734121
1162734151
1162734204
1162734219
1162734234
1162734260
1162734354
1162734362
1162734468
1162734487
1162734513
1162734543
1162734547
1162734573
1162734591
1162734598
1162734671
1162734683
1162734705
1162734743
1162734793
1162734826
1162734914
1162735168
1162735890
1162736105
1162736339
1162736664
1162737035
1162746560
1162746717
1162746780
1162746873
1162746904
1162746981
1162747118
1162747181
1162747200
1162747256
1162747408
1162747433
1162747455
1162747983
1162748105
1162748202
1162748219
1162748577
1162748708
1162748738
1162748950
1162748954
1162748964
1162749108
1162749124
1162749395
1162749416
1162749567
1162749774
1162749808
1162749820
1162749890
1162749909
1162749972
1162750021
1162750050
1162750080
1162750100
1162750240
1162750384
1162750393
1162750431
1162750443
1162750490
1162750531
1162750539
1162750564
1162750572
1162750913
1162750914
1162750978
1162750996
1162751054
1162751067
1162751110
1162751117
1162751823
1162753327
1162753442
1162753938
1162754014
1162754103
1162754270
1162754282
1162754297
1162754467
1162754475
1162754713
1162754819
1162754883
1162754915
1162754983
1162755011
1162755011
1162755044
1162755054
1162755063
1162755088
1162755098
1162756064
1162756135
1162756149
1162756224
1162756227
1162756256
1162756329
1162756346
1162756402
1162756421
1162756483
1162756927
1162756934
1162756972
1162757006
1162757031
1162757032
1162757071
1162757083
1162757142
1162757146
1162759075
1162760181
1162760811
1162760896
1162764453
1162933697
1162933722
1162933781
1162933803
1162933833
1162933876
1162933898
1162933909
1162933973
1162934059
1162934062
1162934106
1162934115
1162934127
1162934153
1162934223
1162934260
1162934308
1162934363
1162934413
1162934432
1162934440
1162934484
1162934594
1162934621
1162934630
1162934700
1162934751
1162934765
1162934802
1162934811
1162934836
1162934916
1162934916
1162934960
1162935008
1162935158
1162935235
1162935246
1162935273
1162935326
1162935335
1162935346
1162935356
1162935447
1162935476
1162935537
1162935548
1162935560
1162935587
1162935620
1162935639
1162935650
1162935688
1162936093
1162936104
1162936136
1162936192
1162936247
1162936277
1162936295
1162936311
1162936433
1163106402
1163106418
1163106495
1163106539
1163106556
1163106569
1163106593
1163106603
1163106611
1163106629
1163106638
1163106649
1163106789
1163106807
1163106847
1163109300
1163109375
1163109423
1163109433
1163109446
1163109623
1163153588
1163153788
1163153897
1163153960
1163154256
1163154476
1163155381
1163155501
1163155566
1163155957
1163156088
1163158676
1163158713
1163158752
1163158794
1163158891
1163159069
1163159825
1163160708
1163160727
1163160839
1163160890
1163160933
1163160955
1163160975
1163160998
1163161109
1163161186
1163161254
1163161272
1163161357
1163161385
1163161505
1163161597
1163161632
1163161669
1163161700
1163161764
1163161777
1163161800
1163161841
1163161881
1163161932
1163162021
1163162078
1163162116
1163162185
1163162354
1163162377
1163164802
1163164929
1163164979
1163165217
1163165275
1163187988
1163188057
1163189401
1163190545
1163191598
1163192381
1163192834
1163193993
1163195140
1163195235
1163195320
1163195905
1163195957
1163196448
1163196463
1163196477
1163196567
1163197596
1163197637
1163197685
1163197844
1163198567
1163199568
1163199593
1163199634
1163199659
1163199686
1163199716
1163199750
1163199891
1163199897
1163199949
1163200000
1163200157
1163200180
1163200286
1163200397
1163200455
1163200466
1163200514
1163200606
1163200785
1163200930
1163201226
1163201985
1163202010
1163202026
1163202303
1163202347
1163202379
1163202452
1163202505
1163202591
1163202653
1163202668
1163202686
1163202717
1163202739
1163202751
1163202775
1163202929
1163203155
1163203198
1163203231
1163203287
1163203296
1163203315
1163203430
1163203450
1163203468
1163203496
1163203508
1163203520
1163203674
1163231023
1163231042
1163231126
1163231293
1163231330
1163231398
1163231456
1163231553
1163231585
1163231654
1163231678
1163231705
1163231716
1163231735
1163231752
1163231792
1163231913
1163232029
1163232048
1163232107
1163232140
1163232154
1163232207
1163232226
1163232243
1163232301
1163232695
1163232764
1163232869
1163232945
1163232974
1163232991
1163233010
1163233015
1163233033
1163233059
1163233153
1163233192
1163233237
1163233326
1163233404
1163233531
1163233551
1163233562
1163233599
1163233624
1163233648
1163233685
1163234649
1163234694
1163234710
1163234729
1163234740
1163234759
1163234829
1163234846
1163234894
1163235077
1163235347
1163235904
1163235923
1163236159
1163236354
1163236374
1163236453
1163236525
1163236582
1163236628
1163236878
1163237031
1163237080
1163237116
1163237167
1163237199
1163237243
1163237328
1163237395
1163237489
1163237651
1163237680
1163237776
1163237937
1163238018
1163238051
1163238294
1163259594
1163259775
1163259927
1163259958
1163260110
1163260128
1163260208
1163260243
1163260257
1163260409
1163260454
1163260515
1163260564
1163260590
1163260879
1163260892
1163260924
1163260935
1163261022
1163261073
1163261100
1163261121
1163261136
1163261185
1163261206
1163268089
1163268125
1163268147
1163268162
1163268180
1163268374
1163268570
1163268613
1163268631
1163268661
1163268720
1163268754
1163268791
1163271306
1163271445
1163272127
1163275203
1163276728
1163276827
1163277554
1163278515
1163278593
1163279544
1163280452
1163281354
1163283356
1163283421
1163283505
1163283530
1163283708
1163284014
1163284226
1163284241
1163284278
1163284297
1163284375
1163284390
1163284402
1163284423
1163284436
1163284461
1163284496
1163284524
1163284540
1163284568
1163284690
1163284709
1163284775
1163284845
1163284887
1163284901
1163284926
1163284973
1163284987
1163285024
1163285086
1163285116
1163285133
1163285164
1163285187
1163285585
1163285608
1163285665
1163285718
1163285750
1163285773
1163285796
1163285831
1163285832
1163286042
1163286078
1163286184
1163286241
1163286468
1163286524
1163286796
1163286827
1163286854
1163286881
1163286912
1163286953
1163286956
1163287195
1163287209
1163287298
1163287316
1163287338
1163287591
1163287612
1163287639
1163288109
1163288158
1163288191
1163288210
1163288235
1163288287
1163288321
1163288351
1163288369
1163288406
1163288420
1163288446
1163288478
1163288545
1163288571
1163288593
1163288625
1163288661
1163288679
1163289623
1163289673
1163289692
1163289726
1163289762
1163332067
1163332108
1163332138
1163332202
1163332223
1163332254
1163332269
1163332303
1163332326
1163332353
1163332637
1163332660
1163332751
1163332778
1163333135
1163333152
1163333184
1163333209
1163333224
1163333239
1163333261
1163333281
1163333306
1163334195
1163334239
1163334254
1163334268
1163334352
1163334399
1163334425
1163334454
1163334474
1163334504
1163334520
1163334569
1163334594
1163334635
1163334694
1163334775
1163334830
1163334870
1163334919
1163334953
1163335020
1163335154
1163335223
1163335296
1163335762
1163335781
1163335798
1163335839
1163335926
1163336964
1163336989
1163337013
1163337034
1163337056
1163337097
1163337119
1163337232
1163337246
1163337261
1163337274
1163337296
1163337323
1163337351
1163337416
1163337444
1163337466
1163337523
1163337553
1163359291
1163359310
1163359951
1163359971
1163359988
1163359996
1163360023
1163360072
1163360094
1163360111
1163360124
1163360140
1163360172
1163360194
1163360210
1163360228
1163360266
1163360289
1163360315
1163360329
1163360345
1163360357
1163360377
1163360401
1163360610
1163360653
1163362903
1163362938
1163362978
1163363001
1163363024
1163363065
1163363095
1163363110
1163363904
1163363970
1163363980
1163364002
1163364013
1163364065
1163364086
1163364115
1163364193
1163364243
1163364259
1163364272
1163364286
1163364310
1163364331
1163364387
1163364408
1163364421
1163364441
1163364566
1163364633
1163364656
1163364685
1163364720
1163364748
1163364836
1163364879
1163364895
1163364911
1163364925
1163364936
1163364956
1163364970
1163365027
1163365048
1163365096
1163365124
1163365164
1163365210
1163365269
1163365285
1163365310
1163365342
1163365379
1163365430
1163365703
1163365746
1163365766
1163365778
1163365857
1163365877
1163365895
1163365910
1163365958
1163365983
1163366033
1163366104
1163366180
1163366231
1163366258
1163366298
1163366318
1163366400
1163366424
1163366449
1163366485
1163366511
1163366542
1163366571
1163366592
1163366655
1163366672
1163366694
1163367316
1163367431
1163367474
1163367499
1163367521
1163367550
1163367607
1163367629
1163367665
1163367687
1163367812
1163367868
1163367983
1163368011
1163368031
1163368052
1163368070
1163368082
1163368115
1163368131
1163368151
1163368171
1163368207
1163368241
1163368259
1163368351
1163368404
1163368427
1163368505
1163368917
1163368942
1163368959
1163368977
1163369006
1163369023
1163369043
1163369079
1163369106
1163369134
1163369150
1163369170
1163369227
1163369255
1163369318
1163370383
1163453189
1163453214
1163453280
1163453301
1163453315
1163453333
1163453351
1163453381
1163453403
1163453444
1163453466
1163453549
1163453567
1163453601
1163453622
1163453656
1163453678
1163453694
1163453719
1163453735
1163453751
1163453773
1163453815
1163453827
1163453868
1163453894
1163453904
1163453944
1163453993
1163454000
1163454039
1163454061
1163454083
1163454102
1163454131
1163454400
1163454447
1163454492
1163454572
1163454635
1163454661
1163454719
1163454810
1163454853
1163454880
1163454976
1163455041
1163455133
1163455196
1163455223
1163455266
1163455313
1163455371
1163455388
1163455727
1163455757
1163455767
1163533265
1163533334
1163533352
1163533381
1163533404
1163533433
1163533466
1163533479
1163533586
1163533602
1163533641
1163533714
1163533737
1163533771
1163533851
1163533878
1163533891
1163533914
1163533935
1163534014
1163534021
1163534039
1163534076
1163534115
1163535816
1163535907
1163535959
1163535980
1163536011
1163536047
1163536104
1163536130
1163536289
1163536536
1163536546
1163536663
1163536680
1163536704
1163536723
1163536759
1163536802
1163537004
1163537027
1163537039
1163537065
1163537086
1163537115
1163537144
1163537154
1163537564
1163537575
1163537598
1163537662
1163537768
1163537793
1163537823
1163537852
1163537888
1163537930
1163537962
1163537988
1163538085
1163538222
1163538246
1163538270
1163538319
1163538382
1163538399
1163538428
1163538543
1163539279
1163539357
1163539528
1163539552
1163539586
1163539596
1163539612
1163539658
1163539674
1163539728
1163539752
1163540312
1163540328
1163540469
1163540507
1163540649
1163540671
1163540709
1163540735
1163540763
1163540795
1163540826
1163541023
1163541078
1163541125
1163541148
1163541174
1163541250
1163541341
1163541383
1163541451
1163541474
1163541747
1163541770
1163541781
1163541837
1163541909
1163542010
1163542029
1163542055
1163542091
1163542135
1163542160
1163542209
1163542238
1163542266
1163542295
1163542421
1163621869
1163621882
1163621914
1163621934
1163621945
1163621959
1163621994
1163622007
1163622043
1163622058
1163622761
1163622795
1163622798
1163622808
1163622823
1163622831
1163622864
1163622884
1163622909
1163622923
1163622961
1163622982
1163623286
1163623318
1163623338
1163623373
1163623624
1163623724
1163623775
1163623901
1163623926
1163623960
1163623991
1163624036
1163624228
1163624241
1163624258
1163624290
1163624301
1163624313
1163624327
1163624344
1163624407
1163624428
1163624456
1163624473
1163624496
1163624604
1163624623
1163624649
1163624662
1163624747
1163624794
1163624816
1163624878
1163624898
1163624938
1163624947
1163624961
1163625048
1163625139
1163625155
1163625207
1163625252
1163625267
1163625726
1163625758
1163625808
1163625847
1163625890
1163625943
1163626920
1163626934
1163626949
1163626958
1163626975
1163626998
1163627009
1163627036
1163627061
1163627085
1163627088
1163627107
1163627146
1163627182
1163627196
1163627210
1163627251
1163627260
1163627271
1163627282
1163627298
1163709381
1163709402
1163709417
1163709469
1163709506
1163709532
1163709555
1163709579
1163709595
1163709617
1163709641
1163709646
1163709667
1163709678
1163709722
1163709742
1163709753
1163709807
1163709807
1163709826
1163709861
1163709891
1163709906
1163709944
1163709954
1163709968
1163710011
1163710030
1163714884
1163715003
1163715063
1163715086
1163715144
1163715175
1163715272
1163715351
1163715468
1163715590
1163715627
1163715661
1163715687
1163715873
1163715901
1163751099
1163785872
1163785917
1163786019
1163786148
1163786156
1163786181
1163786235
1163786252
1163786296
1163786405
1163786424
1163786437
1163786459
1163786595
1163786640
1163786662
1163786685
1163786929
1163787001
1163787937
1163787960
1163788014
1163788147
1163788197
1163788234
1163788267
1163788352
1163788427
1163788837
1163788889
1163788938
1163789176
1163789192
1163789348
1163789417
1163789448
1163789486
1163789524
1163789598
1163789617
1163789679
1163789733
1163789800
1163789846
1163789856
1163790265
1163790443
1163790485
1163790581
1163790638
1163790650
1163790667
1163790727
1163790736
1163791509
1163791649
1163791904
1163791908
1163791919
1163791977
1163791996
1163792084
1163792103
1163792121
1163792266
1163792552
1163792573
1163792680
1163792693
1163792826
1163792868
1163792907
1163792927
1163792945
1163792970
1163793030
1163793076
1163793242
1163793360
1163793366
1163793544
1163793577
1163793652
1163793675
1163793700
1163793731
1163793747
1163793777
1163793952
1163794175
1163794191
1163794213
1163794227
1163794237
1163794362
1163794416
1163794433
1163794486
1163794974
1163795006
1163795028
1163795086
1163795426
1163795491
1163795621
1163795643
1163795664
1163795711
1163795744
1163795833
1163796031
1163796699
1163796944
1163799663
1163799748
1163799760
1163799805
1163799823
1163799839
1163799852
1163799924
1163799949
1163799966
1163800041
1163800062
1163800386
1163800401
1163800417
1163800441
1163800498
1163800635
1163800652
1163800889
1163801052
1163801118
1163801130
1163801146
1163801372
1163801429
1163801452
1163801487
1163801685
1163802008
1163802016
1163802030
1163802045
1163802067
1163802094
1163802192
1163802225
1163802269
1163802405
1163802515
1163802549
1163802573
1163802670
1163802684
1163802796
1163802895
1163802967
1163803049
1163803232
1163803254
1163803360
1163803388
1163803624
1163870304
1163870462
1163870471
1163870592
1163870708
1163870729
1163870971
1163871010
1163871024
1163871035
1163871167
1163871276
1163871303
1163871384
1163871497
1163872673
1163872709
1163872729
1163872963
1163873103
1163873136
1163873163
1163873178
1163873196
1163873220
1163873400
1163873510
1163873593
1163873668
1163873682
1163873697
1163873765
1163873890
1163873945
1163874086
1163874835
1163874993
1163875002
1163875022
1163875070
1163875112
1163875160
1163875188
1163875203
1163876214
1163877686
1163878656
1163879563
1163880890
1163882014
1163882113
1163882140
1163882165
1163882198
1163882218
1163882239
1163882281
1163882831
1163883851
1163885721
1163885738
1163885761
1163885866
1163885914
1163885969
1163886167
1163886208
1163886249
1163886358
1163886445
1163886471
1163886546
1163886580
1163886607
1163886664
1163886678
1163886699
1163886776
1163887334
1163887370
1163887415
1163887429
1163887503
1163887628
1163887699
1163887724
1163887931
1163941080
1163941155
1163941168
1163941188
1163941220
1163941294
1163941315
1163941461
1163941514
1163941557
1163941583
1163941623
1163941641
1163941668
1163941691
1163941704
1163941766
1163941782
1163941798
1163941939
1163942191
1163942221
1163942300
1163942338
1163942370
1163942387
1163942409
1163942425
1163942536
1163942666
1163942711
1163942722
1163942800
1163942826
1163942990
1163943050
1163943065
1163943082
1163943108
1163943136
1163943146
1163943156
1163943169
1163943200
1163943236
1163943290
1163948299
1163948314
1163948644
1163948796
1163948817
1163948858
1163949051
1163949075
1163949112
1163949156
1163949217
1163949312
1163949382
1163949440
1163956579
1163963402
1163963434
1163964428
1163965495
1163965676
1163965708
1163965719
1163966968
1163967106
1163968203
1163968304
1163969303
1163969417
1163970117
1163970185
1163970676
1163971972
1163973308
1163973344
1163975449
1163976539
1163976613
1163976623
1163976681
1163978503
1164390135
1164390215
1164390231
1164390309
1164390323
1164390400
1164390492
1164390586
1164390722
1164390768
1164390840
1164390931
1164391030
1164391088
1164393424
1164393445
1164393460
1164393473
1164393560
1164393596
1164393620
1164393762
1164394045
1164394203
1164394221
1164394247
1164394291
1164394314
1164394336
1164394645
1164394676
1164394727
1164394839
1164394943
1164394968
1164394987
1164395102
1164395118
1164395143
1164395170
1164395391
1164395450
1164395510
1164395531
1164395552
1164395598
1164395625
1164395652
1164395781
1164396672
1164399077
1164399469
1164399519
1164399530
1164399550
1164399598
1164399669
1164399694
1164399715
1164399809
1164399888
1164399957
1164400493
1164400653
1164400757
1164401234
1164401268
1164401359
1164401402
1164401445
1164401465
1164401573
1164401903
1164401920
1164401963
1164402038
1164402058
1164402071
1164402087
1164402104
1164402140
1164402160
1164402274
1164402407
1164402416
1164402445
1164402489
1164402531
1164402542
1164402564
1164402577
1164405452
1164405644
1164405666
1164405686
1164405716
1164405754
1164405776
1164405816
1164405827
1164405858
1164406133
1164406283
1164406300
1164406344
1164406355
1164406367
1164406387
1164406412
1164406423
1164406501
1164406578
1164406863
1164406889
1164407315
1164407425
1164407467
1164407476
1164407501
1164407531
1164407673
1164450076
1164450178
1164450323
1164450406
1164450457
1164450507
1164450522
1164450548
1164450588
1164450709
1164450715
1164450823
1164450847
1164451021
1164451042
1164451128
1164451151
1164451202
1164451216
1164451237
1164451275
1164451301
1164451363
1164451417
1164451434
1164451514
1164451623
1164451649
1164451697
1164451764
1164451785
1164451890
1164451912
1164452059
1164453469
1164453479
1164453621
1164453637
1164453649
1164453660
1164453698
1164453831
1164453870
1164453912
1164453934
1164453946
1164453955
1164453993
1164454006
1164454217
1164454552
1164454626
1164454679
1164454747
1164455576
1164455691
1164455747
1164455857
1164455925
1164455978
1164456068
1164456127
1164456427
1164456483
1164456521
1164456654
1164456700
1164457502
1164457635
1164457714
1164457731
1164457744
1164457779
1164457858
1164457954
1164457971
1164457987
1164458359
1164458799
1164458823
1164458846
1164458893
1164458948
1164458982
1164459001
1164459031
1164459090
1164459223
1164459342
1164459368
1164459403
1164459500
1164459580
1164459606
1164459627
1164459663
1164459913
1164460067
1164460301
1164460321
1164460338
1164460356
1164460410
1164460433
1164460676
1164460706
1164460853
1164460952
1164461046
1164461077
1164461096
1164461115
1164461134
1164461161
1164461244
1164461271
1164461435
1164461695
1164461737
1164461862
1164461911
1164461938
1164461956
1164462571
1164462773
1164462781
1164462931
1164463148
1164463162
1164463186
1164463214
1164463224
1164463263
1164463275
1164463322
1164465463
1164465486
1164465516
1164465536
1164465552
1164465572
1164465590
1164465612
1164465633
1164465644
1164465670
1164465691
1164465744
1164465762
1164465771
1164465830
1164466071
1164466091
1164466116
1164466137
1164466172
1164466192
1164466214
1164466228
1164466265
1164466293
1164466318
1164466343
1164466355
1164466402
1164466430
1164466446
1164466553
1164468323
1164468442
1164468458
1164468479
1164468496
1164468520
1164468534
1164468563
1164468583
1164468603
1164468662
1164469415
1164469591
1164469615
1164469637
1164469654
1164469682
1164469693
1164469714
1164469729
1164469752
1164469768
1164469924
1164470323
1164470351
1164470379
1164470413
1164470456
1164470470
1164470496
1164471370
1164471557
1164471596
1164471624
1164471643
1164471817
1164471861
1164471883
1164471914
1164471932
1164472242
1164472492
1164472556
1164472631
1164472648
1164472670
1164472684
1164472694
1164472708
1164473387
1164473478
1164474084
1164474336
1164474347
1164474357
1164474403
1164474418
1164474439
1164474469
1164474487
1164474500
1164474515
1164474591
1164474660
1164474678
1164474694
1164474787
1164474801
1164475688
1164475715
1164475789
1164475835
1164475878
1164475935
1164475974
1164476314
1164476333
1164476355
1164476371
1164476394
1164476447
1164476486
1164476531
1164477331
1164477382
1164478216
1164478473
1164478486
1164478524
1164478541
1164478558
1164478576
1164478602
1164478612
1164478719
1164478761
1164479267
1164479362
1164484222
1164484300
1164484326
1164484345
1164485444
1164485470
1164485488
1164485559
1164485576
1164485619
1164485642
1164485660
1164486812
1164486889
1164486937
1164486976
1164486992
1164487009
1164487024
1164487562
1164487615
1164487631
1164487654
1164487666
1164487698
1164487711
1164487718
1164488699
1164489692
1164490390
1164490514
1164490598
1164490633
1164490643
1164490682
1164490702
1164490746
1164490764
1164490781
1164490802
1164490850
1164491478
1164491731
1164491940
1164491970
1164491997
1164492011
1164492035
1164492057
1164492446
1164492928
1164493058
1164493064
1164493072
1164493127
1164493155
1164493164
1164493175
1164493310
1164493420
1164493434
1164493522
1164493536
1164493623
1164493643
1164493665
1164493799
1164493836
1164493875
1164494004
1164494078
1164494100
1164535821
1164535882
1164536015
1164536028
1164536178
1164536215
1164536255
1164536301
1164536338
1164536400
1164536509
1164536568
1164536634
1164536847
1164536902
1164536962
1164536979
1164537003
1164537082
1164537106
1164537190
1164537211
1164537248
1164537402
1164537464
1164537478
1164537607
1164537635
1164537659
1164537730
1164537809
1164537825
1164537888
1164537986
1164538035
1164538051
1164538108
1164538395
1164538608
1164538624
1164538639
1164538647
1164538761
1164538899
1164539005
1164539025
1164539135
1164539271
1164539326
1164539349
1164539417
1164539446
1164539479
1164539545
1164539618
1164539688
1164539703
1164539746
1164539766
1164539794
1164539834
1164539851
1164540073
1164540098
1164540254
1164540292
1164540310
1164540323
1164540370
1164540386
1164540412
1164540500
1164540522
1164540691
1164540766
1164540813
1164540856
1164540873
1164543365
1164543382
1164543449
1164543463
1164543614
1164543639
1164543803
1164543853
1164543868
1164544754
1164562640
1164562895
1164562910
1164562979
1164563046
1164563068
1164563108
1164563125
1164563203
1164564266
1164564319
1164564361
1164564447
1164564464
1164564480
1164564502
1164564560
1164564641
1164564774
1164564837
1164564866
1164564957
1164564977
1164565269
1164565402
1164565421
1164565482
1164565501
1164565528
1164565594
1164565889
1164566070
1164566087
1164566147
1164566201
1164571515
1164571605
1164573449
1164573466
1164573478
1164573489
1164573920
1164573946
1164573954
1164573966
1164574035
1164574044
1164574054
1164574065
1164574076
1164574095
1164574597
1164574605
1164574624
1164574637
1164574669
1164574677
1164574691
1164574698
1164574711
1164574723
1164574819
1164574832
1164574881
1164574890
1164574968
1164574976
1164574999
1164575009
1164575042
1164575055
1164662045
1164662058
1164662082
1164662098
1164662105
1164662192
1164662203
1164662218
1164662226
1164662245
1164662460
1164662473
1164662521
1164662529
1164662544
1164662557
1164662570
1164662682
1164662704
1164662714
1164662727
1164662738
1164662753
1164662760
1164662772
1164662780
1164662799
1164662811
1164662815
1164665491
1164665512
1164665524
1164665536
1164665549
1164665577
1164665593
1164665613
1164665635
1164665652
1164665696
1164665718
1164665726
1164665745
1164665756
1164665772
1164665799
1164665808
1164665822
1164665833
1164665901
1164666001
1164666006
1164666045
1164666142
1164666225
1164666358
1164666382
1164666646
1164666658
1164666674
1164666704
1164666725
1164666788
1164666832
1164666942
1164666960
1164667264
1164667465
1164667530
1164667729
1164718583
1164718604
1164724842
1164724862
1164724991
1164725012
1164725041
1164725078
1164725113
1164725143
1164742566
1164742608
1164742629
1164742661
1164742687
1164742732
1164742746
1164742887
1164742921
1164742941
1164743064
1164743089
1164743435
1164743446
1164743464
1164743479
1164743508
1164743527
1164743549
1164743747
1164743768
1164743789
1164743810
1164743828
1164743846
1164743857
1164743875
1164744090
1164744125
1164744137
1164746492
1164746506
1164746520
1164746586
1164746600
1164746615
1164746629
1164746681
1164746692
1164752268
1164752293
1164752311
1164752328
1164752419
1164752463
1164752521
1164788401
1164788683
1164788697
1164788753
1164788780
1164788812
1164789108
1164789460
1164789620
1164789737
1164789771
1164789824
1164790203
1164790240
1164790269
1164790300
1164790351
1164790415
1164790710
1164790743
1164790776
1164790802
1164790834
1164790860
1164790891
1164790927
1164792146
1164792187
1164792215
1164792257
1164792317
1164792349
1164792696
1164793190
1164793215
1164793243
1164793898
1164793926
1164793953
1164793975
1164794292
1164796632
1164796668
1164796687
1164796738
1164796761
1164796917
1164796935
1164797220
1164797247
1164797279
1164797355
1164798246
1164799302
1164799338
1164799359
1164799446
1164799497
1164799524
1164799548
1164802079
1164802182
1164802300
1164802388
1164802421
1164803369
1164803398
1164803443
1164803504
1164803551
1164803668
1164803693
1164803704
1164803746
1164803824
1164803852
1164803872
1164803898
1164803945
1164803972
1164803990
1164804080
1164804100
1164806727
1164807014
1164807074
1164807107
1164808550
1164808569
1164808589
1164808610
1164835273
1164835285
1164835387
1164835424
1164835435
1164835532
1164835597
1164835612
1164835797
1164835857
1164835878
1164835889
1164835896
1164835959
1164835985
1164836000
1164836018
1164836041
1164836108
1164836125
1164836227
1164836269
1164836342
1164836419
1164836535
1164836613
1164836644
1164836671
1164836680
1164836708
1164836728
1164836753
1164836767
1164836818
1164836864
1164836874
1164837088
1164837143
1164837211
1164837264
1164837296
1164837322
1164837388
1164837405
1164837428
1164837442
1164837504
1164837543
1164837560
1164837567
1164837717
1164837723
1164837777
1164837791
1164837816
1164838222
1164838330
1164838365
1164838384
1164838490
1164838499
1164888917
1164889013
1164889069
1164889136
1164889196
1164889273
1164889305
1164889327
1164889456
1164889478
1164889509
1164889577
1164889589
1164889619
1164889696
1164889770
1164889789
1164889800
1164889848
1164890012
1164890045
1164920727
1164923668
1164923849
1164923863
1164923876
1164923884
1164923899
1164923909
1164923929
1164923940
1164924015
1164924021
1164924168
1164924194
1164924206
1164924221
1164924239
1164924250
1164924262
1164924273
1164924284
1164924292
1164924378
1164925310
1164925318
1164925331
1164925337
1164925377
1164925393
1164925408
1164925417
1164925435
1164925447
1164925612
1164925616
1164925637
1164925656
1164925681
1164925697
1164925795
1164925826
1164925837
1164925848
1164925860
1164925873
1164925898
1164925909
1164925935
1164925965
1164925971
1164926461
1164926479
1164926500
1164926522
1164926542
1164926597
1164926623
1164926657
1164926671
1164926781
1164926929
1164927018
1164927032
1164927075
1164927098
1164927109
1164927401
1164961687
1164961719
1164961762
1164961804
1164964113
1164964164
1164964268
1164964480
1164964538
1164964590
1164965108
1164965136
1164965402
1164965565
1164965908
1164965942
1164966181
1164966205
1164966223
1164966405
1164966433
1164966454
1164966471
1164967949
1164968357
1164968391
1164969147
1164970400
1164970427
1164970447
1164970479
1164970499
1164970586
1164970601
1164970623
1164970717
1164970752
1164970772
1164970792
1164970817
1164970873
1164970898
1164970951
1164970976
1164971041
1164971123
1164971151
1164971171
1164971224
1164971247
1164971281
1164971304
1164971320
1164971344
1164971405
1164971420
1164971440
1164971456
1164971482
1164971499
1164971518
1164971537
1164971854
1164971904
1164971923
1164972028
1164972052
1164972134
1164972195
1164972241
1164972377
1164972725
1164972754
1164972777
1164972793
1164972804
1164972836
1164972894
1164973836
1164973950
1164974038
1164974120
1164974198
1164974315
1164974455
1164975848
1164975870
1164975893
1164975917
1164975934
1164975951
1164975970
1164975996
1164976013
1164976035
1164976059
1164976076
1164976096
1164976131
1164976227
1164976253
1164976285
1164976302
1164976317
1164976341
1164976367
1164976408
1164977771
1164977790
1164977804
1164979058
1164979178
1164979601
1164981346
1164981386
1164981480
1164981699
1164984299
1164984319
1164984332
1164984352
1164984369
1164984391
1164984627
1164984668
1164984693
1164984726
1164984747
1164984765
1164984829
1164984923
1164999716
1164999726
1164999760
1164999776
1164999831
1164999842
1164999862
1164999876
1164999887
1164999927
1165000650
1165000705
1165000751
1165000761
1165000771
1165000781
1165000799
1165000813
1165000829
1165000836
1165000849
1165000856
1165001158
1165001254
1165001261
1165001274
1165001282
1165001297
1165001305
1165001317
1165001324
1165001346
1165001353
1165001602
1165001698
1165001709
1165001733
1165001742
1165001756
1165001773
1165001781
1165001806
1165001823
1165001834
1165002010
1165002519
1165002535
1165002552
1165002564
1165002580
1165002589
1165002615
1165002634
1165002651
1165002662
1165002862
1165002930
1165002937
1165002950
1165002960
1165002977
1165002983
1165002999
1165003006
1165003113
1165003118
1165003383
1165003562
1165003574
1165003583
1165003600
1165003607
1165003622
1165003629
1165003643
1165003656
1165003666
1165003935
1165008905
1165009059
1165009891
1165009968
1165009977
1165009992
1165010002
1165010018
1165010025
1165010040
1165010047
1165010062
1165010071
1165010137
1165010508
1165010555
1165010579
1165010602
1165010750
1165010757
1165010782
1165010794
1165010802
1165010847
1165011041
1165011093
1165011211
1165011222
1165011233
1165011241
1165011254
1165011259
1165011278
1165011284
1165011300
1165011310
1165011405
1165011499
1165011546
1165011617
1165011635
1165011646
1165011655
1165011664
1165011706
1165011720
1165011732
1165011757
1165011797
1165011811
1165011904
1165011938
1165012044
1165012205
1165012214
1165012225
1165012235
1165012247
1165012254
1165012266
1165012276
1165012291
1165012300
1165012597
1165012656
1165012665
1165012678
1165012687
1165012716
1165012722
1165012734
1165012741
1165012753
1165012760
1165012774
1165012782
1165012793
1165012861
1165012905
1165012945
1165013170
1165013227
1165013238
1165013255
1165013272
1165013288
1165013344
1165013356
1165013370
1165013387
1165013401
1165013430
1165013655
1165013724
1165014111
1165014124
1165014136
1165014180
1165014192
1165014206
1165014225
1165014233
1165014251
1165014276
1165051455
1165051491
1165051942
1165052419
1165052605
1165053254
1165054112
1165054120
1165054180
1165054505
1165055313
1165055338
1165055516
1165055618
1165055666
1165055680
1165055698
1165055870
1165056030
1165056095
1165056128
1165056195
1165056331
1165056391
1165056438
1165056503
1165056655
1165056847
1165056901
1165056930
1165056943
1165056983
1165057004
1165057030
1165057090
1165057575
1165057593
1165057631
1165057655
1165057694
1165057719
1165057741
1165057956
1165057988
1165058144
1165058185
1165058216
1165058288
1165058307
1165058446
1165058485
1165058598
1165058641
1165058669
1165058699
1165058718
1165058731
1165058751
1165058844
1165058903
1165058966
1165059044
1165061533
1165061816
1165061959
1165061981
1165062108
1165062176
1165062231
1165062465
1165062487
1165062723
1165062811
1165062860
1165063028
1165063252
1165063274
1165063327
1165063842
1165067260
1165067284
1165067302
1165067423
1165067541
1165067567
1165067584
1165067599
1165067614
1165067629
1165067734
1165067765
1165067772
1165067780
1165072105
1165072119
1165072208
1165072270
1165072442
1165072460
1165072481
1165072529
1165072549
1165072726
1165072843
1165073000
1165073041
1165073057
1165073089
1165073121
1165073137
1165073162
1165073190
1165073205
1165073225
1165073242
1165073293
1165073687
1165074016
1165074349
1165074453
1165074570
1165074584
1165074607
1165074639
1165074651
1165074686
1165074809
1165075006
1165075018
1165075024
1165075072
1165075092
1165075113
1165075227
1165075242
1165075286
1165075343
1165075513
1165075582
1165075675
1165075692
1165075714
1165075729
1165075746
1165075762
1165075784
1165075802
1165075820
1165075925
1165075951
1165076578
1165076596
1165076623
1165076644
1165076665
1165076691
1165076709
1165076736
1165076742
1165076759
1165076897
1165076978
1165077000
1165077024
1165077045
1165077072
1165077082
1165077105
1165077117
1165077141
1165077155
1165077191
1165077444
1165077524
1165077540
1165077555
1165077569
1165077586
1165077605
1165077623
1165077639
1165077658
1165077672
1165077695
1165078779
1165078854
1165078866
1165078921
1165078940
1165078956
1165078981
1165078993
1165079014
1165079029
1165079048
1165079061
1165080296
1165080331
1165080353
1165080370
1165080429
1165080446
1165080467
1165080494
1165080511
1165080528
1165080539
1165080554
1165086072
1165086284
1165086354
1165086373
1165086411
1165086420
1165086443
1165086477
1165086556
1165093369
1165093395
1165093413
1165093436
1165093471
1165093540
1165093675
1165093686
1165093706
1165093814
1165093858
1165093906
1165093941
1165094023
1165094237
1165094256
1165094283
1165094324
1165094341
1165094429
1165094447
1165094483
1165094501
1165094716
1165094734
1165094750
1165094801
1165094820
1165094836
1165094995
1165095138
1165095361
1165095389
1165095408
1165095426
1165095447
1165095468
1165095487
1165095505
1165095524
1165095541
1165095943
1165096709
1165096729
1165096761
1165096832
1165096853
1165096870
1165096895
1165096919
1165096960
1165096975
1165096992
1165097218
1165097517
1165148209
1165148660
1165148771
1165148790
1165148972
1165149452
1165149490
1165149776
1165149980
1165150033
1165150070
1165150320
1165150437
1165150463
1165150498
1165150559
1165150593
1165150614
1165150636
1165150755
1165150775
1165150800
1165150822
1165150835
1165150849
1165150863
1165150879
1165150906
1165150921
1165150948
1165151044
1165151076
1165151092
1165151111
1165151134
1165151157
1165151174
1165151194
1165152055
1165152088
1165152105
1165152135
1165161462
1165161496
1165161637
1165163844
1165163894
1165164000
1165164530
1165164749
1165164888
1165164935
1165164988
1165165030
1165165085
1165165102
1165165113
1165165201
1165165236
1165165322
1165165361
1165165384
1165165408
1165165439
1165165456
1165165508
1165165550
1165165906
1165165937
1165176634
1165176672
1165177706
1165177769
1165177785
1165178813
1165178859
1165178963
1165178982
1165180408
1165180422
1165180438
1165181391
1165181399
1165181441
1165181454
1165181471
1165181480
1165181491
1165181507
1165181554
1165182321
1165182349
1165182363
1165182376
1165182397
1165182417
1165182432
1165182445
1165182460
1165182546
1165183812
1165183829
1165183844
1165183864
1165183879
1165183888
1165183903
1165183915
1165183954
1165183968
1165183997
1165184011
1165185001
1165185013
1165185067
1165185076
1165185115
1165185129
1165185151
1165185172
1165185214
1165185233
1165185261
1165185274
1165185287
1165186035
1165186048
1165186078
1165186087
1165186097
1165186109
1165186122
1165186138
1165186149
1165186164
1165186177
1165186197
1165186226
1165186241
1165186768
1165186780
1165186799
1165186824
1165186843
1165186850
1165186909
1165186919
1165186936
1165186945
1165187055
1165187062
1165187084
1165187094
1165265509
1165265577
1165265588
1165265600
1165265611
1165265621
1165265639
1165265805
1165265947
1165266048
1165266125
1165266162
1165266184
1165266227
1165266267
1165266285
1165266300
1165266310
1165266391
1165266630
1165269819
1165269968
1165269991
1165270157
1165270179
1165270297
1165270476
1165270505
1165270531
1165270555
1165270738
1165270932
1165271028
1165271103
1165271136
1165271151
1165271234
1165271255
1165271269
1165271283
1165271354
1165271368
1165271385
1165345841
1165345919
1165345959
1165346026
1165346044
1165346128
1165346170
1165346354
1165346375
1165346401
1165346492
1165346541
1165346552
1165346608
1165346655
1165346666
1165346694
1165346853
1165346881
1165346898
1165347562
1165347573
1165347610
1165347631
1165347684
1165347716
1165347744
1165347768
1165352843
1165352891
1165354498
1165354785
1165354806
1165355323
1165355368
1165355408
1165355422
1165355447
1165355488
1165355528
1165355767
1165355879
1165356111
1165438149
1165438252
1165438269
1165438394
1165438414
1165438444
1165438552
1165438634
1165438676
1165438703
1165438723
1165439036
1165439326
1165439558
1165439617
1165439623
1165439675
1165442311
1165442369
1165442414
1165442434
1165442455
1165442520
1165442527
1165442546
1165442584
1165442594
1165442627
1165442644
1165442659
1165442673
1165442689
1165442706
1165442728
1165442770
1165442796
1165442811
1165442828
1165442861
1165442877
1165442932
1165442943
1165442973
1165443005
1165443013
1165443027
1165443044
1165443062
1165443074
1165443116
1165443144
1165443196
1165443365
1165443422
1165526221
1165526295
1165526329
1165526385
1165526462
1165526494
1165526633
1165526658
1165526696
1165526738
1165526751
1165526775
1165526845
1165526882
1165526929
1165526946
1165526976
1165527014
1165527041
1165527061
1165527089
1165527219
1165527655
1165527663
1165527675
1165527819
1165527960
1165528006
1165528286
1165528305
1165528326
1165528596
1165528756
1165528824
1165528833
1165528971
1165529021
1165529072
1165529182
1165529212
1165529225
1165529242
1165529300
1165529394
1165529420
1165529429
1165529484
1165529575
1165530578
1165563386
1165563441
1165563471
1165563506
1165563557
1165563582
1165579777
1165579796
1165579820
1165579862
1165579880
1165579906
1165579939
1165579968
1165580000
1165580694
1165580729
1165580801
1165580891
1165584992
1165585021
1165585043
1165590207
1165590462
1165590741
1165590784
1165591305
1165591360
1165591382
1165591407
1165591438
1165591467
1165591497
1165612223
1165612797
1165612821
1165613153
1165613496
1165615060
1165615086
1165615339
1165615590
1165615630
1165616953
1165616977
1165617024
1165617041
1165617064
1165617171
1165617184
1165617196
1165617209
1165617222
1165617237
1165617250
1165617261
1165617274
1165617304
1165617318
1165617334
1165617348
1165617382
1165617547
1165617559
1165617572
1165617584
1165617593
1165617606
1165617621
1165617633
1165617644
1165617655
1165617667
1165617683
1165617701
1165617714
1165617728
1165617740
1165617755
1165617867
1165617881
1165617985
1165618001
1165618015
1165618030
1165618041
1165618075
1165618097
1165618109
1165618122
1165618143
1165618153
1165618164
1165618178
1165618189
1165618202
1165618294
1165618306
1165618316
1165618326
1165618336
1165618381
1165618471
1165618506
1165618525
1165618579
1165619294
1165619354
1165619362
1165619368
1165619378
1165655170
1165655297
1165655338
1165656830
1165656856
1165656868
1165656881
1165656895
1165656906
1165656998
1165657011
1165657029
1165657041
1165657056
1165657071
1165657110
1165657361
1165657437
1165657451
1165657479
1165657572
1165657691
1165657705
1165657720
1165657734
1165657750
1165657768
1165657788
1165657801
1165657819
1165657831
1165657845
1165658672
1165658694
1165658704
1165658718
1165658729
1165658743
1165658794
1165658846
1165658859
1165658870
1165658883
1165658896
1165658907
1165658917
1165658933
1165658945
1165659039
1165659169
1165659272
1165659293
1165659307
1165659316
1165659327
1165659337
1165659410
1165659422
1165659441
1165659471
1165659484
1165659495
1165659517
1165659529
1165659541
1165659552
1165659693
1165659834
1165659845
1165659871
1165659952
1165659961
1165659978
1165659993
1165660016
1165660027
1165660097
1165660119
1165660129
1165660143
1165660206
1165660234
1165660242
1165660256
1165660282
1165660289
1165660333
1165660565
1165660648
1165660669
1165660677
1165660691
1165660705
1165660712
1165660729
1165660736
1165660766
1165660770
1165660931
1165660962
1165661732
1165661751
1165661764
1165661772
1165661786
1165661808
1165661814
1165661831
1165661878
1165661890
1165661898
1165661919
1165661926
1165661941
1165661948
1165661964
1165661975
1165661994
1165662005
1165662019
1165662042
1165662064
1165662071
1165663701
1165663718
1165663729
1165663743
1165663918
1165664033
1165664046
1165664065
1165664087
1165664097
1165664204
1165664269
1165664346
1165664370
1165664390
1165664401
1165664428
1165664488
1165664739
1165664753
1165664772
1165664781
1165664801
1165664823
1165664831
1165664844
1165664856
1165664982
1165665097
1165665118
1165665140
1165665155
1165665611
1165665633
1165665672
1165665696
1165665723
1165665749
1165665778
1165665825
1165665847
1165665887
1165669002
1165669014
1165669022
1165669033
1165669042
1165669066
1165669073
1165669084
1165669092
1165669103
1165669115
1165669190
1165669251
1165669259
1165669265
1165669280
1165669287
1165669295
1165669303
1165669325
1165669335
1165669342
1165669386
1165669713
1165669782
1165669788
1165669794
1165669807
1165669812
1165669826
1165669832
1165669845
1165669855
1165669864
1165669871
1165671564
1165671570
1165671607
1165671624
1165672314
1165673317
1165673330
1165673342
1165673353
1165673373
1165673382
1165673411
1165673419
1165673432
1165673446
1165673604
1165673622
1165673630
1165673643
1165673661
1165673669
1165673685
1165673724
1165673813
1165673824
1165673884
1165673894
1165673912
1165673919
1165673945
1165673954
1165673964
1165673975
1165674026
1165674035
1165674086
1165674096
1165674110
1165674118
1165674131
1165674144
1165674161
1165674463
1165674483
1165674498
1165675110
1165675138
1165675582
1165675721
1165675743
1165675753
1165675761
1165675774
1165675784
1165675793
1165675836
1165675847
1165675854
1165675867
1165675874
1165675883
1165675907
1165676022
1165676035
1165676068
1165676131
1165676209
1165676222
1165676234
1165676247
1165676281
1165676292
1165676302
1165676313
1165676346
1165681170
1165681183
1165681191
1165681203
1165681216
1165681240
1165681256
1165681307
1165681393
1165681401
1165681444
1165681466
1165681496
1165685276
1165685576
1165685666
1165685688
1165685714
1165685918
1165686311
1165686322
1165686333
1165686343
1165686358
1165686373
1165686386
1165686406
1165686424
1165686452
1165686481
1165686504
1165686519
1165686548
1165686560
1165686592
1165686609
1165686941
1165687143
1165687191
1165687200
1165687431
1165687446
1165687464
1165687476
1165687521
1165687633
1165687642
1165689792
1165689874
1165689892
1165689913
1165690049
1165690063
1165690174
1165690190
1165690207
1165690213
1165690238
1165690250
1165690354
1165690563
1165690711
1165691294
1165691328
1165691415
1165691456
1165691753
1165691903
1165692149
1165692183
1165692196
1165692233
1165692330
1165692349
1165692356
1165693041
1165693047
1165693063
1165693079
1165693097
1165693113
1165693127
1165693166
1165693176
1165693193
1165693213
1165693236
1165693719
1165694159
1165694181
1165694202
1165694212
1165694223
1165694239
1165694271
1165694287
1165694312
1165694738
1165694753
1165694994
1165695016
1165695310
1165695659
1165695706
1165695730
1165695744
1165695778
1165695792
1165695802
1165695874
1165695913
1165695946
1165696052
1165696090
1165696169
1165696342
1165697128
1165697139
1165697167
1165697248
1165697261
1165697307
1165697318
1165697333
1165697344
1165697360
1165697376
1165697388
1165697408
1165697417
1165697437
1165697491
1165708583
1165708627
1165708764
1165708778
1165708796
1165708846
1165708863
1165708877
1165708949
1165708962
1165708983
1165709002
1165709066
1165709085
1165709112
1165709436
1165709545
1165709554
1165709574
1165709593
1165709599
1165709654
1165709668
1165709674
1165709688
1165709702
1165709748
1165709764
1165709772
1165709790
1165709802
1165709811
1165709823
1165709831
1165709900
1165709992
1165710008
1165710015
1165710033
1165710041
1165710059
1165710067
1165710082
1165710088
1165710174
1165710293
1165710298
1165710314
1165710337
1165710400
1165710476
1165710483
1165710502
1165710525
1165710546
1165710565
1165710985
1165711027
1165757678
1165757746
1165757852
1165757878
1165757902
1165757933
1165757947
1165757965
1165758389
1165758413
1165758519
1165758534
1165758548
1165758577
1165758595
1165758612
1165758626
1165758639
1165759070
1165759216
1165759235
1165759251
1165759290
1165759332
1165759597
1165759795
1165759801
1165759816
1165759825
1165759846
1165759905
1165759923
1165759938
1165759946
1165759959
1165759965
1165759977
1165760242
1165760365
1165760382
1165760400
1165760424
1165760449
1165761958
1165761968
1165761983
1165761990
1165762009
1165762023
1165762361
1165762375
1165762459
1165762535
1165762793
1165762810
1165763016
1165763063
1165763087
1165763178
1165763203
1165763220
1165763239
1165763275
1165763291
1165766346
1165766380
1165766406
1165766416
1165766436
1165766460
1165766523
1165766549
1165766562
1165766785
1165766839
1165766895
1165766905
1165766917
1165766937
1165767010
1165767046
1165771464
1165771502
1165771521
1165771547
1165771561
1165771583
1165771670
1165771676
1165771854
1165771867
1165772114
1165772125
1165772148
1165772163
1165772176
1165772184
1165772195
1165772205
1165772325
1165772343
1165772616
1165772649
1165772670
1165772726
1165772759
1165772851
1165772915
1165772949
1165772967
1165773027
1165773049
1165773076
1165773093
1165773112
1165773205
1165773220
1165773411
1165773492
1165773512
1165773604
1165773618
1165773637
1165773692
1165773781
1165778698
1165780591
1165780617
1165780634
1165780672
1165780700
1165780715
1165780730
1165780781
1165780792
1165780859
1165780882
1165780901
1165780915
1165786203
1165828771
1165828810
1165828874
1165835278
1165835748
1165835910
1165835941
1165836145
1165836335
1165836388
1165836401
1165836604
1165836679
1165837379
1165837496
1165837700
1165837769
1165837927
1165838041
1165838183
1165838286
1165838453
1165838470
1165838510
1165838544
1165838570
1165838766
1165838805
1165838846
1165838991
1165839029
1165839136
1165839257
1165839312
1165839353
1165839511
1165839762
1165848792
1165848881
1165848906
1165848994
1165849023
1165849136
1165849201
1165849310
1165849411
1165870080
1165870133
1165870196
1165870214
1165870234
1165870273
1165870295
1165870333
1165870386
1165870441
1165870458
1165870585
1165870615
1165870656
1165870669
1165870688
1165870716
1165870741
1165870799
1165870810
1165870822
1165871023
1165871151
1165871217
1165871524
1165925704
1165925744
1165925785
1165925805
1165925862
1165925921
1165925967
1165925996
1165926181
1165926435
1165926600
1165926999
1165927237
1165928136
1165928183
1165928764
1165928800
1165929248
1165929293
1165929474
1165929724
1165930006
1165930038
1165930064
1165930083
1165930291
1165930339
1165930360
1165930408
1165930773
1165930799
1165930832
1165930972
1165930997
1165931034
1165931611
1165931771
1165931792
1165931842
1165932023
1165932729
1165934635
1165934663
1165934719
1165934734
1165934751
1165934775
1165934791
1165934816
1165935436
1165935465
1165935480
1165935498
1165936063
1165952610
1165952641
1165952694
1165952798
1165952888
1165952916
1165954516
1166042914
1166043086
1166043237
1166043262
1166043618
1166043650
1166043668
1166043699
1166043718
1166043732
1166043777
1166043792
1166043810
1166043829
1166043858
1166043875
1166043914
1166043939
1166043962
1166043982
1166044003
1166044051
1166044116
1166044141
1166044150
1166044172
1166044188
1166044238
1166044275
1166044301
1166044369
1166044416
1166044523
1166044561
1166044596
1166044673
1166044684
1166044711
1166044718
1166044743
1166044753
1166044786
1166044797
1166044863
1166044876
1166044920
1166044983
1166045032
1166045047
1166045075
1166045132
1166045158
1166045198
1166045208
1166045241
1166045254
1166045344
1166045360
1166046775
1166046785
1166082234
1166082330
1166082354
1166082465
1166082478
1166082551
1166082604
1166082629
1166082648
1166082681
1166082695
1166082744
1166082766
1166082821
1166082844
1166082892
1166082953
1166085891
1166085913
1166085947
1166085973
1166086009
1166086099
1166086132
1166086807
1166103753
1166103825
1166104797
1166104915
1166104936
1166104970
1166104999
1166105036
1166105088
1166105112
1166105141
1166105190
1166105241
1166105327
1166105376
1166105415
1166105448
1166105474
1166105507
1166105538
1166106164
1166106244
1166106386
1166106449
1166106500
1166106524
1166106548
1166106663
1166106873
1166107525
1166107553
1166107624
1166107650
1166107680
1166107708
1166107736
1166107784
1166107811
1166107929
1166107960
1166108012
1166108052
1166108086
1166108155
1166108208
1166108278
1166109082
1166109139
1166109435
1166109464
1166109486
1166109536
1166109580
1166109603
1166109641
1166109789
1166176548
1166176569
1166176601
1166176617
1166176668
1166186134
1166186164
1166186189
1166186225
1166186245
1166186294
1166186318
1166186334
1166186380
1166186624
1166186656
1166186678
1166186718
1166186736
1166186758
1166186792
1166186809
1166186835
1166186852
1166186907
1166186941
1166196846
1166196864
1166196886
1166196920
1166196942
1166197923
1166197992
1166203325
1166203337
1166203351
1166203373
1166203383
1166203400
1166203413
1166203424
1166203442
1166203449
1166203671
1166203755
1166203765
1166203772
1166203814
1166203907
1166203925
1166204005
1166204158
1166204166
1166204181
1166204223
1166204233
1166204243
1166204453
1166204487
1166205535
1166205580
1166205618
1166205683
1166205758
1166205765
1166205827
1166205849
1166205857
1166205872
1166205937
1166205986
1166205999
1166206048
1166206055
1166206081
1166206135
1166206162
1166206203
1166206236
1166206248
1166206258
1166207170
1166207187
1166207234
1166207245
1166207269
1166207283
1166207306
1166207325
1166207346
1166207495
1166207503
1166223768
1166223859
1166223881
1166223918
1166223958
1166224000
1166224012
1166224039
1166224054
1166224072
1166224089
1166224145
1166224164
1166224210
1166224259
1166224369
1166224382
1166224412
1166224428
1166224497
1166224539
1166224573
1166224582
1166224718
1166224736
1166224746
1166224844
1166224978
1166224988
1166225061
1166225070
1166225103
1166225121
1166225142
1166225153
1166225191
1166225207
1166225244
1166225256
1166225401
1166225665
1166225727
1166225750
1166225757
1166225783
1166225872
1166225986
1166225996
1166226082
1166226100
1166226153
1166226223
1166226329
1166226553
1166227040
1166258295
1166258353
1166258390
1166258408
1166258435
1166258477
1166258513
1166258618
1166258639
1166258671
1166258829
1166258960
1166258978
1166259003
1166262550
1166262577
1166262598
1166262631
1166262639
1166262663
1166262681
1166262704
1166262719
1166262786
1166262794
1166262818
1166262830
1166262858
1166262865
1166262885
1166262899
1166262955
1166263123
1166263132
1166263163
1166263174
1166263206
1166263220
1166263380
1166263390
1166263420
1166263444
1166263527
1166263570
1166263652
1166263660
1166263686
1166263697
1166263727
1166263742
1166263824
1166263893
1166264151
1166264159
1166264188
1166264196
1166264306
1166264328
1166264503
1166265809
1166265935
1166265945
1166265963
1166265971
1166265998
1166266007
1166266037
1166266052
1166266077
1166266086
1166266355
1166266424
1166266842
1166266851
1166266870
1166266879
1166266912
1166266920
1166266942
1166266949
1166266976
1166266985
1166267019
1166267029
1166267042
1166282506
1166282520
1166282918
1166282970
1166282996
1166283010
1166283081
1166283107
1166283131
1166283140
1166283218
1166283227
1166283268
1166283276
1166283371
1166283383
1166283433
1166283564
1166283605
1166283616
1166283653
1166283662
1166283714
1166294918
1166294928
1166294956
1166294975
1166295022
1166295030
1166295045
1166295056
1166295073
1166295085
1166295109
1166295117
1166295598
1166296054
1166296063
1166296120
1166296131
1166296279
1166296368
1166296412
1166296421
1166296440
1166296456
1166296479
1166296489
1166297060
1166297123
1166297297
1166297307
1166297358
1166297366
1166297389
1166297402
1166297428
1166297439
1166297531
1166297545
1166297822
1166297832
1166297945
1166297962
1166298038
1166298048
1166298071
1166298084
1166298114
1166298126
1166298161
1166298172
1166299011
1166299039
1166299051
1166299076
1166299084
1166299111
1166299122
1166299184
1166299205
1166300693
1166300712
1166300785
1166300793
1166301367
1166301375
1166301601
1166301625
1166301637
1166302380
1166302411
1166302436
1166305159
1166305169
1166305238
1166305256
1166305296
1166305305
1166305322
1166305334
1166305426
1166305499
1166305506
1166305526
1166305535
1166305594
1166305611
1166305663
1166305674
1166305700
1166305724
1166305741
1166305749
1166305767
1166305786
1166305906
1166305918
1166305943
1166306201
1166306222
1166306287
1166306473
1166307181
1166307198
1166307235
1166307279
1166307337
1166307351
1166307390
1166307476
1166307520
1166307532
1166307556
1166307563
1166308702
1166308738
1166309691
1166309703
1166309725
1166309750
1166310572
1166310584
1166310628
1166310640
1166310656
1166310667
1166310702
1166310716
1166352108
1166352134
1166352433
1166352452
1166352540
1166352686
1166352695
1166352720
1166352726
1166352748
1166352757
1166352771
1166352779
1166352795
1166352807
1166352837
1166352846
1166352931
1166352943
1166352967
1166352975
1166352991
1166353002
1166353048
1166353055
1166353075
1166353086
1166353124
1166353135
1166353519
1166353538
1166353559
1166353614
1166353633
1166353643
1166353681
1166353689
1166353707
1166353717
1166353749
1166353893
1166354030
1166354518
1166354539
1166354548
1166354576
1166354588
1166354628
1166354640
1166354674
1166354689
1166355099
1166355110
1166356028
1166356040
1166356090
1166356130
1166356147
1166356157
1166356182
1166356359
1166356387
1166356412
1166356476
1166362808
1166362816
1166362831
1166362849
1166362872
1166362888
1166362904
1166362922
1166362934
1166362980
1166362996
1166363057
1166363075
1166363084
1166363101
1166363113
1166363129
1166363134
1166363204
1166363212
1166363287
1166363306
1166363444
1166363456
1166367357
1166367368
1166367487
1166367495
1166367540
1166367546
1166367561
1166367580
1166367592
1166367644
1166367652
1166367668
1166367678
1166367864
1166367873
1166367903
1166367929
1166367961
1166367968
1166367993
1166368005
1166368042
1166368055
1166368086
1166368103
1166373577
1166373607
1166373615
1166373643
1166373651
1166373696
1166373706
1166373744
1166373757
1166373818
1166373853
1166373863
1166374114
1166374120
1166374152
1166374162
1166374196
1166374214
1166374304
1166374315
1166374337
1166374350
1166374365
1166374387
1166374401
1166374946
1166374954
1166374976
1166374985
1166375011
1166375021
1166375039
1166375050
1166375094
1166375108
1166375126
1166375141
1166375153
1166380165
1166380175
1166380197
1166380202
1166394811
1166394832
1166394855
1166394860
1166394871
1166394909
1166394954
1166394965
1166395302
1166395309
1166395349
1166395357
1166395392
1166395401
1166395440
1166395446
1166395473
1166395548
1166395571
1166395582
1166395601
1166395620
1166395654
1166395669
1166395812
1166395895
1166395925
1166395960
1166395976
1166396004
1166396029
1166396039
1166396119
1166396236
1166555709
1166555765
1166555769
1166556113
1166556231
1166556262
1166556356
1166556407
1166556444
1166556460
1166556498
1166556514
1166556547
1166556558
1166556636
1166556982
1166557053
1166557533
1166557611
1166557793
1166557875
1166557893
1166558006
1166558101
1166558161
1166558244
1166558478
1166558489
1166558496
1166558557
1166558567
1166558581
1166558593
1166558623
1166558632
1166558650
1166558680
1166558714
1166558723
1166558739
1166558750
1166558763
1166558800
1166558806
1166558837
1166558843
1166558869
1166558919
1166558931
1166558941
1166558950
1166558957
1166559019
1166559026
1166559054
1166559082
1166559091
1166559614
1166559655
1166559778
1166559919
1166560026
1166560054
1166560119
1166560134
1166560236
1166560278
1166565766
1166565831
1166566923
1166567042
1166567208
1166650391
1166650521
1166650547
1166650916
1166651702
1166651807
1166651978
1166652021
1166652197
1166652340
1166652383
1166652431
1166652476
1166652504
1166652544
1166652696
1166652731
1166652772
1166652948
1166653242
1166653313
1166654887
1166655237
1166706366
1166706399
1166706442
1166706468
1166706669
1166706690
1166706801
1166706834
1166706929
1166706957
1166706983
1166707106
1166707203
1166714575
1166733139
1166733238
1166733260
1166733334
1166733392
1166734091
1166734203
1166734232
1166734246
1166734259
1166734274
1166734287
1166734304
1166734317
1166734333
1166734350
1166734365
1166734392
1166735067
1166735087
1166735100
1166735114
1166735127
1166735141
1166735155
1166735260
1166735274
1166735315
1166735333
1166735351
1166735427
1166735528
1166735545
1166735572
1166735588
1166735605
1166735626
1166736683
1166736712
1166736806
1166736823
1166736923
1166736941
1166737050
1166737064
1166737111
1166737125
1166737159
1166737180
1166737320
1166737362
1166737384
1166737429
1166737461
1166737625
1166737769
1166737837
1166737849
1166737979
1166737992
1166738013
1166738064
1166738075
1166738183
1166738197
1166738241
1166738278
1166738305
1166738362
1166738413
1166738470
1166738492
1166738505
1166738517
1166738553
1166738774
1166738797
1166738854
1166738892
1166738906
1166780858
1166780944
1166796026
1166796078
1166808388
1166808439
1166808457
1166808471
1166808549
1166808572
1166808595
1166808644
1166808731
1166808762
1166808798
1166808843
1166808876
1166808896
1166809011
1166809050
1166809071
1166809114
1166809162
1166812039
1166812059
1166812081
1166812104
1166812138
1166812208
1166812229
1166812244
1166812272
1166812301
1166812327
1166812413
1166812466
1166812558
1166812622
1166812668
1166812753
1166812794
1166812819
1166812839
1166812863
1166812880
1166812924
1166813043
1166813065
1166813084
1166813117
1166813129
1166813152
1166813169
1166813214
1166813241
1166813264
1166813607
1166813620
1166813636
1166813698
1166813717
1166813965
1166814053
1166814130
1166814149
1166814380
1166814391
1166814414
1166814453
1166814561
1166814588
1166814604
1166814625
1166814637
1166814652
1166814830
1166814843
1166814860
1166815445
1166815469
1166815492
1166815511
1166815539
1166815637
1166815654
1166815674
1166815717
1166815731
1166815746
1166822339
1166822365
1166822383
1166822393
1166822411
1166822428
1166822490
1166822512
1166822520
1166822563
1166822598
1166822618
1166823340
1166823370
1166823385
1166823402
1166823426
1166823438
1166823532
1166823581
1166823594
1166823615
1166823627
1166823647
1166823744
1166823761
1166823773
1166823809
1166823831
1166823847
1166823959
1166823987
1166824038
1166824082
1166824095
1166824109
1166824144
1166824169
1166824185
1166826317
1166826341
1166826373
1166826399
1166826421
1166826444
1166826512
1166826534
1166826551
1166826571
1166826592
1166826624
1166826788
1166826810
1166826864
1166826901
1166826920
1166826961
1166827002
1166827262
1166827277
1166827355
1166827374
1166827404
1166827420
1166827435
1166829797
1166829809
1166829828
1166829838
1166829902
1166829927
1166830021
1166830043
1166830066
1166830082
1166830107
1166830116
1166830339
1166830356
1166830371
1166830380
1166830395
1166830419
1166830436
1166864586
1166864733
1166864802
1166864922
1166865008
1166865131
1166865898
1166865985
1166866007
1166866027
1166866067
1166866116
1166866146
1166866195
1166866206
1166866228
1166866290
1166866310
1166866329
1166866418
1166866434
1166866459
1166866478
1166866497
1166866510
1166866580
1166866589
1166866611
1166866628
1166866664
1166866672
1166866765
1166866775
1166866797
1166866807
1166866821
1166866839
1166866921
1166866936
1166866949
1166866963
1166867115
1166867135
1166867152
1166868281
1166868305
1166868324
1166868352
1166868370
1166868378
1166868444
1166868468
1166868490
1166868507
1166868522
1166868536
1166868610
1166868620
1166868632
1166868647
1166868667
1166868687
1166868845
1166868874
1166868882
1166868974
1166869597
1166869713
1166869744
1166869774
1166869799
1166869831
1166869901
1166869909
1166869926
1166869934
1166869956
1166869964
1166870078
1166870090
1166870106
1166870114
1166870132
1166870146
1166870223
1166870248
1166870307
1166870313
1166870338
1166870349
1166870447
1166870459
1166870467
1166870475
1166870494
1166870506
1166870514
1166870643
1166870659
1166870678
1166870687
1166870717
1166870725
1166870732
1166871138
1166871160
1166871191
1166871201
1166871238
1166871262
1166871312
1166871329
1166871352
1166871403
1166871426
1166871470
1166871570
1166871594
1166871602
1166871618
1166871678
1166871705
1166871775
1166871804
1166871834
1166871848
1166871875
1166871883
1166871993
1166872018
1166872560
1166872593
1166872611
1166872623
1166872639
1166872661
1166872836
1166872852
1166873310
1166873327
1166873357
1166873365
1166873382
1166873471
1166873507
1166876056
1166876076
1166876094
1166876112
1166876140
1166876165
1166876174
1166876746
1166876754
1166876780
1166876803
1166876809
1166876833
1166876845
1166876973
1166876985
1166877109
1166877178
1166877191
1166877212
1166877226
1166877248
1166877256
1166877548
1166877561
1166877580
1166877587
1166877613
1166877630
1166877650
1166877722
1166877745
1166877754
1166877780
1166877802
1166886074
1166886114
1166886134
1166886246
1166890019
1166890098
1166890137
1166890157
1166890165
1166890178
1166890188
1166890196
1166891228
1166891237
1166891251
1166891260
1166891341
1166891376
1166891385
1166891399
1166891408
1166891424
1166891434
1166891494
1166891502
1166891539
1166891553
1166891593
1166891637
1166891695
1166891705
1166891719
1166891729
1166891741
1166891755
1166908788
1166908876
1166909424
1166909516
1166909535
1166909550
1166909577
1166909606
1166909617
1166909629
1166909877
1166910696
1166910775
1166910800
1166910869
1166911196
1166911212
1166911236
1166911283
1166911336
1166911351
1166911512
1166911530
1166911550
1166911561
1166911673
1166911758
1166911973
1166911990
1166912073
1166912128
1166912165
1166912176
1166912266
1166912283
1166912340
1166912353
1166912409
1166912438
1166912450
1166912470
1166912536
1166912569
1166912616
1166914048
1166914059
1166914086
1166914096
1166914113
1166914126
1166914186
1166914195
1166914205
1166914219
1166914226
1166914290
1166914299
1166914387
1166914401
1166914411
1166914445
1166914455
1166914467
1166914732
1166914741
1166914760
1166914771
1166914800
1166914811
1166915625
1166915642
1166915653
1166915681
1166915696
1166915718
1166915747
1166915774
1166915785
1166915796
1166916480
1166916545
1166916605
1166916684
1166916697
1166916716
1166916726
1166916753
1166917156
1166917203
1166917644
1166917658
1166917673
1166917758
1166917771
1166917783
1166917840
1166917867
1166918213
1166918303
1166918346
1166918367
1166918375
1166918384
1166918404
1166918412
1166918421
1166918512
1166918525
1166918643
1166918655
1166918716
1166918748
1166918759
1166918774
1166918925
1166918943
1166918982
1166918991
1166919066
1166919083
1166919100
1166919111
1166919143
1166919165
1166919178
1166919284
1166919429
1166919508
1166919526
1166919707
1166919741
1166919755
1166919859
1166919884
1166971405
1166971496
1166971507
1166971532
1166971569
1166971590
1166971606
1166972779
1166972809
1166972843
1166972854
1166972875
1166972903
1166972917
1166972969
1166973182
1166973513
1166973554
1166973656
1166973676
1166973743
1166973930
1166973940
1166974087
1166974099
1166974110
1166974443
1166974459
1166974471
1166974547
1166974579
1166974598
1166974787
1166974863
1166974883
1166974893
1166974926
1166974936
1166974982
1166984447
1166984537
1166984572
1166984623
1166984643
1166984655
1166984731
1166984751
1166984776
1166984787
1166984806
1166984957
1166984974
1166984986
1166985058
1166985068
1166985077
1166985107
1166985118
1166985131
1166985805
1166985817
1166985834
1166985901
1166985910
1166985920
1166985940
1166985949
1166985958
1166986351
1166986376
1166986405
1166986455
1166986468
1166986515
1166986532
1166986548
1166986569
1166986938
1166986969
1166986984
1166986996
1166987018
1166987031
1166987065
1166987079
1166987096
1166987121
1166987144
1166987156
1166988356
1166988367
1166988387
1166988397
1166988432
1166988450
1166988503
1166988529
1166988557
1166988570
1166988598
1166990041
1166991411
1166991572
1166991623
1166991641
1166991660
1166991888
1167006989
1167006999
1167007020
1167007028
1167007046
1167007053
1167007253
1167007266
1167045744
1167045781
1167045802
1167045827
1167045854
1167045871
1167046002
1167046015
1167046038
1167046281
1167046312
1167046335
1167046663
1167046673
1167046685
1167046717
1167046728
1167046741
1167046795
1167046804
1167046815
1167046874
1167046882
1167046890
1167046923
1167046947
1167046967
1167047255
1167047292
1167047303
1167047314
1167047342
1167047356
1167047377
1167047390
1167047419
1167047428
1167047441
1167047451
1167047470
1167047478
1167047711
1167047724
1167047736
1167047762
1167047770
1167047782
1167047851
1167047860
1167047869
1167048030
1167048048
1167048065
1167048091
1167048103
1167048114
1167048140
1167048154
1167048171
1167048180
1167048199
1167048209
1167048218
1167048293
1167048303
1167048479
1167048489
1167048526
1167048533
1167048541
1167048552
1167048582
1167048601
1167048624
1167048631
1167048641
1167048664
1167048700
1167048724
1167048735
1167048748
1167048758
1167048768
1167048846
1167048855
1167048864
1167049067
1167049088
1167049095
1167049111
1167049118
1167049128
1167049136
1167049145
1167049315
1167049328
1167049353
1167049366
1167049380
1167049392
1167049486
1167049492
1167049498
1167049508
1167049515
1167049631
1167049642
1167049707
1167049720
1167049750
1167049757
1167049767
1167049796
1167049806
1167049828
1167050020
1167050034
1167050043
1167050061
1167050070
1167050080
1167050324
1167050337
1167050344
1167050432
1167050441
1167050452
1167050475
1167050487
1167050495
1167050565
1167050574
1167050583
1167050604
1167050612
1167050620
1167050642
1167050650
1167050657
1167050895
1167050904
1167050921
1167050935
1167050942
1167050971
1167050986
1167051007
1167051186
1167051196
1167051204
1167051247
1167051255
1167051264
1167051284
1167051292
1167051301
1167051325
1167051345
1167051355
1167051443
1167051451
1167051459
1167051479
1167051490
1167051497
1167051516
1167051523
1167051533
1167051716
1167051726
1167051731
1167051747
1167051755
1167051772
1167051802
1167051822
1167051831
1167051839
1167052043
1167052050
1167052063
1167052102
1167052115
1167052136
1167052144
1167052181
1167052192
1167052205
1167052305
1167052313
1167052325
1167052338
1167052352
1167052366
1167052382
1167052512
1167052528
1167052538
1167052607
1167052613
1167052636
1167052648
1167052706
1167052714
1167052723
1167055885
1167055898
1167055931
1167055958
1167055978
1167056064
1167056092
1167056129
1167056399
1167056409
1167056424
1167056435
1167056457
1167056979
1167057051
1167057135
1167057163
1167057182
1167057193
1167057211
1167057255
1167057280
1167057403
1167057412
1167057479
1167057524
1167057599
1167057609
1167057642
1167057952
1167057966
1167058094
1167058104
1167058132
1167058150
1167058173
1167058192
1167058231
1167058326
1167058349
1167058806
1167058819
1167058828
1167058869
1167058879
1167058904
1167058934
1167058995
1167059039
1167059049
1167059060
1167059183
1167059191
1167059220
1167059330
1167059344
1167059362
1167059400
1167059407
1167059423
1167059434
1167059445
1167060879
1167060903
1167060951
1167060974
1167060981
1167061008
1167061944
1167061968
1167062044
1167062065
1167062117
1167062131
1167062141
1167062737
1167062770
1167062795
1167062813
1167062957
1167062974
1167063580
1167063592
1167063643
1167063661
1167063706
1167063732
1167063752
1167063846
1167063865
1167063876
1167063886
1167063904
1167063915
1167063988
1167069487
1167069493
1167069506
1167069514
1167069555
1167069561
1167069580
1167069591
1167069604
1167069616
1167069632
1167069642
1167069708
1167069719
1167069836
1167069847
1167069870
1167069878
1167069910
1167069919
1167069930
1167070008
1167070016
1167070054
1167070071
1167070393
1167070421
1167070488
1167070500
1167070537
1167071052
1167071203
1167072417
1167072427
1167072523
1167073241
1167073251
1167073267
1167073333
1167076179
1167076268
1167076284
1167076342
1167076357
1167076369
1167076395
1167094036
1167094057
1167094085
1167094100
1167094111
1167094148
1167094155
1167094178
1167094188
1167094211
1167094257
1167094267
1167094275
1167094287
1167094295
1167094313
1167094320
1167094334
1167094341
1167094362
1167094370
1167094380
1167094435
1167094443
1167094459
1167094512
1167094529
1167094538
1167094553
1167094560
1167094599
1167094612
1167094619
1167094679
1167094687
1167094700
1167094707
1167094756
1167094762
1167094779
1167094789
1167094805
1167094811
1167094826
1167094840
1167094856
1167094871
1167095062
1167095095
1167095107
1167095124
1167095135
1167140334
1167140345
1167140354
1167140440
1167140459
1167140608
1167140621
1167140643
1167140698
1167143878
1167143913
1167143947
1167144068
1167144435
1167144479
1167144548
1167144607
1167144638
1167144651
1167144666
1167144690
1167144708
1167144749
1167144780
1167144848
1167144884
1167145035
1167145331
1167145345
1167145354
1167145450
1167145467
1167145475
1167145597
1167145606
1167145637
1167145783
1167145798
1167145805
1167145882
1167145897
1167145907
1167145924
1167145934
1167145948
1167145970
1167145976
1167146017
1167146044
1167146177
1167146184
1167146195
1167146206
1167146221
1167146281
1167146290
1167146423
1167146432
1167146443
1167146462
1167146471
1167146478
1167146558
1167146565
1167146571
1167146671
1167146679
1167146689
1167146714
1167146722
1167146729
1167146745
1167146755
1167146763
1167146814
1167146940
1167146955
1167147128
1167147140
1167147151
1167147168
1167147178
1167147184
1167147205
1167147223
1167147290
1167147297
1167147329
1167147399
1167147416
1167147423
1167147446
1167147470
1167147479
1167147563
1167147571
1167147579
1167147635
1167147642
1167147650
1167147730
1167147733
1167147776
1167147803
1167147811
1167147820
1167147838
1167147846
1167147859
1167147944
1167147951
1167147959
1167148760
1167148769
1167148814
1167148885
1167148894
1167148911
1167148988
1167149000
1167149018
1167149032
1167149052
1167149060
1167149071
1167149227
1167149243
1167149255
1167149283
1167149296
1167149316
1167149366
1167149374
1167149383
1167149491
1167149499
1167149517
1167149624
1167150415
1167150423
1167150434
1167150644
1167150660
1167150671
1167150688
1167150697
1167150711
1167151422
1167151433
1167153765
1167153786
1167153836
1167153859
1167153919
1167154026
1167154034
1167154052
1167154252
1167154259
1167154268
1167154386
1167154397
1167154427
1167154450
1167154460
1167154472
1167154563
1167154572
1167154594
1167154623
1167160245
1167160253
1167160260
1167160284
1167160293
1167160333
1167160342
1167160349
1167160593
1167160603
1167160615
1167160673
1167160684
1167160693
1167160816
1167160828
1167160847
1167160870
1167160880
1167160892
1167161058
1167161065
1167161075
1167161104
1167161117
1167161129
1167161166
1167161178
1167161190
1167161388
1167161403
1167161423
1167161445
1167161456
1167161464
1167161471
1167161515
1167161524
1167161541
1167161557
1167161568
1167161585
1167161758
1167161768
1167161777
1167161827
1167161837
1167161859
1167161881
1167161890
1167161900
1167161949
1167161957
1167161965
1167162159
1167162169
1167162179
1167162202
1167162214
1167162255
1167162415
1167162422
1167162437
1167162467
1167167197
1167167205
1167167224
1167167273
1167167281
1167167291
1167167323
1167167326
1167167333
1167167394
1167167404
1167167434
1167167441
1167167454
1167167483
1167167490
1167167502
1167167650
1167167659
1167167674
1167167779
1167167794
1167167838
1167167903
1167167956
1167168515
1167168524
1167168534
1167168560
1167168567
1167168593
1167168601
1167168663
1167168671
1167168700
1167168745
1167168754
1167168816
1167168828
1167168848
1167169193
1167169200
1167169232
1167169358
1167169374
1167169565
1167169579
1167169606
1167169623
1167169631
1167169670
1167169680
1167169689
1167169726
1167169731
1167169739
1167169757
1167169765
1167169773
1167169819
1167169830
1167169851
1167169870
1167169878
1167169890
1167169906
1167169916
1167169959
1167169980
1167172129
1167172143
1167172153
1167172252
1167172259
1167172282
1167172293
1167172312
1167172322
1167172329
1167172380
1167172392
1167172397
1167172412
1167172418
1167172424
1167172437
1167172521
1167172531
1167172543
1167172604
1167172612
1167172619
1167172669
1167172687
1167172705
1167172714
1167172725
1167172853
1167172862
1167172883
1167172930
1167172954
1167172983
1167173004
1167173012
1167173029
1167173241
1167173247
1167173256
1167173273
1167173286
1167173296
1167173314
1167173325
1167173335
1167173360
1167173376
1167173392
1167173398
1167173407
1167173917
1167173940
1167173993
1167174024
1167174043
1167174058
1167174077
1167174086
1167174095
1167174111
1167174120
1167174136
1167174149
1167174157
1167174231
1167174696
1167174708
1167174739
1167174795
1167174811
1167174918
1167174933
1167174945
1167174965
1167174985
1167174997
1167175008
1167175066
1167175072
1167175083
1167175103
1167175115
1167175125
1167175180
1167175191
1167175201
1167175302
1167175309
1167175319
1167175335
1167175344
1167175359
1167175399
1167175412
1167175431
1167176510
1167176519
1167176529
1167176544
1167176559
1167176570
1167176607
1167176616
1167176651
1167176660
1167176688
1167176998
1167177007
1167177019
1167177081
1167177117
1167177128
1167177198
1167177205
1167177213
1167177228
1167177237
1167177247
1167177318
1167177327
1167177337
1167177377
1167177416
1167177424
1167177467
1167177478
1167177489
1167177503
1167177511
1167177520
1167178204
1167178215
1167178223
1167178244
1167178278
1167178294
1167178346
1167178355
1167178367
1167178440
1167178459
1167178522
1167178536
1167178602
1167178612
1167178628
1167178725
1167178736
1167178831
1167178850
1167178877
1167178887
1167179491
1167179554
1167216766
1167216814
1167216825
1167216873
1167216884
1167217029
1167217065
1167217136
1167217155
1167217196
1167217330
1167217402
1167217430
1167217470
1167217489
1167217510
1167217658
1167217674
1167217740
1167217779
1167217882
1167217894
1167217902
1167217926
1167217933
1167217940
1167217984
1167217992
1167218002
1167218036
1167218041
1167218048
1167218213
1167218221
1167218235
1167218261
1167218275
1167218286
1167218348
1167218368
1167218377
1167218391
1167218400
1167218409
1167218466
1167218579
1167218585
1167218608
1167218623
1167218631
1167218671
1167218709
1167218717
1167218746
1167218759
1167218788
1167218905
1167218912
1167218929
1167218943
1167219198
1167219208
1167219225
1167219235
1167219250
1167219289
1167219304
1167219325
1167219670
1167219681
1167219700
1167219710
1167219772
1167219789
1167219991
1167220000
1167220029
1167220046
1167220067
1167220077
1167220089
1167220097
1167220113
1167220123
1167220162
1167220229
1167220713
1167220721
1167220729
1167220754
1167220763
1167220773
1167220779
1167220797
1167220805
1167220820
1167221201
1167221224
1167221336
1167221363
1167221372
1167221383
1167221462
1167221471
1167221483
1167221863
1167221873
1167221887
1167221904
1167221929
1167221940
1167222003
1167222013
1167222035
1167222058
1167222922
1167222930
1167222943
1167222963
1167222973
1167223273
1167223780
1167223805
1167223948
1167224320
1167224544
1167224553
1167226318
1167226329
1167226339
1167226350
1167226696
1167226716
1167226731
1167226754
1167226765
1167226773
1167226786
1167226798
1167226850
1167226857
1167226874
1167226881
1167226899
1167226905
1167226924
1167226935
1167226951
1167226957
1167226968
1167226978
1167226994
1167228120
1167228127
1167228154
1167228185
1167228537
1167228556
1167228609
1167228643
1167228653
1167228663
1167228725
1167228737
1167228778
1167228851
1167228867
1167229195
1167229210
1167229233
1167229264
1167229359
1167229384
1167229482
1167229491
1167229556
1167229725
1167229750
1167230953
1167230962
1167230986
1167230999
1167231006
1167231016
1167231060
1167231069
1167231086
1167231105
1167231112
1167231125
1167231147
1167231255
1167231262
1167231273
1167231290
1167231304
1167231314
1167231859
1167231868
1167231876
1167231906
1167231915
1167232083
1167232101
1167232115
1167232155
1167232228
1167232262
1167235965
1167235990
1167236441
1167236452
1167236464
1167236475
1167236550
1167236559
1167236570
1167236591
1167236598
1167236616
1167241781
1167241795
1167241841
1167241898
1167241911
1167241920
1167241990
1167242020
1167242058
1167242069
1167242079
1167242421
1167242443
1167242461
1167242656
1167242668
1167242678
1167242699
1167242726
1167242770
1167242924
1167242948
1167242963
1167243061
1167243088
1167243096
1167243145
1167243155
1167243165
1167243202
1167243210
1167243220
1167243240
1167243247
1167243268
1167244145
1167244157
1167244160
1167244172
1167244181
1167245015
1167245029
1167245039
1167245047
1167245061
1167245092
1167245870
1167245893
1167246085
1167246094
1167246101
1167246199
1167246209
1167246224
1167246288
1167246302
1167246310
1167246327
1167246335
1167246343
1167246470
1167246480
1167246487
1167247241
1167247293
1167247450
1167247459
1167247478
1167247526
1167247542
1167247580
1167247591
1167247763
1167247776
1167247793
1167247800
1167247808
1167247825
1167247846
1167247880
1167247889
1167247898
1167247908
1167259031
1167259038
1167259084
1167259303
1167259311
1167259333
1167259355
1167259363
1167259379
1167259629
1167259666
1167259681
1167259780
1167259788
1167259831
1167259844
1167259932
1167259955
1167259968
1167259978
1167259992
1167260004
1167260054
1167260066
1167260126
1167260134
1167260173
1167260182
1167260198
1167260244
1167260251
1167260265
1167260597
1167260837
1167260848
1167260868
1167260885
1167260891
1167260915
1167260923
1167260932
1167260946
1167260955
1167260962
1167260987
1167260994
1167261004
1167261012
1167261074
1167261084
1167261106
1167261127
1167261134
1167261141
1167261149
1167261201
1167261209
1167261232
1167261236
1167261252
1167261260
1167261272
1167261280
1167261297
1167261302
1167261325
1167261336
1167261347
1167262303
1167262344
1167262356
1167262382
1167262407
1167262419
1167262569
1167262741
1167262772
1167262970
1167263050
1167263113
1167263141
1167318361
1167318426
1167318781
1167318888
1167318927
1167318957
1167319165
1167319184
1167319253
1167319359
1167319389
1167319459
1167319552
1167319940
1167319979
1167320029
1167320126
1167320174
1167320206
1167320315
1167320343
1167320355
1167320827
1167320845
1167320859
1167320884
1167321121
1167321209
1167321237
1167321432
1167321505
1167321520
1167321564
1167321788
1167321828
1167322081
1167322126
1167322516
1167322664
1167322695
1167322706
1167322724
1167322751
1167322861
1167322992
1167323029
1167323067
1167323112
1167323188
1167323211
1167323248
1167323259
1167323309
1167323586
1167327849
1167328001
1167328032
1167328047
1167328061
1167328084
1167328110
1167328173
1167328184
1167328215
1167328222
1167328235
1167328248
1167328284
1167328310
1167328326
1167328345
1167328475
1167328487
1167328520
1167328524
1167328552
1167328564
1167328579
1167328590
1167328692
1167328714
1167328758
1167328874
1167328886
1167328899
1167328926
1167329025
1167329051
1167329074
1167329084
1167329134
1167329457
1167329500
1167329529
1167329549
1167329583
1167329596
1167329615
1167329633
1167329645
1167329679
1167329702
1167329710
1167329986
1167330572
1167330731
1167330739
1167330771
1167331340
1167331443
1167331466
1167332243
1167332370
1167332406
1167332416
1167332427
1167332432
1167332439
1167332464
1167332472
1167332480
1167332487
1167332501
1167332577
1167332612
1167332657
1167332680
1167332688
1167332696
1167332720
1167332733
1167332739
1167332747
1167332753
1167332761
1167332770
1167332784
1167332854
1167332863
1167332871
1167332969
1167332975
1167332983
1167332991
1167333000
1167333005
1167333012
1167333092
1167333101
1167333110
1167333116
1167333124
1167333130
1167333138
1167333149
1167333157
1167333165
1167333224
1167333243
1167333263
1167333269
1167333309
1167333325
1167333332
1167333820
1167335216
1167335247
1167335302
1167335374
1167335382
1167335388
1167335394
1167335403
1167335410
1167335420
1167335447
1167335454
1167335466
1167335474
1167335571
1167335581
1167335588
1167335597
1167335618
1167335625
1167335632
1167335645
1167335653
1167335661
1167335737
1167335748
1167335757
1167335763
1167335770
1167335776
1167335785
1167335790
1167335797
1167335806
1167335813
1167335828
1167335897
1167335903
1167336024
1167336033
1167336038
1167336044
1167336053
1167336060
1167336068
1167336077
1167336084
1167336092
1167343827
1167344069
1167344137
1167344600
1167344613
1167344621
1167344653
1167344669
1167344968
1167344982
1167345313
1167345329
1167345334
1167345342
1167345365
1167345373
1167345402
1167345414
1167345444
1167345471
1167345612
1167345828
1167345945
1167346372
1167346388
1167346455
1167346477
1167346491
1167346583
1167346600
1167346721
1167346736
1167346782
1167348252
1167348274
1167348306
1167348335
1167348344
1167348362
1167348383
1167348390
1167348396
1167348486
1167348494
1167348502
1167348510
1167348522
1167348529
1167348544
1167348552
1167348560
1167348580
1167348619
1167348627
1167348637
1167348644
1167348651
1167348658
1167403011
1167403090
1167403124
1167403154
1167403172
1167403190
1167403207
1167403237
1167403353
1167403396
1167403591
1167403606
1167403631
1167403644
1167403699
1167403725
1167403748
1167403866
1167403894
1167403934
1167403954
1167403968
1167409246
1167409255
1167409264
1167409274
1167409288
1167409295
1167409315
1167409347
1167409353
1167409361
1167409369
1167409376
1167409384
1167409560
1167409565
1167409590
1167409596
1167409603
1167409622
1167409631
1167409646
1167409665
1167409671
1167409769
1167409794
1167409811
1167409828
1167409844
1167409912
1167409923
1167409938
1167409999
1167410011
1167410020
1167410028
1167410134
1167410148
1167410159
1167410177
1167411609
1167411629
1167411643
1167411722
1167411733
1167411741
1167411749
1167411759
1167413399
1167413411
1167413422
1167413434
1167413442
1167413455
1167413466
1167413473
1167413480
1167413488
1167414858
1167414863
1167414901
1167414911
1167414926
1167414933
1167414940
1167414951
1167414959
1167414972
1167415024
1167415030
1167415044
1167415051
1167415059
1167415071
1167415079
1167415086
1167415100
1167415107
1167415130
1167415251
1167415257
1167415263
1167415270
1167415277
1167415285
1167415290
1167415299
1167415305
1167415308
1167415402
1167415409
1167415417
1167415425
1167415428
1167415433
1167415439
1167415449
1167415459
1167415479
1167438711
1167438785
1167438806
1167438831
1167438926
1167438966
1167439000
1167439012
1167439044
1167439067
1167439084
1167439100
1167439138
1167439175
1167439188
1167439220
1167439239
1167439269
1167439294
1167439313
1167439366
1167440157
1167440173
1167440184
1167440207
1167440214
1167440240
1167440264
1167440273
1167440307
1167440320
1167440338
1167440382
1167440401
1167440428
1167440460
1167440472
1167472751
1167473837
1167473855
1167473866
1167473875
1167473898
1167473989
1167474003
1167474009
1167474015
1167474032
1167474041
1167474046
1167474076
1167474367
1167474380
1167474385
1167474422
1167474437
1167474591
1167474604
1167474712
1167474783
1167474880
1167474912
1167475016
1167475049
1167475066
1167475088
1167475128
1167475226
1167475389
1167475602
1167475625
1167475646
1167475668
1167475688
1167475720
1167475763
1167475775
1167475807
1167475830
1167476109
1167476149
1167476171
1167476218
1167476279
1167476295
1167476357
1167476437
1167476588
1167476639
1167476653
1167476666
1167476685
1167476750
1167476892
1167476908
1167477073
1167477084
1167477118
1167477146
1167477169
1167477183
1167477358
1167477377
1167477390
1167477412
1167477451
1167477519
1167477559
1167477595
1167477605
1167477622
1167477636
1167477653
1167477700
1167477715
1167477761
1167477778
1167477890
1167477927
1167477943
1167477985
1167478024
1167478039
1167478058
1167478100
1167478121
1167478200
1167478219
1167478239
1167478258
1167478271
1167478289
1167478321
1167478350
1167478370
1167478494
1167478511
1167478625
1167478633
1167478671
1167478683
1167478700
1167478767
1167478921
1167478933
1167478980
1167480747
1167480783
1167480798
1167480813
1167480883
1167480944
1167480963
1167481106
1167481133
1167481181
1167481194
1167481227
1167481247
1167481291
1167481300
1167481322
1167481343
1167481352
1167481370
1167481385
1167481396
1167481421
1167481429
1167481478
1167481563
1167481579
1167481619
1167481826
1167481846
1167481858
1167481912
1167481923
1167481947
1167482118
1167567299
1167567445
1167567496
1167567552
1167567672
1167567706
1167567751
1167567764
1167567854
1167567912
1167568052
1167568083
1167568122
1167568154
1167568177
1167568207
1167568229
1167568296
1167572432
1167572567
1167572600
1167572642
1167572667
1167572684
1167572704
1167572720
1167572753
1167573027
1167573086
1167573114
1167573140
1167573163
1167573177
1167573195
1167573251
1167573354
1167573510
1167573555
1167573570
1167573604
1167573783
1167573794
1167573823
1167573854
1167573868
1167573878
1167573902
1167573922
1167573947
1167574026
1167574054
1167574109
1167574129
1167574152
1167574557
1167574596
1167574610
1167574619
1167574673
1167574687
1167575249
1167575266
1167575333
1167575389
1167575425
1167575441
1167575449
1167575458
1167575564
1167575600
1167575621
1167575703
1167575726
1167575749
1167575762
1167575775
1167575811
1167575831
1167575882
1167575900
1167575991
1167576020
1167576046
1167576068
1167576105
1167576121
1167576205
1167576221
1167576256
1167576267
1167576303
1167576319
1167576335
1167576349
1167576376
1167576385
1167576406
1167576477
1167578426
1167578448
1167578465
1167578489
1167578502
1167578517
1167578530
1167578545
1167578557
1167578593
1167578616
1167578645
1167578667
1167578729
1167578744
1167578835
1167578853
1167578873
1167578985
1167579008
1167579105
1167579130
1167579149
1167579171
1167579198
1167579226
1167579243
1167579261
1167579288
1167579306
1167582377
1167582388
1167582413
1167582433
1167582459
1167582593
1167582611
1167582641
1167582659
1167582714
1167582726
1167583002
1167583054
1167583072
1167583088
1167583220
1167583390
1167583405
1167583429
1167583443
1167583509
1167583724
1167583739
1167583754
1167583866
1167584089
1167584633
1167584646
1167584715
1167584761
1167584817
1167650640
1167650669
1167650707
1167650743
1167650767
1167650791
1167650835
1167650993
1167651054
1167651115
1167651145
1167651176
1167651199
1167651217
1167651255
1167651948
1167652069
1167652116
1167652209
1167652752
1167652771
1167652805
1167653018
1167653083
1167653198
1167653321
1167653474
1167653506
1167653736
1167654115
1167654135
1167654154
1167654219
1167654232
1167654315
1167654606
1167654612
1167654731
1167654762
1167654791
1167654807
1167654830
1167654939
1167655213
1167655251
1167655262
1167655307
1167655317
1167655333
1167655447
1167655465
1167655483
1167655510
1167655523
1167655536
1167655633
1167655662
1167655684
1167655704
1167655721
1167655739
1167656854
1167656898
1167656913
1167656947
1167657297
1167657365
1167657742
1167657862
1167657882
1167657918
1167658014
1167658151
1167658364
1167658397
1167658614
1167658648
1167658901
1167658914
1167658930
1167659147
1167659187
1167659216
1167659650
1167659684
1167659701
1167659767
1167659793
1167659810
1167659829
1167659840
1167659929
1167660152
1167660171
1167660339
1167660482
1167660496
1167660608
1167660617
1167660641
1167660661
1167660864
1167661024
1167661032
1167661229
1167661280
1167661295
1167661310
1167661969
1167662267
1167662644
1167662666
1167662694
1167662712
1167662800
1167662812
1167662927
1167662957
1167662978
1167663055
1167663104
1167663127
1167663147
1167663199
1167663214
1167663231
1167663336
1167663354
1167663394
1167663492
1167663537
1167663559
1167663622
1167663643
1167663658
1167663674
1167663730
1167663747
1167663761
1167663782
1167667195
1167667467
1167667515
1167667533
1167667543
1167667791
1167670581
1167670603
1167670616
1167670640
1167670664
1167670679
1167670760
1167670773
1167670894
1167671021
1167671027
1167671041
1167671095
1167671112
1167671177
1167671227
1167671311
1167671337
1167672225
1167672348
1167672639
1167672822
1167672877
1167673200
1167673382
1167673630
1167673852
1167673981
1167674073
1167674315
1167674451
1167674816
1167674905
1167675164
1167675204
1167675570
1167675759
1167675803
1167676111
1167681924
1167681951
1167687441
1167687465
1167687483
1167687504
1167687525
1167687544
1167687554
1167687571
1167687647
1167687743
1167687756
1167687771
1167687834
1167687857
1167687885
1167687984
1167688026
1167688066
1167688167
1167688343
1167688364
1167688381
1167688389
1167688437
1167688462
1167688481
1167688666
1167740798
1167769882
1167769998
1167770016
1167770032
1167770046
1167770297
1167771630
1167771701
1167771766
1167771942
1167775355
1167775425
1167775437
1167775460
1167775509
1167826216
1167826334
1167826483
1167826618
1167826630
1167826750
1167826760
1167826823
1167829860
1167829914
1167829946
1167858194
1167858364
1167858408
1167858422
1167858438
1167858537
1167858570
1167858587
1167858613
1167860199
1167860223
1167860236
1167860252
1167860273
1167860312
1167860333
1167860346
1167860354
1167860398
1167860417
1167860473
1167860750
1167860759
1167860767
1167860793
1167860801
1167860807
1167860820
1167860829
1167860840
1167860860
1167860911
1167860920
1167860930
1167860951
1167860998
1167861006
1167861017
1167861031
1167861039
1167861050
1167861111
1167861139
1167861147
1167861155
1167861223
1167861231
1167861237
1167861249
1167861262
1167861271
1167861288
1167861404
1167861492
1167861502
1167861511
1167861518
1167861531
1167861540
1167861545
1167861554
1167861569
1167861635
1167861643
1167861651
1167861674
1167861682
1167861692
1167861705
1167861712
1167861722
1167947248
1167947312
1167947345
1167947622
1167947748
1167947851
1167947875
1167947899
1167948016
1167948043
1167948105
1167948332
1167948428
1167948478
1167948536
1167948554
1167948580
1167948589
1168022722
1168022789
1168022809
1168022937
1168023000
1168023037
1168023067
1168023180
1168023338
1168023440
1168023637
1168023644
1168023830
1168025409
1168025454
1168026013
1168026521
1168026618
1168026668
1168104849
1168104982
1168105000
1168105062
1168105086
1168105109
1168105140
1168105160
1168105440
1168105499
1168105517
1168105531
1168105583
1168105602
1168105634
1168105701
1168105853
1168105888
1168105912
1168106152
1168106165
1168106202
1168106221
1168116814
1168116833
1168116852
1168116867
1168116889
1168116913
1168116924
1168116952
1168116966
1168116987
1168117013
1168117115
1168117148
1168117165
1168117188
1168117216
1168117239
1168117442
1168117459
1168117487
1168117506
1168117531
1168117589
1168117623
1168117633
1168117826
1168117834
1168117850
1168117920
1168117966
1168118127
1168118303
1168118834
1168118847
1168118860
1168118961
1168118974
1168118983
1168119360
1168119368
1168119385
1168119575
1168119644
1168119674
1168119719
1168119736
1168119772
1168119795
1168120064
1168120091
1168120252
1168120408
1168120441
1168121479
1168121521
1168121552
1168121571
1168121591
1168163019
1168163043
1168163077
1168163388
1168163436
1168163456
1168163540
1168163647
1168163694
1168163717
1168164310
1168164683
1168164714
1168164731
1168164739
1168164993
1168165661
1168165686
1168165755
1168167174
1168173516
1168173544
1168173651
1168173660
1168173667
1168173702
1168173819
1168173840
1168173966
1168173989
1168174005
1168174767
1168174793
1168174834
1168174857
1168174889
1168175040
1168175050
1168175071
1168175091
1168175132
1168175144
1168175151
1168175213
1168175736
1168175752
1168175762
1168175788
1168175800
1168175821
1168175842
1168175855
1168175879
1168175890
1168176299
1168197226
1168197238
1168197265
1168197325
1168199865
1168289012
1168289115
1168289204
1168289230
1168290224
1168290242
1168290267
1168290272
1168290291
1168290361
1168290403
1168290526
1168290603
1168290651
1168290681
1168290745
1168372309
1168372459
1168372566
1168372584
1168372607
1168372712
1168372752
1168372802
1168372900
1168372947
1168372969
1168373114
1168374907
1168375067
1168375092
1168375240
1168375395
1168375408
1168375425
1168375444
1168375468
1168375487
1168375505
1168375524
1168375544
1168375562
1168375593
1168375668
1168375699
1168375814
1168375848
1168375870
1168375898
1168375911
1168375919
1168375934
1168375952
1168375978
1168375999
1168376016
1168376025
1168376038
1168376065
1168376070
1168376077
1168376201
1168376223
1168376262
1168376399
1168376429
1168376752
1168376772
1168376805
1168376820
1168376831
1168376884
1168376908
1168376931
1168376986
1168377030
1168377037
1168377054
1168377091
1168377106
1168377130
1168377148
1168377158
1168377203
1168377216
1168377261
1168377272
1168377304
1168377331
1168377348
1168377458
1168377662
1168377779
1168377805
1168377834
1168377865
1168377879
1168378074
1168378143
1168378888
1168378932
1168379001
1168379114
1168379346
1168379407
1168379519
1168379595
1168379614
1168379722
1168462936
1168463374
1168463392
1168463405
1168463426
1168463443
1168463459
1168463538
1168463577
1168463605
1168463634
1168463647
1168463667
1168463709
1168463759
1168463779
1168463793
1168463811
1168463837
1168463862
1168463905
1168463997
1168464030
1168464064
1168464183
1168464204
1168464219
1168464277
1168464316
1168464333
1168464407
1168464444
1168464458
1168464475
1168464491
1168464560
1168464565
1168464946
1168465092
1168465102
1168465286
1168465334
1168465342
1168465421
1168465650
1168465679
1168465845
1168465878
1168465927
1168465943
1168465971
1168466010
1168466031
1168466355
1168466386
1168466410
1168466424
1168466446
1168466467
1168466497
1168467215
1168518958
1168520193
1168520220
1168520272
1168520511
1168520593
1168520690
1168520829
1168520882
1168520920
1168522357
1168523175
1168523234
1168523380
1168523416
1168523475
1168523542
1168523691
1168523775
1168523887
1168523969
1168553869
1168604412
1168604430
1168604451
1168604507
1168604540
1168605151
1168605173
1168605363
1168605441
1168605462
1168605489
1168605557
1168605583
1168605608
1168605669
1168605889
1168606019
1168606042
1168606068
1168616810
1168622554
1168622619
1168622646
1168622704
1168625126
1168625140
1168625154
1168625181
1168625203
1168625221
1168625245
1168625256
1168625275
1168625337
1168625342
1168625379
1168625402
1168625419
1168625458
1168625465
1168625488
1168625494
1168625578
1168625589
1168625729
1168625879
1168625892
1168625898
1168625911
1168625920
1168625944
1168625958
1168625974
1168625981
1168625988
1168626091
1168626119
1168626131
1168626139
1168626173
1168626202
1168626213
1168626251
1168626261
1168626311
1168626323
1168626333
1168626341
1168626350
1168626358
1168626369
1168626377
1168626398
1168626479
1168626491
1168626502
1168626509
1168626532
1168626559
1168626609
1168626616
1168626640
1168626653
1168626664
1168626710
1168626717
1168626729
1168626735
1168626749
1168626755
1168626972
1168626988
1168627017
1168627095
1168627114
1168627138
1168627165
1168627196
1168627394
1168627431
1168627478
1168627506
1168627614
1168630044
1168630071
1168630100
1168630112
1168630129
1168630143
1168630163
1168630192
1168630214
1168630260
1168630279
1168630329
1168630345
1168630368
1168630390
1168630476
1168630499
1168630670
1168630687
1168630700
1168630785
1168630801
1168630830
1168630845
1168630854
1168630876
1168630937
1168630946
1168630961
1168630983
1168630993
1168631000
1168631027
1168631034
1168631046
1168631054
1168632542
1168632555
1168632577
1168632584
1168632656
1168632669
1168633146
1168633187
1168633225
1168633405
1168633428
1168633456
1168633549
1168633573
1168633589
1168633604
1168633624
1168633643
1168633662
1168633678
1168633696
1168633720
1168633765
1168634007
1168634028
1168634223
1168634266
1168634290
1168634299
1168634341
1168634569
1168634585
1168634597
1168634617
1168634630
1168634643
1168634717
1168634728
1168634739
1168634747
1168634777
1168634794
1168634866
1168635191
1168635224
1168635237
1168635323
1168635378
1168642855
1168642884
1168642892
1168642903
1168642911
1168642923
1168642930
1168642938
1168642947
1168643002
1168643047
1168643055
1168643062
1168643069
1168643180
1168643209
1168643215
1168643222
1168643229
1168643237
1168643440
1168643448
1168643456
1168643464
1168643512
1168643517
1168643524
1168643573
1168646219
1168646669
1168646729
1168646743
1168646777
1168646828
1168675215
1168675241
1168675313
1168675376
1168675415
1168675453
1168675496
1168675942
1168675966
1168675995
1168676024
1168676091
1168676104
1168676209
1168676253
1168676260
1168676266
1168676272
1168676279
1168676285
1168676292
1168676297
1168676305
1168676310
1168676316
1168676388
1168676397
1168676418
1168676445
1168676452
1168676458
1168676463
1168676471
1168676478
1168676485
1168676490
1168676519
1168676534
1168676539
1168676553
1168676628
1168676635
1168676642
1168676649
1168676652
1168676672
1168676703
1168676715
1168676746
1168710050
1168710084
1168710096
1168710765
1168710846
1168710873
1168711128
1168711418
1168711496
1168711996
1168712169
1168712252
1168712270
1168712334
1168712384
1168712470
1168712496
1168712510
1168712883
1168714031
1168714070
1168714090
1168714181
1168714336
1168714354
1168714369
1168714423
1168714468
1168714499
1168714511
1168721430
1168721469
1168722310
1168722360
1168722369
1168722377
1168722387
1168722395
1168722403
1168722411
1168722417
1168722434
1168722445
1168722613
1168722622
1168722631
1168722638
1168722649
1168722658
1168722897
1168722926
1168722933
1168722947
1168722961
1168723024
1168723153
1168723193
1168723200
1168723211
1168723223
1168723236
1168723246
1168723252
1168723261
1168723403
1168723445
1168724040
1168724050
1168724059
1168724069
1168724078
1168724086
1168724092
1168724102
1168724110
1168724119
1168724357
1168724370
1168724380
1168724391
1168725078
1168725093
1168725099
1168725110
1168725139
1168725148
1168725341
1168725348
1168725359
1168725374
1168725385
1168725395
1168725405
1168725424
1168725448
1168725487
1168725738
1168725746
1168725753
1168725760
1168725769
1168725778
1168725786
1168725799
1168725915
1168725921
1168725929
1168725935
1168725942
1168725953
1168725961
1168725983
1168725993
1168726005
1168726831
1168727468
1168727500
1168727517
1168727534
1168727547
1168727647
1168727660
1168727679
1168727707
1168728098
1168728107
1168728114
1168728158
1168728163
1168728172
1168728183
1168728195
1168728208
1168728217
1168728227
1168728235
1168728243
1168728251
1168728259
1168728267
1168728276
1168728470
1168728477
1168728486
1168728495
1168728499
1168728506
1168728513
1168728520
1168728528
1168728537
1168728545
1168728557
1168728564
1168728570
1168728579
1168728586
1168728593
1168728602
1168728761
1168728769
1168728776
1168728782
1168728789
1168728796
1168728803
1168728810
1168728817
1168728829
1168728836
1168728847
1168728854
1168728863
1168728869
1168728878
1168728886
1168728894
1168729097
1168729105
1168729114
1168729122
1168729129
1168729137
1168729145
1168729151
1168729160
1168729168
1168729177
1168729184
1168729195
1168729202
1168729209
1168729218
1168729231
1168729239
1168729255
1168729264
1168729564
1168729586
1168729588
1168729591
1168729599
1168729605
1168729612
1168729620
1168729627
1168729634
1168729642
1168729650
1168729659
1168729666
1168729676
1168729685
1168729888
1168729897
1168729904
1168729913
1168729922
1168729930
1168729939
1168729946
1168729954
1168729961
1168729969
1168729978
1168729986
1168729993
1168730002
1168730009
1168730016
1168730023
1168730031
1168730038
1168730046
1168730053
1168730061
1168731745
1168731754
1168731761
1168731767
1168731773
1168731782
1168731878
1168731908
1168731918
1168731971
1168731975
1168731990
1168732041
1168732049
1168732087
1168732141
1168732149
1168732157
1168732166
1168732176
1168769361
1168769369
1168769376
1168769384
1168769392
1168769503
1168769526
1168769535
1168769545
1168769552
1168769560
1168769568
1168769576
1168769583
1168769592
1168769606
1168769701
1168769709
1168769716
1168769723
1168769730
1168769738
1168769745
1168769752
1168769767
1168769775
1168769783
1168769997
1168770026
1168770043
1168770595
1168770607
1168771160
1168862446
1168862586
1168862656
1168862704
1168862773
1168862804
1168862823
1168862896
1168862937
1168862988
1168863046
1168863082
1168863154
1168863177
1168863456
1168863535
1168863703
1168863721
1168863787
1168863836
1168863902
1168863949
1168863973
1168864001
1168864053
1168864264
1168864296
1168864306
1168864343
1168864387
1168864403
1168864440
1168864463
1168864483
1168871587
1168871636
1168871676
1168871705
1168894209
1168894243
1168894265
1168894287
1168894303
1168894330
1168894343
1168894412
1168894431
1168894582
1168894721
1168894732
1168894741
1168894753
1168894758
1168894768
1168894774
1168894788
1168894792
1168894831
1168894884
1168894891
1168894901
1168894906
1168894926
1168894932
1168894948
1168894961
1168894969
1168894985
1168895001
1168895033
1168895069
1168896809
1168896817
1168896833
1168896871
1168896925
1168896934
1168897268
1168897275
1168897293
1168897300
1168897843
1168899495
1168899526
1168899553
1168899581
1168899592
1168899648
1168899673
1168899701
1168951024
1168951043
1168951064
1168951085
1168951191
1168951205
1168951226
1168951247
1168975683
1168975697
1168975926
1168976019
1168976107
1168976168
1168976192
1168977794
1168977837
1169069176
1169069232
1169069264
1169069299
1169069369
1169069396
1169069520
1169069641
1169069670
1169069704
1169069781
1169069803
1169072856
1169072885
1169072919
1169072933
1169073000
1169073037
1169073152
1169123339
1169123406
1169123433
1169123454
1169123558
1169157060
1169157103
1169157275
1169157286
1169157305
1169157318
1169157336
1169157366
1169157386
1169157435
1169157466
1169157484
1169157512
1169158278
1169158312
1169158440
1169194231
1169194861
1169194890
1169195028
1169195053
1169195083
1169195211
1169195395
1169195968
1169196117
1169196131
1169196399
1169196498
1169196509
1169218794
1169218816
1169218925
1169234689
1169234769
1169234897
1169235064
1169235086
1169235175
1169235214
1169235325
1169235480
1169236580
1169236599
1169236616
1169236630
1169236652
1169236664
1169236679
1169236690
1169236716
1169236730
1169236741
1169236751
1169236784
1169236800
1169237284
1169237294
1169237306
1169237379
1169237392
1169237418
1169237437
1169237450
1169237489
1169237527
1169237858
1169237868
1169237889
1169237927
1169237941
1169237948
1169237966
1169237975
1169238000
1169238012
1169238338
1169238392
1169238409
1169238470
1169238486
1169238498
1169238519
1169238527
1169238538
1169238635
1169238647
1169238698
1169238713
1169238902
1169238944
1169239027
1169239168
1169239323
1169239549
1169239560
1169239576
1169239584
1169239599
1169239606
1169239620
1169239629
1169239650
1169239658
1169239762
1169240347
1169240475
1169240992
1169241000
1169241133
1169241149
1169241162
1169241175
1169241185
1169241200
1169241206
1169241221
1169241231
1169241284
1169241292
1169241303
1169241334
1169241345
1169241350
1169241364
1169241759
1169241785
1169241844
1169241901
1169241912
1169241942
1169241997
1169242034
1169242140
1169242203
1169242209
1169242212
1169242215
1169242218
1169242220
1169242223
1169242225
1169242349
1169242479
1169242492
1169242528
1169242600
1169242668
1169242682
1169242689
1169242701
1169242710
1169242725
1169242739
1169242873
1169242882
1169242898
1169242913
1169243001
1169243013
1169243022
1169243035
1169243043
1169243051
1169243135
1169243175
1169243780
1169243800
1169243857
1169243887
1169243894
1169243928
1169243935
1169243949
1169316950
1169316971
1169317046
1169317161
1169333559
1169333578
1169333612
1169333631
1169333663
1169333774
1169333794
1169333814
1169373589
1169373984
1169374025
1169380767
1169381041
1169386257
1169386300
1169386347
1169386874
1169388269
1169388276
1169388284
1169388371
1169397796
1169397883
1169397886
1169399583
1169498902
1169498947
1169499340
1169499360
1169499463
1169499506
1169499563
1169499897
1169499967
1169500085
1169500110
1169500140
1169500154
1169500177
1169500185
1169500230
1169500254
1169500277
1169500287
1169500308
1169500429
1169500586
1169500608
1169500638
1169587558
1169587649
1169587695
1169587726
1169587750
1169587776
1169587820
1169587940
1169587969
1169588025
1169588155
1169588211
1169588304
1169588334
1169588399
1169588716
1169588744
1169588784
1169588896
1169588923
1169589000
1169675737
1169675807
1169675979
1169675986
1169676021
1169676117
1169676129
1169676144
1169676158
1169676197
1169676224
1169676239
1169676257
1169676281
1169676298
1169676423
1169676435
1169676451
1169676463
1169676482
1169758458
1169758482
1169758492
1169758512
1169758668
1169759251
1169759291
1169759335
1169759412
1169759477
1169759493
1169759543
1169759575
1169759604
1169836461
1169836493
1169836519
1169836553
1169836570
1169836608
1169836647
1169836670
1169836679
1169836832
1169836838
1169836881
1169836893
1169836919
1169836934
1169836986
1169836996
1169853450
1169853487
1169853502
1169853564
1169853602
1169853637
1169853674
1169853689
1169856759
1169856776
1169887945
1169887959
1169887981
1169888000
1169888062
1169888088
1169888109
1169888121
1169888128
1169888418
1169888438
1169888469
1169888602
1169888644
1169888651
1169888662
1169888707
1169888717
1169889166
1169889264
1169889441
1169889840
1169890014
1169890078
1169890144
1169890202
1169892179
1169893034
1169893750
1169894970
1169896776
1169897030
1169897043
1169897539
1169897595
1169897707
1169897724
1169897788
1169898179
1169899962
1169900370
1169900383
1169901307
1169909048
1169909134
1169909959
1169911143
1169911154
1169911168
1169911179
1169911191
1169911199
1169911220
1169911258
1169911386
1169911399
1169911412
1169911418
1169911622
1169911666
1169911899
1169921013
1169921070
1169921084
1169921189
1169922614
1169922649
1169922694
1169924231
1169924247
1169924368
1169924583
1169933954
1169934286
1169934986
1169980411
1169980464
1169980491
1169980523
1169980569
1169980580
1169980599
1169980632
1169980650
1169980684
1169980744
1169980787
1169980806
1169980906
1169980940
1169980974
1169981125
1169981134
1169981472
1169982248
1169982314
1169984656
1169984692
1169984706
1169984735
1169984797
1169984817
1169984861
1169984869
1169984885
1169984916
1169984954
1169984970
1169984989
1169985013
1169985025
1169986322
1169986426
1169986442
1169986450
1169986467
1169986473
1169986495
1169986501
1169986518
1169986528
1169993036
1169993043
1169993061
1169993071
1169993085
1169993094
1169993110
1169993129
1169993139
1169993158
1169993176
1169993539
1169993560
1169993574
1169993593
1169993610
1169993624
1169993635
1169993651
1169993662
1169993729
1169993735
1169993799
1169993808
1169993848
1169993856
1169993870
1169993877
1169993908
1169993919
1169993940
1169996589
1169996607
1169996626
1169996643
1169997815
1170062528
1170062633
1170062654
1170062781
1170072915
1170072941
1170072989
1170073038
1170073092
1170107634
1170107744
1170107782
1170107796
1170107816
1170108474
1170108488
1170108557
1170108573
1170108591
1170108627
1170108645
1170110157
1170195097
1170195112
1170195130
1170195155
1170195171
1170195185
1170195203
1170195258
1170195279
1170195303
1170195341
1170195370
1170195390
1170195408
1170195438
1170195510
1170195564
1170195627
1170195644
1170195664
1170195684
1170195768
1170195846
1170195925
1170247230
1170247257
1170247275
1170254851
1170278811
1170278828
1170278906
1170278983
1170279042
1170279057
1170279069
1170279110
1170279128
1170279146
1170279160
1170279171
1170317723
1170317755
1170317792
1170317827
1170317858
1170345492
1170345545
1170345573
1170367506
1170367616
1170367734
1170436396
1170436630
1170436644
1170436663
1170436720
1170445226
1170445272
1170445293
1170445326
1170457939
1170457988
1170458008
1170458027
1170458185
1170458454
1170458493
1170490738
1170490791
1170490802
1170490816
1170490829
1170490873
1170490904
1170490926
1170490957
1170490995
1170491200
1170491218
1170491238
1170491259
1170491317
1170491346
1170491367
1170491384
1170491408
1170491437
1170491449
1170491459
1170491471
1170491574
1170491652
1170491666
1170491679
1170491697
1170491709
1170491884
1170491899
1170491923
1170491950
1170491981
1170491996
1170492017
1170492026
1170492058
1170492102
1170492117
1170492144
1170493812
1170494413
1170494459
1170501344
1170512041
1170512195
1170512306
1170512326
1170512345
1170512434
1170512462
1170512483
1170512504
1170512650
1170512669
1170514147
1170514184
1170517129
1170517157
1170517252
1170521238
1170521350
1170521643
1170521753
1170521775
1170536027
1170538123
1170538447
1170539407
1170540527
1170540725
1170540832
1170540856
1170541530
1170541546
1170541565
1170541632
1170541853
1170541873
1170542049
1170542134
1170542192
1170542245
1170542714
1170542749
1170542797
1170581380
1170581391
1170581528
1170581623
1170581676
1170582051
1170582787
1170582800
1170582824
1170582866
1170582879
1170582894
1170582902
1170582925
1170582932
1170582948
1170582964
1170582982
1170582996
1170583121
1170583136
1170583149
1170583220
1170583343
1170583357
1170583370
1170583392
1170583398
1170583421
1170583429
1170583449
1170583462
1170583500
1170583509
1170583524
1170583535
1170583565
1170583579
1170583611
1170583621
1170583631
1170583650
1170583663
1170583685
1170583716
1170583766
1170583783
1170583792
1170583800
1170583831
1170584300
1170584307
1170584352
1170584371
1170584412
1170584461
1170584477
1170584489
1170584500
1170584508
1170584528
1170584536
1170584564
1170584571
1170584588
1170584714
1170584784
1170584809
1170584815
1170584829
1170584839
1170584940
1170585044
1170585052
1170585058
1170585064
1170585083
1170585089
1170585095
1170585144
1170585154
1170585164
1170585187
1170585195
1170585325
1170585336
1170585343
1170585384
1170585409
1170585418
1170585431
1170585441
1170585622
1170585648
1170585762
1170585786
1170585815
1170585895
1170585912
1170585923
1170585946
1170586025
1170586047
1170586065
1170586101
1170586169
1170586179
1170586214
1170586713
1170586731
1170586747
1170586851
1170586865
1170586906
1170586924
1170586934
1170586953
1170586963
1170587013
1170587026
1170587042
1170587063
1170587109
1170587127
1170587141
1170587170
1170587183
1170589269
1170589447
1170589462
1170589475
1170605049
1170605201
1170605295
1170605341
1170605418
1170605547
1170605601
1170605612
1170608150
1170608181
1170608197
1170608217
1170608236
1170608282
1170608298
1170608388
1170608484
1170608606
1170611459
1170611534
1170616566
1170616624
1170616689
1170624417
1170624534
1170624607
1170624725
1170624737
1170624753
1170624898
1170624912
1170624968
1170625008
1170625152
1170625162
1170625176
1170625190
1170625220
1170625299
1170625311
1170625342
1170625431
1170674818
1170677527
1170677549
1170677579
1170677647
1170710445
1170710543
1170710555
1170710791
1170710927
1170710972
1170711008
1170711042
1170711175
1170712532
1170712785
1170712814
1170712819
1170712850
1170712889
1170712895
1170712915
1170712924
1170712938
1170712945
1170712959
1170712967
1170712984
1170712990
1170713002
1170720030
1170720044
1170763981
1170764029
1170764071
1170764102
1170764120
1170764143
1170764165
1170764225
1170764539
1170764559
1170764732
1170768185
1170768208
1170768228
1170768284
1170768312
1170768383
1170768409
1170792925
1170792940
1170795334
1170795579
1170795712
1170795820
1170796083
1170796245
1170796289
1170796521
1170797019
1170797399
1170798365
1170798425
1170798531
1170798704
1170799066
1170799087
1170937576
1170937601
1170937661
1170937697
1170937761
1170937786
1170937808
1170937885
1170938086
1170938100
1170938125
1170938209
1170938233
1170938242
1170938292
1170938339
1170942087
1170942147
1170954609
1170954747
1170954885
1170954923
1170955063
1170955167
1170955198
1170955240
1170955268
1170955287
1170955406
1170955484
1170955512
1170955525
1170955539
1170955601
1170955728
1170955754
1170955772
1170955825
1170955845
1170955873
1170955917
1170956019
1170956105
1170956264
1170956292
1170956439
1170956475
1170956878
1170957011
1170957033
1170957060
1170957071
1170957098
1170957209
1170957241
1170957325
1170957342
1170957363
1170957426
1170957465
1170957532
1170957577
1170957602
1170957643
1170957663
1170957685
1170957719
1170957749
1170957771
1170957797
1170957822
1170957898
1170957914
1170957944
1170957982
1170958064
1170958169
1170958183
1170958197
1170958233
1170958251
1170958273
1170958295
1170958310
1170958415
1170958453
1170958462
1170958685
1170958818
1170958870
1170958876
1170965100
1170965197
1170965217
1170965290
1170965344
1170965495
1170965506
1170965666
1170965682
1170965769
1170965899
1170966019
1170966035
1170966159
1170966217
1170966231
1170966272
1170966307
1170966410
1170966534
1170966640
1170966661
1170972270
1170972351
1170972588
1170972601
1170972619
1170972631
1170972662
1170972745
1170972758
1170972830
1170972994
1170973102
1170973179
1170973203
1170973252
1170973278
1170973665
1170973683
1170973700
1170973723
1170973787
1170973831
1170973843
1170974194
1170974579
1170974655
1170974802
1170974816
1170974836
1170974887
1170974937
1170975379
1170975452
1170975466
1170975516
1170975571
1170975609
1170975657
1170975710
1170975729
1170975773
1170975810
1170975856
1170976084
1171014717
1171015359
1171026088
1171026143
1171026177
1171026200
1171026224
1171046724
1171046902
1171046932
1171046955
1171047036
1171047121
1171047143
1171047180
1171047234
1171047423
1171047567
1171047696
1171048056
1171048073
1171048089
1171048104
1171048141
1171048297
1171048422
1171050032
1171051224
1171058935
1171058997
1171059379
1171059917
1171059946
1171060093
1171061098
1171061275
1171061311
1171098030
1171098110
1171098140
1171098154
1171098177
1171098241
1171098325
1171098333
1171098348
1171098426
1171098447
1171098487
1171098503
1171098534
1171098811
1171098830
1171098904
1171098965
1171099139
1171099216
1171099241
1171099289
1171100336
1171100432
1171101093
1171101444
1171101589
1171101746
1171102161
1171102590
1171102900
1171103792
1171109874
1171109930
1171109972
1171109995
1171110016
1171110034
1171110068
1171110102
1171110201
1171110239
1171110275
1171110329
1171110493
1171110511
1171110530
1171112639
1171112723
1171112741
1171112767
1171112802
1171112824
1171112861
1171112942
1171112959
1171113002
1171113024
1171113108
1171113134
1171113154
1171113177
1171113199
1171113216
1171113256
1171113276
1171113336
1171113358
1171113379
1171113397
1171113418
1171113432
1171113476
1171114067
1171114097
1171115318
1171115900
1171115960
1171116479
1171116509
1171116525
1171116544
1171116557
1171116580
1171116610
1171116818
1171116838
1171116857
1171116897
1171116924
1171116950
1171116988
1171117003
1171117052
1171117083
1171117110
1171117143
1171117211
1171117285
1171117314
1171117342
1171117384
1171117420
1171117471
1171117695
1171117871
1171117891
1171118068
1171118090
1171118127
1171118175
1171118225
1171118276
1171118291
1171118365
1171118433
1171118501
1171118752
1171118858
1171118913
1171118975
1171118988
1171119127
1171119143
1171119177
1171119234
1171119520
1171119547
1171119653
1171119674
1171119692
1171119726
1171119761
1171119774
1171119790
1171119853
1171120122
1171120149
1171120174
1171120270
1171120289
1171120544
1171120560
1171120585
1171120610
1171120635
1171122778
1171122794
1171122819
1171122829
1171122850
1171122900
1171122924
1171123038
1171123061
1171123387
1171123437
1171123464
1171123523
1171123552
1171123585
1171123700
1171123728
1171123745
1171123767
1171123782
1171123832
1171123854
1171140328
1171140683
1171140739
1171140767
1171140800
1171140861
1171140879
1171140969
1171141096
1171141112
1171141124
1171141172
1171141220
1171142535
1171142551
1171142575
1171142611
1171142628
1171142639
1171142659
1171142674
1171142696
1171142707
1171142724
1171142738
1171142779
1171142799
1171142811
1171142825
1171142837
1171142854
1171142894
1171143004
1171143021
1171143095
1171143115
1171143132
1171143149
1171143172
1171143188
1171143202
1171143230
1171143275
1171143293
1171143393
1171143420
1171143435
1171143458
1171143471
1171143557
1171144112
1171144167
1171144198
1171144225
1171144268
1171144295
1171144406
1171144459
1171144476
1171144506
1171144531
1171144547
1171144580
1171144601
1171144678
1171146140
1171146156
1171146190
1171146314
1171146501
1171147102
1171147277
1171147649
1171147734
1171147761
1171147796
1171147827
1171147871
1171147905
1171148196
1171148268
1171148288
1171148309
1171148400
1171148553
1171148585
1171148614
1171148666
1171148691
1171148726
1171148757
1171149110
1171149250
1171149284
1171149318
1171149815
1171149853
1171149889
1171149935
1171149983
1171150006
1171150459
1171150592
1171150609
1171150666
1171150691
1171150736
1171150898
1171150989
1171151152
1171151164
1171152390
1171185454
1171185474
1171185509
1171185664
1171185767
1171185793
1171185917
1171185937
1171185949
1171185987
1171186012
1171186062
1171186116
1171186155
1171186339
1171186366
1171186388
1171186409
1171186443
1171186520
1171186550
1171186596
1171186811
1171186853
1171186915
1171186932
1171186952
1171187003
1171187031
1171187057
1171187091
1171187108
1171187133
1171187144
1171187176
1171187204
1171187237
1171187292
1171187456
1171188159
1171188285
1171188492
1171188515
1171188556
1171188571
1171188600
1171188613
1171188638
1171188658
1171188677
1171188700
1171188715
1171188737
1171188752
1171189075
1171189106
1171189134
1171189169
1171189191
1171189212
1171189226
1171189249
1171189265
1171189288
1171189301
1171189328
1171189349
1171189368
1171189394
1171189409
1171189434
1171189463
1171189481
1171189501
1171189634
1171189966
1171190099
1171190145
1171190163
1171190177
1171190195
1171190216
1171190234
1171190300
1171190320
1171190337
1171190354
1171190368
1171190390
1171190915
1171190934
1171190945
1171190963
1171190980
1171190995
1171191017
1171191036
1171191058
1171191445
1171191478
1171191529
1171191553
1171191573
1171191595
1171191613
1171191641
1171191664
1171191679
1171191709
1171191738
1171194428
1171194444
1171194462
1171194479
1171194498
1171194517
1171194527
1171194577
1171194595
1171194661
1171194694
1171194713
1171194730
1171194822
1171194841
1171194889
1171194911
1171194936
1171195049
1171195684
1171195698
1171195711
1171195736
1171195758
1171195772
1171195799
1171195909
1171195935
1171196187
1171196208
1171196234
1171196258
1171196275
1171196371
1171196399
1171196429
1171196447
1171196475
1171196505
1171196553
1171197632
1171197652
1171197715
1171197788
1171197808
1171197953
1171198111
1171199088
1171199109
1171199127
1171199151
1171199167
1171199208
1171199223
1171199296
1171199397
1171199473
1171199502
1171199523
1171199638
1171199744
1171199777
1171199799
1171200062
1171200098
1171200136
1171200180
1171200203
1171200225
1171200247
1171200372
1171200449
1171211377
1171211391
1171211406
1171211434
1171211441
1171211526
1171211539
1171211551
1171211566
1171211579
1171211590
1171211597
1171212077
1171212091
1171212103
1171212125
1171212140
1171212207
1171212298
1171212313
1171212326
1171212335
1171212351
1171212360
1171212378
1171212596
1171212602
1171212612
1171212618
1171212630
1171212635
1171212646
1171212651
1171212665
1171212671
1171212687
1171212702
1171212812
1171212822
1171212833
1171212840
1171212850
1171212859
1171212867
1171212874
1171212884
1171212889
1171212898
1171212904
1171212915
1171212922
1171212933
1171212940
1171212961
1171212970
1171212972
1171212982
1171212989
1171212999
1171213008
1171213015
1171213023
1171213127
1171213133
1171213149
1171213156
1171213172
1171213183
1171213188
1171213205
1171213211
1171213226
1171213232
1171213244
1171213255
1171213261
1171213273
1171213277
1171213287
1171213293
1171213302
1171213310
1171213325
1171213329
1171213338
1171213351
1171213436
1171213447
1171213450
1171213454
1171213457
1171213463
1171213464
1171213467
1171213920
1171215869
1171215899
1171215914
1171215933
1171216084
1171216160
1171216295
1171216349
1171216415
1171216499
1171216935
1171216984
1171217123
1171217176
1171217206
1171217230
1171217368
1171217380
1171217446
1171217476
1171217491
1171217826
1171217836
1171217848
1171217861
1171217914
1171217934
1171217945
1171217968
1171218054
1171218063
1171218074
1171218129
1171218145
1171218224
1171218252
1171218289
1171218299
1171218346
1171218362
1171218418
1171218435
1171218450
1171218480
1171218513
1171218525
1171218536
1171223540
1171223575
1171223630
1171272502
1171275278
1171275510
1171275946
1171275988
1171277462
1171279198
1171283953
1171286391
1171287869
1171287919
1171289426
1171366398
1171366487
1171395253
1171395289
1171396566
1171396613
1171396647
1171396693
1171396741
1171396768
1171396788
1171396804
1171396871
1171396983
1171397035
1171397049
1171397110
1171397152
1171397174
1171397217
1171397333
1171397362
1171397378
1171397438
1171397478
1171397555
1171397569
1171397579
1171397598
1171397620
1171400637
1171400650
1171400735
1171400753
1171400766
1171400806
1171400941
1171400976
1171401005
1171401176
1171401191
1171401733
1171401770
1171401788
1171401858
1171401875
1171401933
1171402089
1171402377
1171402399
1171402447
1171402532
1171402664
1171402718
1171402774
1171402841
1171402871
1171402891
1171403068
1171403175
1171403230
1171403435
1171403471
1171403571
1171403657
1171403780
1171403827
1171403879
1171403920
1171403950
1171405064
1171405100
1171405198
1171405218
1171405235
1171405639
1171405662
1171405689
1171405813
1171405939
1171405967
1171406330
1171406344
1171406436
1171406461
1171406508
1171406525
1171406543
1171406586
1171406668
1171406686
1171406748
1171406765
1171406805
1171446275
1171449191
1171449213
1171449236
1171449311
1171449340
1171449374
1171449412
1171449439
1171449454
1171449557
1171449591
1171449619
1171449628
1171449657
1171449727
1171449974
1171449991
1171450010
1171450048
1171451023
1171451113
1171451167
1171454884
1171454949
1171454968
1171455047
1171455086
1171455113
1171455141
1171455163
1171455195
1171455224
1171455316
1171455346
1171455534
1171455534
1171455570
1171455601
1171455655
1171455748
1171455809
1171474704
1171474871
1171474935
1171475053
1171475067
1171475152
1171475183
1171475188
1171475323
1171475335
1171475361
1171475476
1171475555
1171475613
1171475681
1171475774
1171475815
1171475828
1171475889
1171475942
1171475962
1171476231
1171476505
1171476566
1171476603
1171476813
1171476909
1171476930
1171476983
1171477019
1171477055
1171477099
1171477207
1171477228
1171477524
1171477630
1171477691
1171477746
1171477900
1171477951
1171477973
1171478006
1171478023
1171478061
1171478079
1171478148
1171478258
1171480137
1171480306
1171480350
1171480427
1171480456
1171480483
1171480496
1171480535
1171480553
1171480567
1171480625
1171480650
1171480886
1171480940
1171480994
1171481025
1171481131
1171481144
1171481175
1171481194
1171481210
1171481223
1171481339
1171481351
1171481361
1171481384
1171485861
1171486661
1171486682
1171486706
1171486771
1171486792
1171486804
1171486828
1171487395
1171487524
1171487650
1171540985
1171541027
1171541080
1171541171
1171542227
1171542593
1171542667
1171542695
1171543118
1171543133
1171543153
1171543171
1171543200
1171543220
1171543283
1171572083
1171572124
1171572149
1171572185
1171572199
1171572228
1171572337
1171572365
1171572580
1171572620
1171572633
1171572860
1171573165
1171573198
1171573270
1171573288
1171573297
1171573419
1171573491
1171573611
1171573693
1171573772
1171573995
1171576761
1171576787
1171576952
1171577004
1171577038
1171577057
1171577093
1171577108
1171577222
1171577251
1171577272
1171577308
1171577332
1171577346
1171577373
1171577388
1171579181
1171579194
1171579609
1171579838
1171579869
1171579942
1171579973
1171580071
1171629296
1171629488
1171629498
1171629524
1171629548
1171629575
1171629688
1171629716
1171648874
1171648887
1171648926
1171648966
1171649174
1171649294
1171649331
1171649378
1171649485
1171649498
1171649775
1171649799
1171649855
1171649895
1171649919
1171649946
1171649996
1171650023
1171650102
1171650161
1171650195
1171650210
1171650237
1171650485
1171650560
1171651271
1171651317
1171651580
1171651776
1171651815
1171651868
1171651950
1171652224
1171652592
1171653720
1171653775
1171653824
1171655013
1171655307
1171655324
1171655337
1171655363
1171655421
1171655843
1171656010
1171658066
1171658349
1171658576
1171658670
1171658692
1171659400
1171659468
1171659597
1171659665
1171659849
1171659882
1171659959
1171661353
1171661487
1171661543
1171661764
1171661988
1171661996
1171662007
1171663050
1171664226
1171664295
1171664333
1171664738
1171699262
1171699364
1171699437
1171699677
1171699799
1171699897
1171699936
1171699981
1171701420
1171701477
1171702409
1171703025
1171703046
1171703089
1171703138
1171703518
1171703547
1171703578
1171703598
1171703704
1171703822
1171703853
1171703868
1171703907
1171705032
1171705052
1171705441
1171705859
1171705873
1171705889
1171705968
1171706007
1171706017
1171706061
1171706081
1171706114
1171706549
1171706565
1171706720
1171706775
1171706787
1171706801
1171707966
1171708521
1171708767
1171708977
1171709711
1171709890
1171711187
1171714226
1171714235
1171717007
1171717057
1171719450
1171719634
1171719774
1171719878
1171719884
1171725215
1171725222
1171725242
1171725248
1171725265
1171725275
1171725282
1171725352
1171725360
1171725372
1171725382
1171725390
1171725398
1171725411
1171725423
1171725520
1171725534
1171725541
1171725549
1171725581
1171725711
1171725854
1171725872
1171725915
1171725926
1171726459
1171726477
1171797645
1171797707
1171797715
1171797739
1171797753
1171797771
1171797789
1171797802
1171797849
1171797872
1171797892
1171797943
1171798953
1171799008
1171800103
1171800492
1171800552
1171800568
1171800637
1171800667
1171800801
1171800827
1171800894
1171801191
1171807644
1171897915
1171897993
1171899088
1171900049
1171900084
1171900099
1171900117
1171900129
1171900142
1171900151
1171900164
1171900234
1171900442
1171922648
1171922661
1171922744
1171922777
1171922809
1172002261
1172002300
1172002355
1172002437
1172004667
1172006299
1172006386
1172006449
1172006643
1172006668
1172006680
1172006790
1172006807
1172007350
1172007370
1172007600
1172007787
1172007830
1172008123
1172008324
1172008356
1172008436
1172008453
1172008463
1172008501
1172008536
1172008561
1172043916
1172043961
1172044517
1172048507
1172048725
1172048763
1172048988
1172049107
1172049146
1172049178
1172049856
1172049892
1172050009
1172050077
1172050256
1172054236
1172054282
1172054305
1172056315
1172056371
1172056389
1172056447
1172056467
1172056485
1172056511
1172056524
1172056541
1172056564
1172056588
1172056698
1172057022
1172057043
1172057087
1172057123
1172057427
1172059059
1172059366
1172059509
1172059595
1172059615
1172064408
1172064460
1172064478
1172069521
1172069547
1172130248
1172130317
1172130349
1172147986
1172148013
1172148033
1172216883
1172216901
1172216940
1172216944
1172217305
1172217354
1172217382
1172217401
1172217421
1172217433
1172217491
1172217506
1172217516
1172217550
1172217559
1172217567
1172217584
1172217629
1172217638
1172217646
1172217654
1172217664
1172217737
1172217746
1172217780
1172217788
1172217802
1172217815
1172217861
1172217870
1172217884
1172217953
1172217966
1172218009
1172218020
1172218032
1172218058
1172218072
1172218112
1172218126
1172218134
1172218188
1172218197
1172218218
1172218226
1172218249
1172218257
1172218316
1172218324
1172218334
1172218346
1172218357
1172218398
1172218410
1172218418
1172218452
1172218459
1172218468
1172218505
1172218513
1172218525
1172218534
1172219376
1172221781
1172221791
1172221800
1172221813
1172221824
1172221891
1172221899
1172221907
1172221915
1172221922
1172221980
1172221988
1172222002
1172222009
1172222021
1172222076
1172222085
1172222092
1172222100
1172222108
1172222195
1172222203
1172222211
1172222220
1172222227
1172222250
1172222330
1172222337
1172222344
1172222366
1172222386
1172222466
1172222473
1172222481
1172222489
1172222497
1172222558
1172222564
1172222572
1172222580
1172222587
1172222597
1172222672
1172222683
1172222691
1172222698
1172222706
1172222754
1172222761
1172222769
1172222776
1172222784
1172222834
1172222841
1172222849
1172222857
1172222863
1172222909
1172222916
1172222925
1172222932
1172222939
1172222973
1172222983
1172222991
1172223012
1172224753
1172224761
1172224768
1172224775
1172224783
1172224867
1172224874
1172224887
1172224901
1172224913
1172225071
1172225079
1172225086
1172225094
1172225101
1172225149
1172225161
1172225171
1172225176
1172225186
1172225304
1172225312
1172225326
1172225335
1172225350
1172225419
1172225427
1172225435
1172225443
1172225449
1172225463
1172225667
1172225674
1172225689
1172225692
1172225700
1172225763
1172225773
1172225781
1172225787
1172225794
1172225845
1172225852
1172225866
1172225880
1172225890
1172225903
1172225954
1172225962
1172225971
1172225979
1172228223
1172228232
1172228244
1172228253
1172228261
1172228311
1172228319
1172228328
1172228336
1172228345
1172228415
1172228424
1172228432
1172228439
1172228448
1172228500
1172228506
1172228515
1172228522
1172228529
1172228583
1172228591
1172228603
1172228615
1172228623
1172228671
1172228681
1172228688
1172228695
1172228703
1172228756
1172228764
1172228776
1172228784
1172228792
1172228843
1172228853
1172228862
1172228873
1172228882
1172229184
1172234035
1172234051
1172234066
1172234085
1172234154
1172234161
1172234168
1172234184
1172234194
1172234251
1172234265
1172234274
1172234289
1172234296
1172234356
1172234363
1172234370
1172234378
1172234388
1172234441
1172234454
1172234461
1172234468
1172234480
1172234494
1172234556
1172234562
1172234578
1172234584
1172234599
1172234653
1172234659
1172234668
1172234674
1172234682
1172234750
1172234764
1172234778
1172234792
1172234823
1172234883
1172234891
1172234897
1172234906
1172234913
1172235010
1172235018
1172235026
1172235037
1172235045
1172236318
1172236327
1172236335
1172236341
1172236349
1172236604
1172236611
1172236620
1172236636
1172236687
1172236696
1172236742
1172237130
1172237138
1172237147
1172237161
1172237168
1172237258
1172237274
1172237296
1172237311
1172237322
1172237397
1172237410
1172237416
1172237422
1172237429
1172237498
1172237517
1172237523
1172237540
1172237585
1172241586
1172241595
1172241606
1172241613
1172241621
1172241708
1172241717
1172241724
1172241730
1172241740
1172241848
1172241854
1172241864
1172241872
1172241879
1172241917
1172241932
1172241938
1172241954
1172241964
1172242006
1172242014
1172242021
1172242033
1172242046
1172242127
1172242137
1172242145
1172242152
1172242159
1172242213
1172242247
1172242254
1172242261
1172242301
1172242342
1172242349
1172242357
1172242388
1172242396
1172242403
1172475684
1172475730
1172475773
1172475860
1172475889
1172492767
1172492830
1172492890
1172492931
1172492949
1172492972
1172493102
1172493128
1172493167
1172493187
1172493232
1172493261
1172493274
1172493320
1172493349
1172493408
1172493444
1172493456
1172493524
1172578645
1172578681
1172578742
1172578837
1172578878
1172579001
1172579028
1172579091
1172579112
1172579189
1172579260
1172579285
1172579308
1172579795
1172579851
1172579861
1172589486
1172664544
1172664741
1172664759
1172664814
1172664823
1172664904
1172664941
1172664997
1172665038
1172665055
1172665086
1172665133
1172665215
1172665246
1172665294
1172665341
1172665356
1172665409
1172665463
1172665529
1172665553
1172666474
1172666499
1172666570
1172735107
1172735137
1172735211
1172735241
1172735310
1172735625
1172735679
1172735697
1172735735
1172735746
1172735810
1172735828
1172735855
1172750718
1172750760
1172750795
1172750839
1172750906
1172751047
1172751076
1172751139
1172751186
1172751216
1172751279
1172751327
1172751372
1172782304
1172782349
1172782411
1172782424
1172783208
1172783228
1172783354
1172783391
1172783650
1172783671
1172783741
1172784209
1172784576
1172784636
1172784746
1172784779
1172784892
1172784954
1172785012
1172785052
1172785138
1172785183
1172785482
1172785510
1172785570
1172785840
1172785881
1172785893
1172786071
1172786149
1172786177
1172786905
1172787025
1172787290
1172787354
1172787553
1172787660
1172787688
1172788038
1172788141
1172788266
1172788320
1172788339
1172788462
1172788475
1172788500
1172788527
1172788750
1172788973
1172788995
1172789431
1172789538
1172789564
1172789608
1172790022
1172790103
1172790154
1172790511
1172790614
1172790652
1172790680
1172790724
1172790817
1172790950
1172790980
1172821504
1172821563
1172821588
1172821623
1172821650
1172821716
1172821781
1172821790
1172822061
1172822101
1172822203
1172822302
1172822366
1172822397
1172822405
1172822533
1172822575
1172847518
1172849244
1172849284
1172849306
1172850526
1172860640
1172860682
1172860715
1172860721
1172860771
1172862871
1172862886
1172862904
1172862921
1172862932
1172863009
1172863031
1172863046
1172863138
1172863203
1172863211
1172863248
1172863327
1172864768
1172864784
1172864810
1172864830
1172864854
1172864887
1172864940
1172864961
1172865023
1172865040
1172865153
1172865172
1172865462
1172865477
1172865494
1172865505
1172865524
1172865535
1172865559
1172865576
1172865597
1172865607
1172865624
1172865674
1172865691
1172865702
1172865826
1172865879
1172865897
1172865908
1172865928
1172865969
1172866281
1172866294
1172866445
1172866459
1172866467
1172866481
1172866489
1172866540
1172866654
1172866667
1172866674
1172866686
1172866694
1172866720
1172866725
1172867140
1172867159
1172867168
1172867180
1172867189
1172867215
1172867223
1172867234
1172867243
1172867253
1172867259
1172867325
1172867349
1172867446
1172867454
1172867465
1172867473
1172867483
1172867499
1172867532
1172867544
1172867556
1172867563
1172867585
1172867609
1172867619
1172867897
1172867907
1172867924
1172868100
1172868127
1172868191
1172868198
1172868205
1172868218
1172868226
1172868234
1172868347
1172868366
1172868380
1172868389
1172868403
1172868684
1172868697
1172868769
1172868792
1172868809
1172869007
1172869020
1172869031
1172869039
1172869092
1172869100
1172869114
1172869128
1172869160
1172869169
1172869178
1172914583
1172914631
1172914638
1172914649
1172915179
1172915191
1172915205
1172915223
1172915243
1172926791
1172926817
1172926964
1172926985
1172927000
1172927142
1172933740
1172933877
1172933908
1172933961
1172933981
1172934016
1172934055
1172934075
1172934369
1172934391
1172934442
1172934485
1172934510
1172934542
1172934566
1172934591
1172934608
1172934628
1172934645
1172934663
1172934678
1172934696
1172935259
1172935279
1172935296
1172935367
1172935397
1172935451
1172935514
1172935568
1172935589
1172935636
1172935653
1172935679
1172935720
1172935735
1172935757
1172935775
1172935787
1172935808
1172935830
1172940633
1172940647
1172940660
1172940677
1172940684
1172940807
1172940828
1172941256
1172941289
1172941324
1172941337
1172941355
1172941375
1172941398
1172941425
1172941527
1172941546
1172941570
1172941659
1172941673
1172941702
1172941715
1172941724
1172941747
1172941757
1172941788
1172942016
1172942027
1172942038
1172942046
1172942059
1172942073
1172942092
1172942115
1172942128
1172942142
1172942264
1172942310
1172942339
1172942363
1172942378
1172942392
1172942412
1172942433
1172942452
1172942639
1172942654
1172942690
1172942814
1172942826
1172942840
1172942850
1172942873
1172942888
1172942904
1172942928
1172942979
1172943001
1172943011
1172943284
1172943306
1172943326
1172943338
1172943356
1172943372
1172943397
1172943424
1172943435
1172943452
1172943463
1172943480
1172943493
1172943519
1172943541
1172943563
1172943596
1172943609
1172943693
1172943884
1172943903
1172943910
1172943942
1172943954
1172943976
1172943989
1172944000
1172944018
1172944042
1172944051
1172944069
1172944253
1172944271
1172944280
1172944304
1172944316
1172944329
1172944340
1172944358
1172944376
1172944432
1172944447
1172944485
1172944509
1172944641
1172944656
1172944675
1172944688
1172944707
1172944733
1172944754
1172944808
1172944817
1172944836
1172944846
1172944921
1172944930
1172944957
1172944975
1172944992
1172945007
1172945030
1172945050
1172945080
1172945402
1172945415
1172945430
1172945448
1172945467
1172945486
1172945508
1172945518
1172945541
1172945551
1172945569
1172945584
1172945601
1172945610
1172945646
1172945654
1172945702
1172945718
1172945731
1172945745
1172945825
1172948896
1172948920
1172948930
1172948945
1172948963
1172948981
1172949007
1172949018
1172949032
1172949272
1172949289
1172949531
1172949549
1172949561
1172949643
1172949747
1172949767
1172949798
1172949808
1172949819
1172949927
1172949937
1172949971
1172949987
1172949998
1172950200
1172950217
1172950236
1172950249
1172950281
1172950306
1172950324
1172950490
1172950525
1172950533
1172950554
1172950562
1172950581
1172950597
1172950622
1172950641
1172950658
1172950685
1172950694
1172950765
1172950773
1172950787
1172950814
1172950823
1172950848
1172950878
1172950887
1172950956
1172950974
1172951001
1172951009
1172951085
1172951097
1172951107
1172951124
1172951137
1172951146
1172951181
1172951196
1172951205
1172951221
1172951236
1172951261
1172951279
1172951293
1172951305
1172952812
1172952820
1172952836
1172952872
1172953008
1172953021
1172953039
1172953050
1172953125
1172953142
1172953169
1172953182
1172953202
1172953214
1172953713
1172953732
1172953817
1172953860
1172953871
1172953901
1172953918
1172953925
1172954201
1172954211
1172954247
1172954500
1172954507
1172954523
1172954541
1172954616
1172954632
1172954717
1172954772
1172954784
1172955795
1172955815
1172955841
1172955843
1172955862
1172955875
1172955927
1172955935
1172955953
1172955969
1172955982
1172955997
1172956019
1172956036
1172956079
1172956140
1172956189
1172956669
1172956710
1172956724
1172956748
1172956762
1172956888
1172956996
1172957033
1172957046
1172957062
1172957212
1172957357
1172957567
1172957608
1172957622
1172957631
1172957644
1172957663
1172957678
1172957808
1172957818
1172957835
1172957845
1172957858
1172957868
1172957883
1172957897
1172957905
1172957969
1172958057
1172958081
1172958095
1172958110
1172958447
1172958471
1172958558
1172958586
1172958688
1172958695
1172958703
1172959535
1172959549
1172960263
1172960278
1172960486
1172960565
1172960593
1172960622
1172960696
1172960920
1172961262
1172961284
1172961311
1172961337
1172961356
1172961375
1172962298
1172962437
1172962457
1172962497
1172962519
1172962549
1172962622
1172962687
1172962704
1172963212
1172963247
1172963693
1172963812
1172963910
1172963972
1172964064
1172964094
1172964129
1172964173
1172964277
1172964294
1172964445
1172967440
1172967464
1172967481
1173005191
1173005251
1173005263
1173005288
1173005310
1173005342
1173005620
1173005634
1173005659
1173005689
1173005722
1173005738
1173005752
1173005779
1173005793
1173005807
1173005829
1173005866
1173006226
1173006258
1173006282
1173006301
1173006310
1173006326
1173006344
1173006361
1173006374
1173006390
1173006411
1173006648
1173006682
1173006707
1173006729
1173006766
1173006785
1173006839
1173007139
1173007155
1173007171
1173007190
1173007205
1173007369
1173007385
1173007399
1173007421
1173007445
1173007798
1173007816
1173007824
1173007852
1173007877
1173007889
1173007908
1173007921
1173007950
1173007971
1173008010
1173009278
1173009293
1173009365
1173009390
1173009616
1173009692
1173009709
1173009723
1173009741
1173009756
1173009797
1173009807
1173010486
1173010499
1173010541
1173010587
1173010606
1173010634
1173010645
1173010673
1173010684
1173010722
1173010882
1173010889
1173010961
1173010997
1173011016
1173011034
1173011085
1173011097
1173011418
1173011441
1173011459
1173011479
1173011510
1173011528
1173011552
1173011562
1173011575
1173011631
1173011653
1173011664
1173012205
1173012223
1173012235
1173012245
1173012273
1173012302
1173012314
1173012328
1173012347
1173012397
1173013291
1173013301
1173013319
1173013332
1173013354
1173013374
1173013392
1173013415
1173013425
1173013443
1173013509
1173013519
1173013558
1173013720
1173013734
1173013747
1173013762
1173013778
1173014684
1173014714
1173014848
1173014861
1173014922
1173016111
1173016326
1173016345
1173016395
1173016407
1173016421
1173016453
1173016468
1173016709
1173016724
1173016733
1173016783
1173016798
1173016817
1173016833
1173016849
1173016870
1173016886
1173016903
1173016921
1173016934
1173016956
1173016978
1173018326
1173018338
1173018351
1173018364
1173018395
1173018439
1173018621
1173018655
1173018668
1173018679
1173018696
1173018715
1173018728
1173018747
1173018779
1173018960
1173019284
1173019306
1173019319
1173019438
1173019575
1173019637
1173019652
1173019716
1173019733
1173019751
1173019768
1173019783
1173019800
1173025756
1173025843
1173026012
1173026038
1173026109
1173026157
1173026346
1173026480
1173026986
1173027002
1173027022
1173027041
1173027062
1173027082
1173027098
1173027109
1173027262
1173027402
1173027417
1173028769
1173028801
1173029244
1173029497
1173029525
1173029550
1173029565
1173029596
1173029642
1173029659
1173029831
1173029842
1173030400
1173030418
1173030441
1173031057
1173031095
1173031341
1173031368
1173031387
1173031403
1173031421
1173031545
1173031653
1173031667
1173032025
1173032037
1173032404
1173032554
1173032573
1173032589
1173032714
1173032849
1173032862
1173086138
1173086189
1173086250
1173086361
1173086469
1173087030
1173091009
1173095297
1173095337
1173095430
1173095469
1173095501
1173095539
1173127717
1173127741
1173127770
1173127800
1173129226
1173129709
1173129940
1173130141
1173130370
1173130642
1173130667
1173130866
1173130884
1173130930
1173131469
1173131655
1173131941
1173132566
1173132620
1173132736
1173132943
1173132975
1173133237
1173183115
1173184181
1173215601
1173215645
1173215700
1173216038
1173216086
1173216139
1173216182
1173216198
1173216481
1173216654
1173217490
1173217513
1173217693
1173217838
1173217908
1173217937
1173218030
1173218484
1173218539
1173218555
1173218623
1173255283
1173255313
1173255384
1173255463
1173255516
1173255531
1173255559
1173255580
1173255606
1173255632
1173255652
1173255941
1173256201
1173256308
1173256332
1173256349
1173256371
1173256389
1173256417
1173256461
1173256481
1173256501
1173256521
1173256564
1173256581
1173256598
1173256625
1173256642
1173256661
1173256676
1173256698
1173256725
1173256758
1173256775
1173256796
1173256823
1173256839
1173256871
1173256909
1173256936
1173256952
1173256993
1173257040
1173257064
1173257084
1173257105
1173257128
1173257198
1173257217
1173257234
1173257252
1173257273
1173257292
1173257317
1173257335
1173257350
1173257383
1173257403
1173257421
1173257475
1173257538
1173257555
1173257573
1173257616
1173257859
1173259659
1173259688
1173259739
1173259763
1173259894
1173259901
1173305623
1173305732
1173305789
1173305842
1173305862
1173305892
1173305921
1173306082
1173306106
1173306153
1173306161
1173306241
1173307263
1173307378
1173387108
1173387200
1173387215
1173387246
1173387260
1173387277
1173387340
1173387356
1173387425
1173387447
1173387524
1173387549
1173387563
1173387641
1173387704
1173389060
1173389094
1173391667
1173391706
1173392405
1173392415
1173392434
1173392483
1173392547
1173392589
1173392634
1173392760
1173460150
1173460287
1173460305
1173460327
1173460365
1173460484
1173460527
1173460553
1173460599
1173460612
1173460646
1173460670
1173460970
1173463091
1173463472
1173463874
1173464458
1173465693
1173465727
1173466988
1173467004
1173467891
1173468079
1173468510
1173468547
1173468574
1173468615
1173468733
1173469082
1173469162
1173469190
1173469220
1173469470
1173469852
1173469872
1173515444
1173515515
1173515584
1173515608
1173515637
1173515676
1173515699
1173516117
1173516160
1173516180
1173516199
1173516249
1173516274
1173516291
1173516312
1173516332
1173516379
1173516433
1173516452
1173516485
1173516535
1173516604
1173516650
1173517057
1173517081
1173517098
1173517121
1173517303
1173517334
1173517356
1173518325
1173518389
1173518410
1173518472
1173518503
1173518516
1173518551
1173518571
1173518597
1173518612
1173519880
1173519900
1173519925
1173520098
1173520135
1173520158
1173520177
1173520244
1173520278
1173520295
1173520454
1173520887
1173521003
1173521021
1173521046
1173521083
1173522231
1173522307
1173522568
1173522587
1173522724
1173522872
1173522967
1173523015
1173523059
1173523211
1173523227
1173523241
1173523329
1173523386
1173523521
1173523870
1173523922
1173523947
1173523972
1173529325
1173530437
1173530484
1173530662
1173530694
1173530710
1173530746
1173530852
1173531272
1173532873
1173532888
1173532912
1173532930
1173532941
1173532987
1173533028
1173533079
1173533134
1173533244
1173533272
1173533286
1173533745
1173546287
1173546305
1173546321
1173546344
1173546374
1173564586
1173564631
1173564661
1173564681
1173564714
1173564733
1173564772
1173564810
1173565084
1173565107
1173565148
1173565177
1173565202
1173565228
1173565480
1173565499
1173565519
1173565573
1173565703
1173565723
1173565767
1173565944
1173565972
1173599943
1173599959
1173599974
1173600096
1173600201
1173600257
1173600293
1173600398
1173601089
1173601118
1173601237
1173601265
1173601288
1173601373
1173601425
1173601473
1173601489
1173601512
1173601551
1173601587
1173601757
1173601775
1173601819
1173601845
1173601856
1173601873
1173602117
1173602135
1173602154
1173602195
1173602224
1173602248
1173602278
1173602304
1173602335
1173602944
1173602957
1173603007
1173603234
1173603264
1173603318
1173604945
1173605140
1173605528
1173606340
1173606365
1173606388
1173606410
1173606459
1173606482
1173606971
1173606990
1173607008
1173607709
1173607788
1173607988
1173608193
1173608210
1173608243
1173608297
1173608315
1173608346
1173608404
1173608422
1173608710
1173608753
1173609104
1173609118
1173609210
1173609228
1173609552
1173609573
1173609699
1173609712
1173609731
1173610444
1173610530
1173613249
1173613341
1173613374
1173613410
1173613469
1173613494
1173614223
1173614243
1173614257
1173614498
1173614538
1173614964
1173615329
1173615346
1173615365
1173615432
1173615914
1173615929
1173615989
1173616032
1173616050
1173616071
1173616090
1173616375
1173616396
1173616456
1173616488
1173616506
1173616531
1173617735
1173618014
1173618575
1173618611
1173618659
1173618689
1173619298
1173619361
1173619550
1173619569
1173619598
1173619620
1173619629
1173619646
1173619655
1173619850
1173619876
1173619886
1173619901
1173619923
1173619961
1173619981
1173620005
1173620015
1173620027
1173623312
1173623790
1173623805
1173623830
1173623863
1173623874
1173623891
1173624240
1173624266
1173624283
1173624295
1173624318
1173624330
1173624354
1173624367
1173624382
1173624399
1173624509
1173628562
1173628578
1173628606
1173628625
1173628642
1173628661
1173628679
1173628766
1173628778
1173629370
1173629821
1173629839
1173629866
1173629894
1173629917
1173629939
1173629963
1173629986
1173639058
1173734152
1173734256
1173734275
1173734304
1173734327
1173734369
1173734580
1173735884
1173735916
1173736141
1173736166
1173736217
1173736231
1173736355
1173736387
1173736414
1173736431
1173736582
1173736701
1173875620
1173875651
1173875689
1173875738
1173875762
1173875872
1173875893
1173875928
1173875949
1173876028
1173876826
1173876853
1173876954
1173876969
1173877017
1173877036
1173877053
1173877073
1173877110
1173877148
1173877181
1173877214
1173877286
1173877315
1173877336
1173877398
1173877419
1173877442
1173877465
1173877481
1173877498
1173877670
1173877691
1173877711
1173877730
1173877746
1173877824
1173877849
1173877863
1173877955
1173877983
1173878006
1173878085
1173878099
1173878169
1173878185
1173878453
1173993142
1173993164
1173993177
1173993194
1173993712
1173993727
1173993742
1173993757
1173993775
1173993791
1173993811
1173993834
1173993866
1173993882
1173993899
1173993916
1173994128
1173994149
1173994194
1173994218
1173994251
1173994269
1173994300
1173994340
1173994368
1173994391
1173994407
1173994448
1173994478
1173994505
1173994585
1173994600
1173994614
1173994631
1173994651
1173994680
1173994696
1173994963
1173995079
1173995168
1173995205
1173995274
1173995429
1173995480
1173995558
1173995572
1173995616
1173995648
1173995673
1173996508
1173996520
1173996563
1173996589
1173996600
1173996619
1173996640
1173996655
1173996779
1173997037
1173997098
1173997216
1173997348
1173997414
1173997425
1173997495
1173997519
1174048251
1174048284
1174048295
1174048312
1174048345
1174048400
1174048421
1174048442
1174048460
1174048479
1174048499
1174048515
1174048539
1174048562
1174048596
1174048615
1174048634
1174048659
1174065779
1174065797
1174065868
1174065893
1174065903
1174065914
1174065955
1174065978
1174066040
1174066053
1174066117
1174066141
1174066168
1174066207
1174066276
1174066288
1174066304
1174066456
1174066548
1174066593
1174066643
1174066654
1174066714
1174066738
1174066788
1174066814
1174066874
1174066899
1174066999
1174068489
1174068502
1174068527
1174068553
1174068628
1174068742
1174068771
1174068794
1174068816
1174068899
1174068920
1174069006
1174069026
1174069047
1174069068
1174069082
1174069107
1174069128
1174069165
1174069177
1174069194
1174069223
1174069233
1174069250
1174069261
1174071130
1174071153
1174071227
1174071272
1174071283
1174071308
1174071319
1174071357
1174071371
1174071390
1174071408
1174071434
1174071449
1174071461
1174071473
1174071494
1174071508
1174071629
1174071645
1174071671
1174071684
1174071707
1174071724
1174071741
1174071763
1174072646
1174072708
1174072730
1174072760
1174072832
1174072946
1174072988
1174073009
1174073035
1174073142
1174073176
1174073190
1174073214
1174073425
1174073449
1174073473
1174073505
1174073516
1174073847
1174073859
1174073873
1174073909
1174073929
1174073977
1174073987
1174074009
1174074023
1174074087
1174074101
1174074141
1174074158
1174074349
1174074581
1174074860
1174074878
1174074895
1174074912
1174074958
1174075230
1174075246
1174075281
1174075300
1174075386
1174075747
1174075772
1174075820
1174075877
1174075918
1174075987
1174076074
1174076101
1174076387
1174076405
1174076431
1174076667
1174076707
1174076727
1174076743
1174076764
1174076785
1174076802
1174076842
1174076876
1174076906
1174076913
1174076936
1174076959
1174077029
1174077056
1174077179
1174077207
1174077240
1174077263
1174077316
1174077482
1174077516
1174077558
1174077668
1174077708
1174077832
1174077899
1174077916
1174077964
1174078263
1174089881
1174089890
1174089933
1174089961
1174089996
1174090008
1174090027
1174090045
1174090078
1174090094
1174090117
1174090134
1174090174
1174090190
1174090236
1174090250
1174090271
1174090348
1174090378
1174090388
1174090422
1174090449
1174090491
1174090547
1174090564
1174120391
1174120433
1174120582
1174121536
1174122036
1174122051
1174122095
1174122121
1174122141
1174122204
1174122283
1174123372
1174123381
1174123395
1174123459
1174123469
1174123488
1174123498
1174123518
1174123531
1174123544
1174123550
1174123566
1174123577
1174123599
1174123680
1174123688
1174123707
1174123726
1174123741
1174123751
1174123762
1174123770
1174123785
1174123801
1174123820
1174123829
1174123839
1174123884
1174123901
1174123910
1174123949
1174124070
1174124078
1174124090
1174124118
1174124125
1174124135
1174124171
1174124179
1174124186
1174124202
1174124211
1174124220
1174124238
1174124714
1174124730
1174124756
1174124766
1174124779
1174124794
1174124872
1174124894
1174124904
1174125077
1174125086
1174125094
1174125111
1174125126
1174125136
1174125151
1174125160
1174125166
1174125181
1174125193
1174125203
1174125220
1174125228
1174125238
1174125255
1174125266
1174125276
1174125290
1174125301
1174125311
1174125326
1174126175
1174126279
1174126365
1174126773
1174126802
1174126837
1174127100
1174129141
1174129204
1174129218
1174129267
1174130068
1174130079
1174130093
1174130116
1174130181
1174130190
1174130214
1174130222
1174130241
1174130250
1174130266
1174130301
1174130314
1174132425
1174132431
1174132944
1174132963
1174132981
1174132989
1174132996
1174133003
1174133056
1174133068
1174133089
1174133097
1174133114
1174133122
1174133202
1174133215
1174133225
1174133232
1174133246
1174133256
1174133267
1174133959
1174133967
1174133977
1174133985
1174134000
1174134008
1174134087
1174134096
1174134110
1174134125
1174134217
1174134223
1174134241
1174134248
1174134255
1174134262
1174134271
1174134289
1174135825
1174135833
1174135843
1174135853
1174135860
1174135866
1174135887
1174135895
1174135902
1174135910
1174135922
1174136837
1174136846
1174136874
1174136939
1174136949
1174136957
1174136969
1174136981
1174137086
1174137094
1174137130
1174137143
1174137152
1174137162
1174137169
1174144039
1174144052
1174144067
1174144081
1174144090
1174144110
1174144126
1174144134
1174144155
1174144184
1174144202
1174144267
1174144278
1174144340
1174144350
1174144359
1174144377
1174144402
1174144408
1174144414
1174144423
1174144430
1174144438
1174144456
1174144465
1174144472
1174144503
1174144510
1174144522
1174144530
1174144540
1174144793
1174144847
1174144891
1174144983
1174144997
1174145057
1174145071
1174164479
1174164595
1174164648
1174164725
1174164803
1174164921
1174164981
1174164998
1174165067
1174165789
1174165806
1174165827
1174165847
1174165872
1174165904
1174166006
1174166037
1174166046
1174166065
1174166084
1174166108
1174166124
1174166165
1174166177
1174166198
1174166203
1174166220
1174166243
1174166256
1174166368
1174166387
1174166405
1174166459
1174166524
1174166541
1174166581
1174166594
1174166623
1174166634
1174166647
1174166662
1174166712
1174166727
1174166788
1174166803
1174166810
1174166817
1174166863
1174166884
1174166892
1174166901
1174167033
1174167042
1174167059
1174167069
1174167076
1174167090
1174167101
1174167112
1174167125
1174167189
1174167197
1174167210
1174167220
1174167721
1174167727
1174167734
1174167749
1174167764
1174167774
1174167790
1174167801
1174167809
1174167823
1174167830
1174167840
1174167855
1174167866
1174167874
1174167895
1174167902
1174167909
1174170567
1174170593
1174170603
1174170663
1174170679
1174170695
1174170722
1174170752
1174170778
1174170832
1174170861
1174170894
1174170932
1174170941
1174170964
1174170985
1174171123
1174171567
1174171590
1174171683
1174171926
1174171935
1174171961
1174171986
1174172009
1174172085
1174172099
1174172113
1174172129
1174172152
1174172163
1174172187
1174172203
1174172232
1174172244
1174172252
1174172270
1174172303
1174172482
1174172491
1174172526
1174172545
1174172556
1174172600
1174172623
1174172633
1174172723
1174172744
1174172756
1174172964
1174172984
1174173028
1174173035
1174173053
1174173068
1174173089
1174173103
1174173119
1174173140
1174173165
1174173178
1174173220
1174173273
1174173292
1174173316
1174173351
1174173366
1174173394
1174173422
1174173472
1174173482
1174173615
1174173667
1174173748
1174173762
1174173804
1174173825
1174173840
1174173891
1174173992
1174174019
1174174061
1174174121
1174174163
1174174293
1174174328
1174174363
1174174397
1174174413
1174174522
1174174563
1174174592
1174174620
1174174635
1174174673
1174214287
1174214300
1174214364
1174214409
1174216450
1174216511
1174216546
1174216575
1174216596
1174216614
1174216627
1174216655
1174216679
1174216715
1174216731
1174216750
1174216852
1174216870
1174216891
1174216915
1174216966
1174216989
1174217091
1174217124
1174217140
1174217167
1174217190
1174217216
1174217232
1174217250
1174217434
1174217448
1174217476
1174217503
1174217546
1174217629
1174217640
1174217661
1174217680
1174217706
1174217723
1174217745
1174217759
1174217776
1174217822
1174217838
1174217855
1174217879
1174217955
1174217972
1174218147
1174218711
1174218759
1174218778
1174219167
1174219178
1174219203
1174219225
1174219304
1174220405
1174220424
1174223428
1174224284
1174224672
1174224693
1174225840
1174226053
1174226304
1174226320
1174226363
1174226404
1174226465
1174226487
1174226514
1174226656
1174226677
1174226700
1174226789
1174226818
1174226886
1174226966
1174227100
1174227162
1174227207
1174228078
1174228100
1174228117
1174228141
1174228163
1174228215
1174228243
1174228263
1174228648
1174228668
1174228707
1174228900
1174228948
1174228995
1174229346
1174229465
1174229640
1174229735
1174229748
1174229774
1174229806
1174230709
1174290570
1174290601
1174290620
1174290636
1174290700
1174290738
1174290760
1174290831
1174290850
1174290875
1174291041
1174291067
1174291102
1174291124
1174291143
1174291176
1174291208
1174291256
1174291273
1174291288
1174291312
1174291351
1174291377
1174291414
1174291448
1174291503
1174291552
1174291571
1174291603
1174291622
1174291653
1174291671
1174291700
1174291809
1174292097
1174294564
1174296163
1174296986
1174297284
1174297576
1174298001
1174298369
1174298444
1174298597
1174298630
1174298647
1174298707
1174298730
1174298878
1174298895
1174298933
1174298952
1174298964
1174299101
1174299185
1174299200
1174299251
1174299309
1174299325
1174299339
1174299365
1174299419
1174299439
1174299488
1174299552
1174299611
1174299648
1174299671
1174299701
1174299764
1174299813
1174299833
1174299906
1174299928
1174299952
1174300015
1174300035
1174300051
1174300097
1174300139
1174300173
1174300220
1174300276
1174300335
1174300363
1174300406
1174300437
1174300488
1174300494
1174300578
1174300680
1174300709
1174300832
1174300843
1174300960
1174301149
1174301170
1174399324
1174425557
1174425807
1174425825
1174425846
1174425889
1174425915
1174425937
1174425956
1174426015
1174426036
1174426125
1174426136
1174426232
1174426247
1174426336
1174426354
1174426392
1174426435
1174426530
1174426682
1174426702
1174426715
1174426739
1174426762
1174426829
1174426840
1174426850
1174426862
1174426946
1174426969
1174426992
1174427017
1174427031
1174427050
1174427119
1174427134
1174427161
1174427180
1174427199
1174427216
1174427226
1174427251
1174427274
1174427293
1174427314
1174427342
1174427357
1174427424
1174427462
1174427515
1174427574
1174427611
1174427675
1174427699
1174427709
1174427781
1174427791
1174427806
1174427824
1174427838
1174427855
1174600595
1174600613
1174600639
1174600651
1174600668
1174600682
1174600722
1174600734
1174600751
1174600764
1174600785
1174600797
1174601057
1174601070
1174601100
1174601112
1174601126
1174601172
1174601186
1174601200
1174601249
1174601264
1174635720
1174635755
1174635846
1174635879
1174635974
1174636009
1174636179
1174636635
1174636659
1174636683
1174636713
1174636749
1174636776
1174636913
1174636927
1174636974
1174638349
1174638368
1174638384
1174638399
1174638416
1174638436
1174638494
1174638514
1174638542
1174638711
1174638739
1174638759
1174639448
1174639480
1174639513
1174639535
1174639552
1174639570
1174639586
1174639602
1174639625
1174639654
1174639695
1174639735
1174639794
1174639822
1174639850
1174640012
1174640073
1174640092
1174640126
1174640142
1174640158
1174640555
1174640573
1174640694
1174640712
1174640728
1174640748
1174640764
1174640782
1174640799
1174640815
1174640879
1174640988
1174641007
1174641025
1174641043
1174641076
1174641097
1174641115
1174641326
1174641348
1174641367
1174641399
1174641430
1174641600
1174641615
1174641643
1174641662
1174641704
1174641751
1174654366
1174654380
1174654394
1174654421
1174654453
1174654471
1174654488
1174654505
1174654581
1174654604
1174654622
1174654644
1174654678
1174654722
1174654763
1174676254
1174676274
1174676295
1174676318
1174676352
1174676433
1174676465
1174676498
1174676541
1174676573
1174676600
1174677530
1174678566
1174678597
1174678643
1174678663
1174678691
1174678710
1174678749
1174678788
1174678856
1174678897
1174678922
1174678943
1174678967
1174678981
1174678999
1174679017
1174679033
1174679051
1174682894
1174682965
1174683134
1174683153
1174683273
1174683325
1174683358
1174683375
1174683431
1174683461
1174683478
1174683576
1174683621
1174683658
1174683721
1174683739
1174683804
1174683819
1174683862
1174683887
1174683906
1174683925
1174683948
1174683966
1174683986
1174684001
1174684029
1174684103
1174684121
1174684327
1174684352
1174684368
1174684390
1174684429
1174684463
1174684477
1174684534
1174684724
1174684765
1174684824
1174684842
1174684881
1174684892
1174684921
1174684936
1174684958
1174684976
1174685001
1174685023
1174685065
1174685328
1174685369
1174685407
1174685692
1174685706
1174685743
1174685759
1174685804
1174685825
1174685845
1174685853
1174685876
1174685893
1174685923
1174685944
1174685959
1174686106
1174686120
1174686156
1174686178
1174686206
1174686231
1174686253
1174686270
1174686291
1174686300
1174686330
1174686355
1174686396
1174686498
1174686511
1174686528
1174686545
1174686571
1174686582
1174686624
1174686652
1174686661
1174686794
1174686811
1174686839
1174686853
1174687115
1174687132
1174687155
1174687172
1174687189
1174687210
1174687222
1174687262
1174687273
1174687287
1174687302
1174687339
1174687354
1174687728
1174687787
1174687814
1174687833
1174687852
1174687862
1174687878
1174687889
1174687932
1174687942
1174687964
1174687984
1174688588
1174688606
1174688636
1174688675
1174688784
1174688806
1174688888
1174688909
1174688978
1174688998
1174689048
1174689084
1174689146
1174734009
1174737831
1174737895
1174737908
1174737930
1174737948
1174738033
1174738059
1174738079
1174738124
1174738177
1174738195
1174738205
1174738361
1174738384
1174740595
1174740626
1174740802
1174740826
1174740851
1174740884
1174740900
1174740917
1174740936
1174740957
1174740993
1174741022
1174741041
1174741163
1174741176
1174741193
1174741213
1174741263
1174741326
1174741340
1174746040
1174746133
1174746197
1174746218
1174746290
1174746425
1174746436
1174746465
1174746533
1174746617
1174746629
1174746641
1174746658
1174746711
1174746749
1174746755
1174746772
1174746787
1174746801
1174746827
1174746835
1174746848
1174746874
1174746904
1174746910
1174746943
1174747403
1174747520
1174747669
1174747684
1174747806
1174747851
1174747899
1174747922
1174747961
1174747974
1174748001
1174748020
1174748034
1174748047
1174748094
1174748131
1174748155
1174748229
1174748249
1174748274
1174748295
1174748432
1174748453
1174748472
1174748501
1174748513
1174748531
1174748540
1174748599
1174748821
1174748837
1174748861
1174748880
1174748907
1174748978
1174748997
1174749009
1174749029
1174749054
1174749074
1174752157
1174753175
1174753213
1174753874
1174755368
1174755374
1174755393
1174755404
1174755433
1174755548
1174755553
1174755569
1174755578
1174755602
1174755641
1174755652
1174758297
1174758328
1174758343
1174758355
1174758367
1174758388
1174758410
1174758429
1174758449
1174758457
1174758466
1174758483
1174758491
1174758516
1174758527
1174758687
1174758697
1174758722
1174758764
1174758782
1174758795
1174758809
1174758815
1174758854
1174758872
1174758945
1174758966
1174758977
1174758999
1174759004
1174759018
1174759028
1174759043
1174759052
1174759068
1174759075
1174759104
1174759111
1174759123
1174759132
1174759230
1174759237
1174759251
1174759259
1174759274
1174759282
1174759295
1174759303
1174759319
1174759327
1174759346
1174759356
1174759372
1174759378
1174760254
1174760261
1174760275
1174760285
1174760301
1174760308
1174760323
1174760331
1174760348
1174760401
1174760416
1174760426
1174760442
1174760452
1174760466
1174760474
1174760501
1174760509
1174760525
1174760541
1174760553
1174760566
1174760583
1174760594
1174760602
1174760731
1174760742
1174760754
1174760763
1174760775
1174760782
1174760797
1174760805
1174760822
1174760830
1174760845
1174760852
1174760864
1174760871
1174760886
1174760894
1174760907
1174760916
1174760932
1174760941
1174761069
1174761080
1174761094
1174761107
1174761122
1174761140
1174761159
1174761182
1174761194
1174761205
1174761220
1174761831
1174761843
1174761857
1174761864
1174761876
1174761883
1174761895
1174761907
1174761924
1174761933
1174761949
1174761955
1174761967
1174761978
1174761993
1174762001
1174762014
1174762025
1174762130
1174762137
1174762155
1174762169
1174762180
1174762194
1174762203
1174762212
1174762222
1174762234
1174762251
1174762258
1174762273
1174762289
1174762394
1174762422
1174762474
1174762510
1174762520
1174762538
1174762560
1174762586
1174762595
1174762611
1174762630
1174772645
1174772655
1174772669
1174772681
1174772695
1174772715
1174772820
1174772830
1174772848
1174772855
1174772891
1174772900
1174773016
1174773044
1174773090
1174814861
1174816626
1174816668
1174817360
1174817761
1174817873
1174817918
1174818465
1174818906
1174818978
1174819175
1174819214
1174819483
1174819528
1174825018
1174825347
1174825540
1174825748
1174826189
1174826201
1174826229
1174826251
1174826338
1174826350
1174826367
1174826390
1174826404
1174826428
1174826437
1174826462
1174826478
1174826506
1174826507
1174826522
1174826553
1174826674
1174826710
1174826733
1174826749
1174826765
1174826780
1174826823
1174826840
1174826867
1174826879
1174826897
1174826905
1174826931
1174826950
1174826967
1174826984
1174827012
1174827035
1174827055
1174827078
1174827088
1174827098
1174828887
1174828907
1174828993
1174828995
1174829081
1174829096
1174829114
1174829128
1174829168
1174829186
1174829204
1174829579
1174829599
1174829608
1174829627
1174829639
1174829687
1174829699
1174829721
1174829733
1174829764
1174829774
1174829795
1174829827
1174829870
1174829885
1174829895
1174829939
1174829950
1174829963
1174834502
1174834554
1174834631
1174834718
1174839541
1174839612
1174839815
1174937968
1174975072
1174975092
1174975130
1174975147
1174975169
1174975210
1174975230
1174975255
1174983047
1174983077
1174983100
1174983133
1174983156
1174983238
1174983278
1174983307
1174983337
1174983363
1174983393
1174983425
1174983448
1174983468
1174983488
1174983535
1174983563
1174983585
1174983615
1174983661
1174983685
1174983705
1174983740
1174983779
1174983821
1174983855
1174983905
1174984943
1174984965
1174985001
1174985047
1174985073
1174990568
1174990596
1174990630
1174990672
1174990698
1174990737
1174990768
1174990807
1174990843
1174990865
1174990890
1174990962
1174990995
1174991040
1174991082
1174991115
1174991157
1174991195
1174991258
1174991325
1174991361
1174991418
1174991445
1174991804
1175022191
1175022273
1175022315
1175022423
1175022451
1175022483
1175022522
1175022596
1175022608
1175022658
1175022677
1175022696
1175022728
1175022749
1175022773
1175022790
1175022821
1175022900
1175022935
1175022950
1175022960
1175023326
1175023420
1175023445
1175023472
1175023487
1175023503
1175023514
1175023585
1175023605
1175023654
1175023667
1175023695
1175023707
1175023720
1175023744
1175023754
1175023849
1175023869
1175023903
1175024000
1175024440
1175024456
1175024504
1175024529
1175024557
1175024574
1175024655
1175024673
1175024699
1175024754
1175024793
1175024820
1175024901
1175024953
1175024981
1175024996
1175025121
1175025136
1175025161
1175025188
1175025231
1175025254
1175025347
1175025357
1175025374
1175025395
1175025651
1175025666
1175025714
1175025731
1175025753
1175025760
1175025819
1175025873
1175025989
1175026006
1175026030
1175026042
1175026073
1175026085
1175026108
1175026195
1175026216
1175026227
1175026245
1175026258
1175026289
1175026306
1175028007
1175028034
1175028074
1175028133
1175028160
1175028209
1175028361
1175028429
1175028470
1175028491
1175028502
1175028525
1175028538
1175028553
1175028960
1175028972
1175028992
1175029002
1175029021
1175029034
1175029050
1175029062
1175029075
1175076173
1175076227
1175076248
1175076267
1175076297
1175076319
1175076372
1175076387
1175076409
1175076428
1175076449
1175076520
1175076536
1175076558
1175076575
1175076609
1175078469
1175078487
1175078510
1175078544
1175078565
1175078580
1175078602
1175078632
1175078651
1175108357
1175108381
1175108405
1175108427
1175108437
1175108458
1175108491
1175108513
1175108532
1175108558
1175108577
1175108600
1175108613
1175109598
1175109617
1175109644
1175109720
1175109746
1175109778
1175109794
1175109803
1175110016
1175110046
1175110060
1175110072
1175110126
1175110142
1175110225
1175110237
1175110256
1175110282
1175110298
1175110516
1175110574
1175110651
1175110663
1175110689
1175110718
1175110737
1175110778
1175110788
1175110820
1175110833
1175111039
1175111093
1175111787
1175111992
1175112004
1175112022
1175112047
1175112087
1175112128
1175112159
1175112284
1175112303
1175112316
1175112348
1175112390
1175112419
1175112444
1175112469
1175112500
1175112517
1175112641
1175112744
1175112771
1175112794
1175112810
1175112851
1175112877
1175112907
1175112932
1175112982
1175113095
1175113953
1175113993
1175146856
1175146895
1175146911
1175146939
1175146962
1175146996
1175147025
1175147065
1175147120
1175147137
1175147156
1175147198
1175147227
1175147289
1175147320
1175147346
1175147360
1175147374
1175147399
1175147420
1175147463
1175147478
1175147495
1175147527
1175147540
1175147584
1175147612
1175147641
1175147669
1175147686
1175147741
1175147842
1175147873
1175147919
1175147936
1175147956
1175147966
1175147979
1175147990
1175148009
1175148019
1175148059
1175148070
1175148087
1175148096
1175148116
1175148125
1175148323
1175148336
1175148358
1175148367
1175148424
1175148430
1175148464
1175148504
1175148538
1175148565
1175148574
1175148605
1175148617
1175153642
1175153662
1175153682
1175153689
1175153701
1175153709
1175153722
1175153731
1175156529
1175156548
1175156588
1175156600
1175156609
1175156618
1175156802
1175156810
1175156828
1175156842
1175195313
1175195330
1175195341
1175195360
1175195368
1175195404
1175195416
1175195482
1175195499
1175195512
1175195531
1175195546
1175195586
1175196096
1175196104
1175196131
1175196140
1175196183
1175196216
1175196246
1175196256
1175196341
1175196350
1175196361
1175196403
1175196420
1175196441
1175196471
1175196483
1175196503
1175196567
1175196640
1175196721
1175196728
1175196749
1175196759
1175196776
1175196787
1175196807
1175198727
1175198756
1175198814
1175198839
1175198872
1175198902
1175198932
1175198954
1175198973
1175199112
1175201191
1175201207
1175201328
1175201372
1175201409
1175201442
1175201549
1175201590
1175201613
1175201637
1175201652
1175201707
1175201866
1175201882
1175201903
1175201949
1175202087
1175202112
1175202148
1175202169
1175202190
1175202203
1175202209
1175202227
1175202234
1175202254
1175202277
1175202301
1175202317
1175234107
1175234175
1175234280
1175234331
1175234359
1175234400
1175234440
1175234617
1175234716
1175234839
1175234920
1175234971
1175234990
1175235013
1175235032
1175235133
1175235186
1175235199
1175235214
1175235237
1175235254
1175235270
1175235280
1175235316
1175235745
1175235769
1175235833
1175235866
1175243269
1175243292
1175244338
1175244428
1175244463
1175244722
1175244736
1175244747
1175244766
1175244816
1175244832
1175244857
1175244877
1175244890
1175244937
1175244953
1175244969
1175244981
1175245020
1175245566
1175245591
1175245597
1175245623
1175245648
1175245664
1175245692
1175245710
1175245715
1175245742
1175245751
1175245767
1175245786
1175245794
1175246593
1175246603
1175246628
1175246637
1175246661
1175246703
1175246734
1175246749
1175246771
1175246801
1175247219
1175247229
1175247252
1175248447
1175248533
1175270473
1175270609
1175270856
1175270937
1175270953
1175271062
1175271307
1175271335
1175271352
1175271391
1175271424
1175271470
1175271496
1175271646
1175271718
1175271822
1175271940
1175272168
1175272174
1175272189
1175272200
1175272214
1175272220
1175272237
1175272247
1175272281
1175272287
1175272305
1175272313
1175272339
1175272347
1175272360
1175272369
1175272385
1175272393
1175272414
1175272422
1175272597
1175272604
1175272617
1175272628
1175272714
1175272722
1175272739
1175272748
1175272764
1175272776
1175272801
1175272805
1175272835
1175272842
1175272863
1175272873
1175272885
1175273161
1175273174
1175273186
1175273207
1175273222
1175273288
1175273508
1175273516
1175273528
1175273535
1175273547
1175273553
1175273774
1175273846
1175273854
1175273869
1175273877
1175273891
1175273898
1175280582
1175280700
1175280722
1175280759
1175280789
1175280821
1175280843
1175280888
1175280908
1175280927
1175280947
1175280964
1175281003
1175281023
1175281052
1175281110
1175281293
1175281332
1175281347
1175281359
1175281404
1175281434
1175281455
1175281471
1175281494
1175281505
1175281534
1175281562
1175281580
1175281605
1175281615
1175281630
1175281640
1175281664
1175281760
1175281784
1175281806
1175281824
1175281834
1175281857
1175281869
1175281894
1175281903
1175281913
1175283503
1175283517
1175283548
1175283567
1175283593
1175283602
1175283622
1175283632
1175283653
1175283677
1175283712
1175283718
1175283728
1175283739
1175283756
1175283765
1175283837
1175283848
1175283859
1175284023
1175284032
1175284041
1175284049
1175284060
1175284073
1175284123
1175284233
1175284264
1175284346
1175284370
1175284408
1175284439
1175284507
1175284535
1175284555
1175284580
1175284897
1175284905
1175284919
1175284929
1175284943
1175284951
1175284970
1175284982
1175285014
1175285024
1175285037
1175285047
1175285079
1175285086
1175285165
1175285172
1175285190
1175285198
1175285211
1175285225
1175285239
1175285247
1175285265
1175285280
1175285309
1175285326
1175285467
1175285478
1175285494
1175285508
1175285526
1175285534
1175285546
1175285557
1175285580
1175285588
1175285604
1175285619
1175285629
1175285637
1175285651
1175285658
1175285674
1175285685
1175285698
1175285709
1175285723
1175285729
1175285753
1175285765
1175285789
1175285799
1175286070
1175286081
1175286095
1175286107
1175286125
1175286134
1175286153
1175286168
1175286384
1175286393
1175286405
1175286415
1175286430
1175286444
1175286471
1175286479
1175286497
1175286513
1175286526
1175286537
1175286544
1175286556
1175286577
1175286598
1175286604
1175286617
1175286624
1175286640
1175286649
1175286663
1175286671
1175286680
1175286698
1175286708
1175287012
1175287024
1175287044
1175287054
1175287061
1175287077
1175287087
1175287104
1175287120
1175287134
1175287143
1175287158
1175287168
1175287182
1175287191
1175287205
1175287215
1175287243
1175287251
1175287268
1175287281
1175287310
1175287329
1175287344
1175287354
1175287374
1175287385
1175287532
1175287544
1175287550
1175287557
1175287568
1175287577
1175287596
1175287606
1175287613
1175287623
1175287652
1175287662
1175287680
1175287705
1175287713
1175287721
1175287735
1175287743
1175287752
1175287768
1175287826
1175287837
1175287858
1175287866
1175287873
1175287884
1175288128
1175288135
1175288168
1175288181
1175288191
1175288203
1175288243
1175288249
1175288258
1175288268
1175288289
1175288303
1175288313
1175288323
1175288345
1175288355
1175288368
1175288379
1175288396
1175288408
1175288423
1175288444
1175288455
1175288466
1175288613
1175288619
1175288630
1175288645
1175288655
1175288670
1175288689
1175288701
1175288714
1175288743
1175332365
1175332374
1175332393
1175332400
1175332415
1175332424
1175332437
1175332447
1175332470
1175332478
1175332491
1175332497
1175332511
1175332520
1175332534
1175332542
1175332582
1175332603
1175332620
1175332629
1175332651
1175332709
1175332726
1175332736
1175332745
1175332768
1175332775
1175332783
1175332790
1175332821
1175332836
1175332845
1175332863
1175332871
1175332878
1175332887
1175332895
1175332901
1175332926
1175332931
1175332938
1175332945
1175332953
1175332962
1175332970
1175332988
1175332996
1175333009
1175333017
1175333026
1175333157
1175333166
1175333176
1175333184
1175333193
1175333202
1175333210
1175333217
1175333243
1175333255
1175333263
1175333271
1175333277
1175333285
1175333292
1175333300
1175333328
1175333336
1175333343
1175333360
1175333367
1175333377
1175333387
1175333394
1175333400
1175333542
1175333549
1175333557
1175333564
1175333581
1175333591
1175333600
1175333609
1175333616
1175333759
1175333767
1175333776
1175333785
1175333794
1175333816
1175333824
1175333832
1175333839
1175333847
1175333873
1175333882
1175333889
1175333900
1175333948
1175333995
1175334003
1175334013
1175334026
1175334034
1175334042
1175334051
1175334091
1175334103
1175334113
1175334122
1175334131
1175334139
1175334148
1175334159
1175334211
1175334315
1175334372
1175334400
1175334437
1175334458
1175334716
1175334749
1175334794
1175334806
1175334851
1175334859
1175334881
1175334890
1175334902
1175334911
1175334929
1175334965
1175334978
1175335000
1175335023
1175335032
1175335042
1175335059
1175335071
1175335104
1175335122
1175335145
1175335154
1175335455
1175335461
1175335525
1175335535
1175335549
1175335560
1175335574
1175335593
1175335640
1175335646
1175335678
1175335702
1175335720
1175335729
1175335771
1175335781
1175335795
1175335825
1175335847
1175335854
1175335866
1175335875
1175335889
1175335993
1175336013
1175336138
1175336143
1175336192
1175336200
1175336372
1175336389
1175336394
1175336404
1175336420
1175336487
1175336501
1175336510
1175336531
1175336550
1175336561
1175336578
1175336596
1175336606
1175336615
1175336630
1175336642
1175336654
1175336670
1175336688
1175336697
1175336707
1175336719
1175336728
1175336745
1175336756
1175336766
1175336940
1175336947
1175336955
1175336964
1175336973
1175336993
1175337002
1175337012
1175337023
1175337038
1175337046
1175337082
1175337091
1175337099
1175337108
1175337120
1175337167
1175337174
1175337183
1175337194
1175337202
1175337227
1175337236
1175337245
1175337258
1175339768
1175339792
1175339833
1175339882
1175339904
1175339918
1175339930
1175339946
1175339995
1175340002
1175340022
1175340040
1175340045
1175340070
1175340077
1175340088
1175340095
1175340161
1175340167
1175340225
1175340240
1175340248
1175340276
1175340283
1175340292
1175340305
1175340314
1175340693
1175340702
1175340708
1175340724
1175340736
1175340788
1175340796
1175340807
1175340815
1175340828
1175340835
1175340842
1175340852
1175340861
1175340896
1175340905
1175340930
1175341035
1175341072
1175341082
1175341090
1175341106
1175341117
1175341125
1175341133
1175341167
1175341177
1175341186
1175341428
1175341440
1175341477
1175341485
1175341492
1175341760
1175341767
1175341778
1175341786
1175341804
1175341813
1175341824
1175341855
1175341861
1175341867
1175341875
1175341916
1175341923
1175341938
1175341947
1175341960
1175341974
1175341996
1175342008
1175342068
1175342087
1175342093
1175342106
1175342114
1175342238
1175342333
1175342417
1175342427
1175342447
1175342457
1175342488
1175342495
1175342504
1175342511
1175342520
1175342531
1175342581
1175342587
1175342596
1175342626
1175342637
1175342646
1175342697
1175342703
1175342712
1175342722
1175342729
1175342746
1175342760
1175342769
1175342777
1175342794
1175342822
1175342828
1175342842
1175342850
1175342864
1175342875
1175343053
1175343062
1175343072
1175343095
1175343108
1175343157
1175343178
1175343189
1175343213
1175343266
1175343281
1175343290
1175343299
1175343362
1175343368
1175343376
1175343384
1175343405
1175343429
1175343467
1175343483
1175343500
1175343516
1175343522
1175343538
1175343543
1175343549
1175343560
1175343565
1175343599
1175343607
1175343616
1175343626
1175344362
1175344377
1175344387
1175344465
1175344495
1175344528
1175344538
1175344559
1175344570
1175344576
1175344704
1175344711
1175344733
1175344757
1175344782
1175344802
1175344831
1175344844
1175344858
1175344876
1175344941
1175344949
1175344956
1175344991
1175345006
1175345054
1175345066
1175345150
1175345207
1175345214
1175345225
1175345244
1175345257
1175345281
1175345331
1175345345
1175345355
1175345369
1175345378
1175345398
1175345427
1175345440
1175345455
1175345478
1175345492
1175345519
1175345528
1175345545
1175345556
1175345563
1175345574
1175345598
1175345620
1175345645
1175348242
1175348291
1175348311
1175348333
1175348344
1175348362
1175348392
1175348400
1175348415
1175348432
1175348441
1175348474
1175348489
1175348500
1175348566
1175348580
1175348590
1175348599
1175348608
1175348617
1175348629
1175348640
1175348689
1175348709
1175348721
1175348732
1175348739
1175348775
1175348781
1175348800
1175348808
1175348814
1175348827
1175348849
1175348868
1175348885
1175348906
1175348919
1175349021
1175349028
1175349042
1175349061
1175349080
1175349088
1175349102
1175349119
1175349127
1175349144
1175349165
1175349193
1175352628
1175352643
1175352656
1175352666
1175352687
1175352715
1175352731
1175352732
1175352760
1175352776
1175352791
1175352826
1175352860
1175352882
1175353112
1175353151
1175353160
1175353183
1175353196
1175353206
1175353221
1175353250
1175353262
1175353291
1175353309
1175353318
1175353348
1175353373
1175353387
1175353412
1175353458
1175353506
1175353535
1175353558
1175353567
1175353599
1175353605
1175353615
1175353624
1175353634
1175353658
1175353755
1175353773
1175353785
1175353880
1175353889
1175353953
1175353982
1175354320
1175354336
1175354353
1175354368
1175354389
1175354409
1175354419
1175354468
1175354486
1175354566
1175354589
1175354608
1175354738
1175354756
1175354766
1175354776
1175354788
1175354797
1175354811
1175354823
1175354926
1175354945
1175354953
1175354969
1175354977
1175354999
1175355002
1175355010
1175355046
1175355053
1175355068
1175355088
1175355106
1175355118
1175355140
1175355157
1175355199
1175355210
1175355221
1175355231
1175355242
1175355263
1175355358
1175355630
1175355651
1175355670
1175355697
1175355716
1175355780
1175355790
1175355801
1175355811
1175355822
1175355833
1175355883
1175357854
1175358027
1175358036
1175358057
1175358072
1175358096
1175358115
1175358125
1175358150
1175358162
1175358186
1175358208
1175358231
1175358251
1175358273
1175358298
1175358313
1175358952
1175358977
1175358995
1175359074
1175359087
1175359169
1175359188
1175359374
1175359383
1175359415
1175359455
1175359490
1175359501
1175359506
1175359664
1175359671
1175359683
1175359900
1175359941
1175359973
1175360017
1175360048
1175360067
1175360082
1175360360
1175360369
1175360461
1175360469
1175360480
1175360734
1175360741
1175360760
1175360789
1175360807
1175360816
1175360839
1175360848
1175360871
1175360881
1175360903
1175362085
1175362098
1175362137
1175362168
1175362186
1175362254
1175362268
1175362296
1175362330
1175362467
1175362484
1175362496
1175362585
1175362648
1175362720
1175362730
1175362747
1175362835
1175362847
1175362910
1175362918
1175363012
1175363021
1175363028
1175363038
1175363193
1175363226
1175363261
1175363268
1175363284
1175363293
1175363309
1175363409
1175363420
1175363430
1175363442
1175363931
1175363940
1175364066
1175364074
1175364111
1175364121
1175364178
1175364185
1175364223
1175364232
1175364245
1175364252
1175364282
1175364303
1175364374
1175364391
1175364400
1175364412
1175364426
1175364433
1175364469
1175364481
1175364487
1175364497
1175364506
1175364515
1175364549
1175364557
1175364565
1175364575
1175364599
1175364611
1175364645
1175364673
1175364691
1175364705
1175364736
1175364742
1175364757
1175364764
1175364803
1175364986
1175365390
1175365431
1175365445
1175365457
1175365465
1175365589
1175365600
1175365614
1175365630
1175365738
1175365747
1175365756
1175370222
1175370231
1175370265
1175370283
1175370349
1175370366
1175370374
1175370386
1175370449
1175370456
1175370464
1175370471
1175370477
1175370485
1175370543
1175370556
1175370562
1175370580
1175370590
1175370596
1175370609
1175370687
1175370781
1175370801
1175370808
1175370815
1175370832
1175370847
1175370857
1175370868
1175370881
1175370891
1175370945
1175370953
1175370961
1175370975
1175370982
1175371006
1175371014
1175371026
1175371038
1175371046
1175371058
1175593838
1175593976
1175593987
1175594201
1175594226
1175594267
1175594276
1175594304
1175594325
1175594354
1175594361
1175594393
1175594414
1175594456
1175594464
1175594490
1175594515
1175594527
1175594617
1175594859
1175594912
1175595147
1175595203
1175596697
1175605886
1175605916
1175606063
1175606108
1175606128
1175606255
1175606307
1175606314
1175627023
1175627038
1175627058
1175627071
1175627088
1175627105
1175627138
1175627255
1175627292
1175627347
1175627452
1175627497
1175627516
1175627534
1175627564
1175627608
1175627629
1175627647
1175627761
1175627815
1175627846
1175628184
1175628267
1175628297
1175628312
1175628437
1175628459
1175628613
1175628634
1175628684
1175714146
1175714212
1175714255
1175714267
1175714306
1175714428
1175714485
1175714510
1175714523
1175714545
1175714588
1175714639
1175714684
1175714727
1175714834
1175714845
1175714872
1175714885
1175714916
1175714934
1175714967
1175714983
1175715016
1175715052
1175715884
1175715900
1175715911
1175715941
1175716000
1175716020
1175716041
1175716061
1175716128
1175716144
1175716289
1175716315
1175716343
1175716357
1175716386
1175716406
1175716438
1175716446
1175716827
1175716857
1175716894
1175716947
1175716961
1175717196
1175717240
1175718539
1175718549
1175718735
1175718772
1175718802
1175718819
1175718894
1175718913
1175718964
1175718980
1175719005
1175719021
1175719115
1175719131
1175719410
1175719432
1175719578
1175719710
1175719723
1175719746
1175719762
1175719895
1175720006
1175720045
1175720055
1175720083
1175720094
1175720121
1175720128
1175720159
1175720172
1175720192
1175720201
1175720252
1175768276
1175768289
1175768344
1175768358
1175768381
1175768400
1175768661
1175768672
1175768785
1175768858
1175768875
1175768907
1175768975
1175769007
1175769017
1175769153
1175769227
1175769339
1175769373
1175769381
1175769430
1175769440
1175769463
1175769548
1175769586
1175769596
1175769662
1175769747
1175769815
1175769835
1175769851
1175769860
1175770603
1175770611
1175770784
1175770797
1175770964
1175770980
1175770999
1175771030
1175771042
1175771142
1175771265
1175773925
1175773980
1175773993
1175774006
1175774040
1175774058
1175774072
1175774095
1175774109
1175774414
1175774428
1175774456
1175774478
1175774556
1175774575
1175775260
1175775274
1175775291
1175775323
1175775395
1175775429
1175775442
1175775459
1175800416
1175800484
1175800516
1175800538
1175800552
1175800571
1175800590
1175800614
1175800650
1175800708
1175800719
1175800738
1175800748
1175800766
1175800782
1175800796
1175800833
1175800869
1175800890
1175800903
1175800929
1175800946
1175800968
1175800991
1175801040
1175801054
1175801074
1175801107
1175801191
1175801233
1175801249
1175801268
1175801331
1175801344
1175801367
1175801392
1175801415
1175801437
1175801449
1175801572
1175801614
1175801639
1175801672
1175802658
1175802674
1175802703
1175802728
1175802753
1175802775
1175802838
1175802853
1175802883
1175802907
1175802935
1175802945
1175802968
1175802991
1175803005
1175803040
1175803108
1175803124
1175803137
1175803148
1175803205
1175803217
1175803240
1175803258
1175803284
1175803601
1175803620
1175803642
1175803693
1175803778
1175803908
1175803927
1175803944
1175803950
1175804031
1175804056
1175804096
1175804148
1175804178
1175804202
1175804245
1175804286
1175804323
1175804347
1175804438
1175804453
1175804482
1175804498
1175804530
1175804550
1175804620
1175804656
1175804677
1175804690
1175804706
1175804829
1175804864
1175804890
1175804902
1175804935
1175804988
1175805010
1175805049
1175805086
1175805141
1175805264
1175805279
1175805305
1175805366
1175805416
1175805436
1175805468
1175805484
1175805549
1175805575
1175805629
1175805644
1175805671
1175805688
1175805712
1175805725
1175805748
1175805763
1175805791
1175805808
1175805844
1175805874
1175805964
1175805979
1175806016
1175806029
1175806090
1175806107
1175806183
1175806198
1175806241
1175806264
1175806299
1175806326
1175806367
1175806383
1175806417
1175806434
1175806450
1175806503
1175807457
1175807480
1175807494
1175807520
1175807540
1175807552
1175807626
1175807640
1175807658
1175807674
1175807690
1175807940
1175807952
1175807982
1175808009
1175808026
1175808045
1175808060
1175808082
1175808094
1175808122
1175808139
1175808158
1175808168
1175808194
1175808210
1175808236
1175808301
1175808406
1175808419
1175808437
1175808451
1175808643
1175808690
1175808774
1175808814
1175808885
1175838422
1175838501
1175838512
1175838541
1175838562
1175838586
1175838597
1175838637
1175838654
1175838676
1175838697
1175838727
1175838751
1175838777
1175838796
1175838813
1175838828
1175838844
1175838946
1175838961
1175838987
1175839010
1175839073
1175839099
1175839127
1175839145
1175839168
1175839185
1175839205
1175839221
1175839244
1175839266
1175839495
1175839610
1175839769
1175839788
1175839810
1175839824
1175839842
1175839854
1175839902
1175839911
1175839942
1175839958
1175839974
1175840008
1175840039
1175840060
1175840080
1175840109
1175840141
1175840166
1175840192
1175840233
1175841439
1175841871
1175841888
1175842790
1175842826
1175842863
1175842881
1175842899
1175842926
1175842946
1175842958
1175842972
1175843001
1175843024
1175843057
1175843070
1175843092
1175843108
1175843133
1175843144
1175843220
1175843247
1175843271
1175843291
1175843310
1175843337
1175843357
1175843374
1175843390
1175843403
1175843431
1175843444
1175843531
1175843553
1175843561
1175843577
1175843595
1175843663
1175843684
1175843726
1175843744
1175843771
1175843782
1175843810
1175843827
1175844173
1175844190
1175844213
1175844227
1175844248
1175844262
1175844296
1175844317
1175844346
1175844373
1175844405
1175844422
1175844434
1175844453
1175844468
1175844516
1175844546
1175844566
1175844637
1175844647
1175844671
1175844684
1175844702
1175844725
1175844742
1175844849
1175844862
1175844877
1175844897
1175844917
1175844931
1175844968
1175844984
1175845002
1175845037
1175848265
1175848299
1175848323
1175848332
1175848345
1175848352
1175848382
1175848399
1175848425
1175848433
1175848455
1175848463
1175848479
1175848489
1175848566
1175848677
1175848689
1175848707
1175848715
1175848734
1175848742
1175848767
1175848778
1175848799
1175848809
1175848826
1175848832
1175848846
1175848861
1175848882
1175848898
1175848909
1175848916
1175848942
1175848958
1175848970
1175848986
1175848993
1175849008
1175849018
1175849272
1175849284
1175849302
1175849313
1175849334
1175849349
1175849366
1175849378
1175849401
1175849414
1175849458
1175849484
1175849515
1175849532
1175849552
1175849564
1175849582
1175849723
1175849859
1175849883
1175849908
1175849928
1175849963
1175849985
1175849993
1175850045
1175850069
1175850078
1175850091
1175850098
1175850121
1175850130
1175850329
1175850349
1175850371
1175850381
1175850398
1175850415
1175850430
1175850439
1175850611
1175850724
1175850732
1175850745
1175850753
1175850769
1175850779
1175850795
1175850801
1175850824
1175850832
1175850846
1175850860
1175850875
1175850889
1175850906
1175850921
1175850944
1175850960
1175850978
1175850987
1175851045
1175851054
1175851071
1175851289
1175851296
1175851324
1175851344
1175851354
1175851367
1175851377
1175851406
1175851422
1175851449
1175851458
1175851480
1175851493
1175851507
1175851515
1175851528
1175851536
1175851550
1175851558
1175851698
1175851711
1175851730
1175851747
1175851772
1175851789
1175851811
1175851823
1175851834
1175851848
1175851861
1175851871
1175851889
1175851897
1175851922
1175851928
1175851945
1175851971
1175851996
1175852031
1175852043
1175852082
1175852265
1175852271
1175852442
1175852462
1175852473
1175852494
1175852514
1175852525
1175852531
1175852543
1175852550
1175852564
1175852568
1175852592
1175852602
1175852614
1175852621
1175852874
1175852885
1175852893
1175852908
1175852921
1175852934
1175852955
1175852963
1175852973
1175852984
1175853010
1175853024
1175853039
1175853052
1175853074
1175853086
1175853092
1175853104
1175853128
1175853136
1175853164
1175853186
1175853196
1175853214
1175853476
1175853481
1175853504
1175853511
1175853545
1175853554
1175853561
1175853569
1175853580
1175853644
1175853649
1175853655
1175853661
1175853669
1175853677
1175853690
1175853710
1175853755
1175853771
1175853802
1175853808
1175853814
1175853821
1175853827
1175853833
1175853839
1175853846
1175853856
1175853863
1175853913
1175853919
1175853925
1175853935
1175853944
1175853950
1175853960
1175853966
1175854054
1175854063
1175854069
1175854078
1175854087
1175854093
1175854107
1175854113
1175854152
1175854158
1175854175
1175854184
1175854190
1175854197
1175854203
1175854209
1175854215
1175854223
1175855570
1175855580
1175855603
1175855612
1175855616
1175855626
1175855631
1175855684
1175855689
1175855698
1175855705
1175855714
1175855722
1175855735
1175855794
1175855802
1175855811
1175855816
1175855826
1175855834
1175855845
1175855850
1175855858
1175855870
1175855882
1175855891
1175856095
1175856104
1175856112
1175856118
1175856127
1175856132
1175856139
1175856146
1175856180
1175856218
1175856223
1175856231
1175856239
1175856247
1175856254
1175856263
1175856276
1175856319
1175856329
1175856332
1175856339
1175856348
1175856354
1175856361
1175856369
1175856377
1175856767
1175856779
1175856819
1175856831
1175856866
1175856879
1175856884
1175856910
1175856928
1175856951
1175856973
1175856980
1175856993
1175857004
1175857027
1175857742
1175857775
1175857793
1175857934
1175857971
1175858062
1175858139
1175858159
1175858181
1175858202
1175858319
1175858332
1175858340
1175858353
1175858959
1175858970
1175858986
1175859005
1175859035
1175859051
1175859062
1175859097
1175859144
1175859159
1175859171
1175859179
1175859205
1175859222
1175859442
1175859450
1175859461
1175859472
1175859539
1175859555
1175859588
1175859600
1175859608
1175859615
1175859623
1175859737
1175859764
1175859776
1175859834
1175859839
1175859866
1175859872
1175859879
1175859889
1175859896
1175859901
1175859927
1175859933
1175859948
1175859955
1175859963
1175859971
1175859979
1175860318
1175860334
1175860340
1175860357
1175860373
1175860407
1175860417
1175860431
1175860439
1175860565
1175860612
1175860623
1175860633
1175860666
1175860674
1175860725
1175860746
1175860784
1175860936
1175860974
1175860983
1175860989
1175861000
1175861008
1175861014
1175861024
1175861185
1175861200
1175861207
1175861256
1175861266
1175861276
1175861284
1175861322
1175861331
1175861337
1175861351
1175861360
1175861367
1175861375
1175861383
1175861396
1175861402
1175861545
1175861560
1175861602
1175861609
1175861617
1175861625
1175861637
1175861660
1175861668
1175861678
1175861762
1175861803
1175861810
1175861823
1175861835
1175861853
1175861863
1175861870
1175861878
1175861984
1175861990
1175861996
1175862018
1175862187
1175862193
1175862200
1175862209
1175862213
1175862219
1175862311
1175862315
1175862322
1175862330
1175862337
1175862351
1175862385
1175862390
1175862441
1175862446
1175865692
1175865712
1175865777
1175865786
1175865793
1175865803
1175865833
1175865908
1175865913
1175865952
1175865987
1175866000
1175866010
1175866017
1175866022
1175866047
1175866063
1175866077
1175866090
1175866109
1175866337
1175866350
1175866357
1175866387
1175866404
1175866411
1175866419
1175867719
1175867751
1175867765
1175867837
1175867846
1175867859
1175867865
1175867870
1175867917
1175867924
1175867932
1175867948
1175867957
1175867966
1175868002
1175868014
1175868026
1175868251
1175868347
1175868381
1175868390
1175868397
1175868498
1175868509
1175868526
1175868572
1175868582
1175868661
1175868673
1175868688
1175868736
1175868744
1175868752
1175868758
1175868801
1175868820
1175868833
1175868856
1175868870
1175868886
1175869147
1175869184
1175869199
1175869222
1175869347
1175869356
1175869377
1175869443
1175869457
1175869464
1175869474
1175869487
1175869553
1175869562
1175869574
1175869585
1175869619
1175869629
1175869639
1175869688
1175869711
1175869743
1175869751
1175869770
1175869795
1175870357
1175870365
1175870388
1175870409
1175870418
1175870452
1175870493
1175870540
1175870575
1175870607
1175870617
1175870722
1175870735
1175870737
1175870751
1175870756
1175870762
1175870772
1175870785
1175870831
1175870846
1175872797
1175872814
1175872824
1175872832
1175872840
1175872849
1175872859
1175872876
1175872883
1175872939
1175872953
1175872967
1175873011
1175873049
1175873057
1175873062
1175873076
1175873085
1175873099
1175873108
1175873117
1175873166
1175873172
1175873181
1175873187
1175873195
1175873204
1175873317
1175873326
1175873332
1175873340
1175873348
1175873355
1175873372
1175873378
1175876047
1175876078
1175876162
1175879289
1175879360
1175879369
1175879389
1175879399
1175879528
1175879540
1175879551
1175879570
1175879589
1175879596
1175879625
1175879714
1175879741
1175879763
1175879782
1175879794
1175879980
1175879997
1175880004
1175880014
1175880028
1175880041
1175880070
1175880132
1175880264
1175880275
1175880283
1175880302
1175880331
1175880361
1175880376
1175880546
1175880558
1175880575
1175880586
1175880605
1175880611
1175880618
1175880813
1175880839
1175880878
1175880903
1175880943
1175880953
1175880977
1175880991
1175881025
1175881033
1175881192
1175881202
1175881235
1175881250
1175881264
1175881280
1175881290
1175881299
1175881512
1175881528
1175881537
1175881544
1175881570
1175881579
1175881588
1175881597
1175881607
1175881616
1175881626
1175881881
1175882073
1175882145
1175882227
1175882266
1175882280
1175882305
1175882318
1175882327
1175882572
1175882596
1175882766
1175882864
1175882970
1175882983
1175883025
1175883040
1175883063
1175883153
1175883184
1175883236
1175883361
1175883589
1175883708
1175885927
1175885933
1175885940
1175885949
1175885955
1175885988
1175886014
1175888633
1175888639
1175888648
1175888657
1175888688
1175888692
1175889595
1175889627
1175889646
1175889657
1175889678
1175889690
1175889699
1175889720
1175889730
1175889737
1175889821
1175889852
1175889862
1175889917
1175889930
1175889938
1175889970
1175889986
1175889993
1175890054
1175890071
1175890098
1175892503
1175892513
1175892535
1175892541
1175892558
1175892570
1175892625
1175892633
1175892646
1175892662
1175892670
1175892680
1175892705
1175892714
1175892721
1175892730
1175892765
1175892781
1175892792
1175892802
1175892850
1175892964
1175892973
1175892985
1175892995
1175893026
1175893049
1175893056
1175893066
1175893094
1175893104
1175893115
1175893134
1175893141
1175893216
1175893258
1175893284
1175893296
1175893307
1175893368
1175893490
1175893499
1175893505
1175893513
1175893536
1175893549
1175893569
1175893604
1175893612
1175893636
1175893644
1175893652
1175893658
1175893685
1175893691
1175893698
1175893708
1175893717
1175894058
1175894069
1175894087
1175894105
1175894116
1175894128
1175894176
1175894186
1175894198
1175894233
1175894243
1175894252
1175894285
1175894295
1175894325
1175894333
1175894339
1175894350
1175894520
1175894595
1175894609
1175894616
1175894628
1175894641
1175894662
1175894714
1175894728
1175894738
1175894748
1175894760
1175894767
1175894848
1175894854
1175894861
1175894878
1175894886
1175894902
1175894927
1175894946
1175894957
1175894980
1175895011
1175895029
1175895058
1175895065
1175895079
1175895171
1175895247
1175926353
1175934006
1175934152
1175934260
1175934280
1175934310
1175934369
1175934388
1175934421
1175934465
1175934529
1175934547
1175934610
1175934689
1175934737
1175934756
1175934941
1175934970
1175935000
1175935027
1175935050
1175935076
1175935122
1175935143
1175935195
1175935214
1175935338
1175935360
1175935383
1175935432
1175935445
1175935460
1175935476
1175935554
1175935658
1175935696
1175935713
1175935733
1175935789
1175935853
1175935871
1175935920
1175935940
1175936046
1175936060
1175936133
1175936376
1175936811
1175936845
1175936879
1175936893
1175937213
1175938251
1175938265
1175938282
1175938294
1175938307
1175938520
1175938543
1175938563
1175938582
1175938599
1175938626
1175938717
1175938743
1175938764
1175938794
1175938813
1175938823
1175938881
1175939022
1175939172
1175939219
1175939226
1175939263
1175939360
1175939430
1175939455
1175939471
1175939496
1175939517
1175940295
1175940373
1175940471
1175941128
1175941155
1175941173
1175941184
1175941211
1175941307
1175954979
1175955041
1175955054
1175955067
1175955079
1175958932
1175958982
1175959109
1175959134
1175959156
1175959174
1175959191
1175959342
1175959355
1175959380
1175959452
1175959489
1175959497
1175959521
1175959537
1175959695
1175959709
1175959720
1175959733
1175959742
1175959770
1175959791
1175959867
1175959879
1175959904
1175960010
1175960033
1175960041
1175960058
1175960187
1175960197
1175960247
1175960320
1175960340
1175960360
1175960563
1175960576
1175960598
1175960631
1175960764
1175960792
1175960807
1175960831
1175960843
1175961306
1175961435
1175961442
1175961497
1175961538
1175961550
1175961598
1175961942
1175962089
1175962102
1175962287
1175963203
1175963236
1175963249
1175963271
1175963727
1175963757
1175963777
1175963800
1175963821
1175963848
1175963871
1175963895
1175974273
1175974292
1175974304
1175974378
1175974395
1175974413
1175974428
1175974444
1175974609
1175974628
1175974645
1175974664
1175974678
1175974701
1175974714
1175974728
1175974900
1175974970
1175974984
1175975057
1175975074
1175975088
1175975100
1175975318
1175975336
1175975465
1175975477
1175975560
1175975572
1175975586
1175975682
1175975702
1175975718
1175975972
1175976027
1175976045
1175976111
1175976146
1175976168
1175976195
1175976895
1175977081
1175977389
1175977618
1175977743
1175978762
1175979754
1175979847
1175980064
1176018475
1176019167
1176019187
1176019761
1176020030
1176024196
1176024245
1176024329
1176024342
1176024355
1176024367
1176024378
1176024390
1176024402
1176024413
1176024427
1176024436
1176024468
1176026334
1176026343
1176026351
1176026382
1176026389
1176026523
1176026529
1176026537
1176026553
1176026571
1176026579
1176026587
1176026610
1176026630
1176026637
1176026646
1176026653
1176026783
1176026790
1176026796
1176026810
1176026822
1176026842
1176026852
1176026861
1176026869
1176026884
1176026893
1176026899
1176026989
1176026996
1176027004
1176027089
1176027097
1176027105
1176027116
1176027126
1176027402
1176027414
1176027433
1176027449
1176027455
1176027475
1176027480
1176027487
1176027495
1176027704
1176027711
1176027719
1176027728
1176027744
1176027753
1176027760
1176027806
1176028083
1176028094
1176028113
1176028134
1176028144
1176028151
1176028159
1176028184
1176028197
1176028204
1176028487
1176028496
1176028507
1176028517
1176028526
1176028714
1176028722
1176028731
1176028739
1176028757
1176028765
1176028774
1176028780
1176028795
1176028801
1176028810
1176028824
1176028831
1176028837
1176029849
1176030325
1176030356
1176030405
1176030505
1176030524
1176030555
1176030614
1176030638
1176031116
1176031149
1176031178
1176031197
1176035465
1176035737
1176036094
1176037267
1176037848
1176037857
1176040232
1176040272
1176040667
1176040719
1176040737
1176040758
1176040767
1176040791
1176040802
1176040818
1176040913
1176040926
1176040942
1176040950
1176040971
1176041012
1176041119
1176041142
1176041149
1176041199
1176041210
1176041220
1176041273
1176041287
1176042291
1176042312
1176042336
1176042357
1176042377
1176042453
1176042465
1176042491
1176042508
1176042533
1176042567
1176042588
1176042608
1176042629
1176042713
1176042803
1176042817
1176042839
1176042889
1176042928
1176042955
1176042986
1176043013
1176043037
1176043053
1176043119
1176043372
1176043399
1176043579
1176043623
1176043651
1176043674
1176043734
1176043747
1176043766
1176043786
1176043797
1176043843
1176043864
1176043940
1176043947
1176043976
1176043990
1176044102
1176044158
1176044322
1176044585
1176044603
1176044665
1176044690
1176044856
1176044885
1176044916
1176044966
1176045274
1176045325
1176045342
1176045440
1176045501
1176045560
1176045587
1176045614
1176045648
1176045658
1176045675
1176045752
1176048792
1176048814
1176052180
1176052205
1176052270
1176052288
1176052306
1176052329
1176052377
1176052388
1176052411
1176052425
1176052442
1176052455
1176052474
1176052495
1176052554
1176052645
1176052706
1176052899
1176052927
1176052945
1176052976
1176053239
1176053279
1176053331
1176053377
1176053389
1176053733
1176053782
1176053807
1176053814
1176053846
1176053856
1176053878
1176053894
1176054022
1176054036
1176054080
1176054095
1176054196
1176054213
1176054258
1176054274
1176054291
1176054559
1176054586
1176054599
1176054624
1176054837
1176054847
1176054913
1176054931
1176054945
1176054964
1176055013
1176055115
1176055491
1176055539
1176055555
1176055568
1176055643
1176055660
1176055754
1176055905
1176056001
1176056019
1176056034
1176056123
1176056142
1176056230
1176056281
1176056394
1176056442
1176056470
1176056509
1176056731
1176056762
1176056779
1176056797
1176056822
1176056862
1176056879
1176057255
1176057377
1176057406
1176057423
1176057487
1176057515
1176057537
1176057557
1176057585
1176057690
1176057742
1176057784
1176062782
1176062833
1176062864
1176062888
1176062911
1176062931
1176062955
1176062989
1176063004
1176063011
1176063026
1176063036
1176063054
1176064216
1176064226
1176064252
1176064272
1176064322
1176064342
1176064364
1176064404
1176064430
1176064481
1176064500
1176064526
1176064569
1176064587
1176064668
1176064692
1176064720
1176064731
1176064748
1176064764
1176064774
1176064907
1176064925
1176064947
1176064961
1176064992
1176065006
1176065043
1176065073
1176065095
1176065188
1176065205
1176065227
1176065246
1176065272
1176065302
1176065517
1176065534
1176065555
1176065582
1176065616
1176065631
1176065709
1176065717
1176065730
1176065749
1176065765
1176099291
1176099309
1176099344
1176099356
1176099375
1176099393
1176099409
1176099424
1176099496
1176099508
1176099522
1176099533
1176099567
1176099600
1176099630
1176099649
1176099668
1176099684
1176099690
1176099711
1176099737
1176099764
1176099772
1176099786
1176100020
1176100032
1176100084
1176100100
1176100121
1176100252
1176100271
1176100282
1176100303
1176100312
1176100332
1176100343
1176100604
1176100617
1176100632
1176100640
1176100657
1176100671
1176100690
1176100708
1176100720
1176100745
1176100755
1176100769
1176100791
1176100946
1176100968
1176100983
1176101005
1176101013
1176101030
1176101039
1176101053
1176101076
1176101098
1176101107
1176101148
1176101166
1176101236
1176101254
1176101264
1176101282
1176101296
1176135696
1176135713
1176135742
1176135760
1176135822
1176135832
1176135851
1176135873
1176135902
1176135993
1176136005
1176136026
1176136040
1176136055
1176136149
1176136162
1176136216
1176136309
1176136526
1176136541
1176137228
1176137242
1176137268
1176137290
1176137312
1176137327
1176137387
1176137397
1176137432
1176137591
1176137614
1176137674
1176137687
1176137710
1176137719
1176137732
1176137764
1176137776
1176137805
1176137825
1176137912
1176139331
1176139351
1176139380
1176139540
1176139623
1176139634
1176139651
1176139665
1176139694
1176139711
1176139770
1176139788
1176139825
1176139849
1176140012
1176140021
1176140080
1176140095
1176140225
1176140244
1176140305
1176140329
1176140373
1176140401
1176140437
1176140455
1176140472
1176140549
1176140651
1176141200
1176141258
1176141475
1176141486
1176141516
1176141630
1176142051
1176142080
1176142098
1176142234
1176142866
1176143003
1176143185
1176143205
1176143219
1176143311
1176143334
1176143713
1176143740
1176143768
1176143884
1176143912
1176144001
1176144019
1176144452
1176144522
1176144572
1176144634
1176144652
1176144734
1176144748
1176144921
1176144988
1176145028
1176145357
1176145558
1176145830
1176145989
1176146008
1176146040
1176146059
1176146110
1176146129
1176146153
1176146341
1176146835
1176147769
1176149735
1176149970
1176149992
1176150058
1176150077
1176150640
1176151835
1176151870
1176151887
1176151904
1176151967
1176152327
1176152353
1176152373
1176152388
1176152474
1176152502
1176152514
1176184000
1176199635
1176199652
1176199668
1176199704
1176199761
1176199783
1176199802
1176199815
1176199841
1176199888
1176199916
1176199938
1176199960
1176199979
1176200044
1176232571
1176232600
1176232634
1176232881
1176232978
1176233012
1176233131
1176233200
1176233256
1176233378
1176233566
1176234530
1176234652
1176234673
1176234686
1176234864
1176235248
1176235294
1176235346
1176235409
1176235473
1176235609
1176235672
1176235692
1176235737
1176235757
1176235798
1176235866
1176235959
1176236035
1176236129
1176236335
1176236364
1176236379
1176236396
1176236424
1176236444
1176236521
1176236754
1176236780
1176236858
1176236952
1176236970
1176237026
1176237047
1176237104
1176237121
1176237142
1176237177
1176237200
1176237362
1176237388
1176237847
1176237965
1176238031
1176238057
1176238126
1176287520
1176287537
1176287565
1176287572
1176287613
1176287685
1176287759
1176287793
1176287844
1176287851
1176287935
1176287986
1176288004
1176288080
1176288154
1176288199
1176288305
1176288339
1176288438
1176288486
1176289175
1176289189
1176289409
1176289501
1176319407
1176319447
1176319484
1176319643
1176319776
1176319856
1176319889
1176319899
1176319918
1176319949
1176319972
1176319989
1176320005
1176320053
1176320170
1176320365
1176320371
1176320396
1176320446
1176320502
1176320606
1176320631
1176320651
1176320792
1176320835
1176320845
1176321582
1176321788
1176321860
1176321955
1176321976
1176321994
1176322010
1176322042
1176322070
1176322175
1176322196
1176322266
1176322422
1176322489
1176322514
1176322538
1176356466
1176356493
1176356539
1176356763
1176356831
1176356954
1176357294
1176357319
1176357465
1176357532
1176357602
1176357668
1176357680
1176357849
1176357887
1176357902
1176357935
1176358059
1176358164
1176358210
1176358263
1176358366
1176358415
1176358435
1176358446
1176358492
1176358509
1176358563
1176358592
1176358635
1176358666
1176358677
1176358700
1176358724
1176358746
1176359190
1176368621
1176368640
1176368663
1176368706
1176368784
1176368834
1176368853
1176369085
1176369100
1176369237
1176369251
1176369566
1176369619
1176369725
1176369754
1176369765
1176369839
1176369873
1176369883
1176369939
1176370039
1176370064
1176370078
1176370132
1176370177
1176370305
1176370414
1176370684
1176370732
1176370741
1176370771
1176370825
1176371211
1176371221
1176371336
1176371471
1176371480
1176371693
1176371721
1176371731
1176371843
1176371952
1176371974
1176371978
1176371988
1176372002
1176372010
1176372078
1176372094
1176372102
1176372125
1176372134
1176372146
1176372162
1176372170
1176372258
1176372272
1176372282
1176372294
1176372301
1176372320
1176372327
1176376353
1176376370
1176376397
1176376415
1176376429
1176377496
1176379040
1176379059
1176382569
1176384593
1176384622
1176384641
1176385563
1176385577
1176385612
1176385668
1176385733
1176405456
1176405496
1176405513
1176405757
1176405881
1176405903
1176405915
1176406202
1176406284
1176406332
1176406768
1176406820
1176406837
1176406882
1176406941
1176406977
1176406991
1176407378
1176407426
1176407439
1176407472
1176407491
1176407540
1176407560
1176407649
1176407664
1176407699
1176407947
1176408025
1176408157
1176408228
1176409304
1176409427
1176409479
1176409614
1176409643
1176409659
1176409681
1176409695
1176409713
1176409728
1176409745
1176409765
1176409791
1176409877
1176409953
1176409966
1176409984
1176410039
1176410053
1176411112
1176411131
1176411139
1176411164
1176411178
1176411228
1176411316
1176411387
1176411405
1176411496
1176411537
1176411739
1176411870
1176444469
1176444482
1176444511
1176444527
1176444620
1176444640
1176444728
1176445197
1176446510
1176446521
1176446639
1176446656
1176446885
1176446900
1176446936
1176446987
1176452579
1176452623
1176458933
1176458966
1176459101
1176459117
1176459129
1176459152
1176459163
1176459250
1176459276
1176459289
1176459304
1176459332
1176459356
1176459384
1176459467
1176459650
1176459657
1176459743
1176459777
1176459804
1176459823
1176460010
1176460018
1176460040
1176460063
1176460074
1176460105
1176460169
1176460180
1176460199
1176460253
1176460296
1176460332
1176460395
1176460406
1176460451
1176460514
1176460525
1176460548
1176460765
1176460859
1176460877
1176460902
1176460930
1176461089
1176461121
1176461192
1176461281
1176461291
1176461302
1176461333
1176461343
1176461364
1176461378
1176461391
1176461406
1176478093
1176478150
1176478207
1176478332
1176478391
1176478410
1176478459
1176478518
1176478699
1176478738
1176478773
1176478807
1176478903
1176478930
1176480551
1176480572
1176480624
1176480733
1176480867
1176481217
1176481318
1176481454
1176481472
1176481606
1176481678
1176481695
1176481820
1176481843
1176481867
1176481936
1176481964
1176481981
1176489711
1176491080
1176491417
1176492784
1176493163
1176493187
1176493302
1176493610
1176493615
1176493761
1176496477
1176496588
1176496682
1176496843
1176571125
1176571133
1176571152
1176571158
1176571201
1176571209
1176571229
1176571239
1176571286
1176571306
1176571390
1176571407
1176571420
1176571434
1176571458
1176571465
1176571554
1176571574
1176571594
1176571614
1176571724
1176571732
1176571746
1176571773
1176571780
1176571804
1176571832
1176571868
1176571882
1176571897
1176571906
1176571922
1176571928
1176571943
1176571961
1176571985
1176572009
1176572028
1176572034
1176572047
1176572068
1176572086
1176572103
1176572412
1176572624
1176572637
1176572656
1176572847
1176572943
1176572952
1176572995
1176573017
1176573053
1176573079
1176573117
1176573166
1176573194
1176573281
1176573289
1176573304
1176573315
1176573329
1176573338
1176573353
1176573363
1176573378
1176573389
1176573416
1176573452
1176573530
1176573566
1176573651
1176573666
1176574431
1176574475
1176574508
1176574525
1176574547
1176574561
1176574597
1176574618
1176574662
1176574682
1176574706
1176574740
1176574754
1176574774
1176574806
1176574820
1176574869
1176574886
1176574945
1176574962
1176578463
1176578487
1176578499
1176578513
1176578552
1176578583
1176578595
1176578615
1176578632
1176578644
1176578666
1176578731
1176578817
1176578839
1176578849
1176578857
1176579076
1176579455
1176579542
1176579556
1176579613
1176579633
1176579643
1176580085
1176580093
1176580101
1176580108
1176646355
1176646415
1176646445
1176646455
1176647087
1176647284
1176647294
1176647312
1176647323
1176647413
1176647421
1176647637
1176647655
1176647689
1176647702
1176647733
1176647818
1176647858
1176647865
1176647892
1176647899
1176648063
1176648088
1176648098
1176648120
1176648134
1176648157
1176648171
1176648330
1176648354
1176648431
1176648446
1176648451
1176648476
1176648489
1176648498
1176648525
1176648540
1176648547
1176648554
1176648588
1176648597
1176648606
1176648618
1176648629
1176648713
1176648728
1176648795
1176648823
1176648824
1176648840
1176648853
1176648873
1176648884
1176648893
1176648943
1176648950
1176648960
1176649266
1176649273
1176649280
1176649290
1176649297
1176657698
1176657707
1176657714
1176657723
1176657739
1176657754
1176657773
1176657787
1176657794
1176657803
1176657810
1176657829
1176657842
1176657861
1176657880
1176657898
1176657914
1176657943
1176657958
1176657977
1176657991
1176657999
1176658155
1176658164
1176658173
1176658291
1176658302
1176658325
1176658501
1176658521
1176658544
1176658621
1176658631
1176658649
1176658660
1176658673
1176658681
1176658705
1176658732
1176658741
1176658751
1176658757
1176658769
1176658784
1176658793
1176663841
1176663849
1176663885
1176663945
1176663967
1176663974
1176663986
1176663997
1176664034
1176664043
1176664062
1176664158
1176664182
1176664284
1176664398
1176664404
1176664411
1176664423
1176664556
1176664609
1176664624
1176664635
1176664673
1176664685
1176664699
1176664711
1176664720
1176664829
1176664868
1176664878
1176664916
1176664926
1176664939
1176664985
1176665005
1176665027
1176665040
1176665051
1176665084
1176665135
1176665151
1176665172
1176665196
1176665324
1176665337
1176665365
1176665376
1176665391
1176665427
1176665521
1176665654
1176665666
1176665693
1176665705
1176665787
1176665861
1176665930
1176665951
1176665960
1176665973
1176666097
1176666117
1176666125
1176666141
1176666151
1176666221
1176666239
1176666250
1176666259
1176666283
1176666304
1176666317
1176666326
1176666333
1176666341
1176666365
1176666400
1176666414
1176666428
1176666451
1176666495
1176666503
1176666514
1176666522
1176666530
1176666551
1176666621
1176666829
1176666862
1176666876
1176666886
1176666900
1176666922
1176666939
1176666956
1176666983
1176670167
1176670176
1176670182
1176670189
1176670200
1176670209
1176670229
1176670263
1176670272
1176670283
1176670294
1176670311
1176670356
1176670375
1176670393
1176670404
1176670414
1176670434
1176670444
1176670457
1176670469
1176670594
1176670602
1176670608
1176670622
1176670630
1176670658
1176670673
1176670682
1176670691
1176670713
1176670758
1176670766
1176670773
1176670783
1176670789
1176670811
1176670820
1176670827
1176670833
1176670841
1176670863
1176670874
1176670885
1176670901
1176670912
1176717816
1176717832
1176717851
1176717876
1176717901
1176717913
1176717936
1176717958
1176717965
1176717973
1176718120
1176718150
1176718188
1176718195
1176718370
1176718376
1176718383
1176718462
1176718476
1176719285
1176719302
1176719316
1176719343
1176719471
1176719484
1176719491
1176719497
1176748527
1176748790
1176748850
1176749388
1176749483
1176749548
1176749573
1176749593
1176749958
1176750000
1176750059
1176750121
1176750254
1176750473
1176750649
1176750758
1176750783
1176750797
1176750940
1176751024
1176751110
1176751212
1176751310
1176751329
1176751350
1176751829
1176751912
1176751939
1176752140
1176752164
1176752570
1176752610
1176752624
1176752697
1176752737
1176752898
1176752916
1176752939
1176753524
1176753540
1176753570
1176753593
1176753720
1176754136
1176754167
1176754187
1176794979
1176796303
1176796499
1176796521
1176797243
1176799177
1176799193
1176799220
1176799331
1176799383
1176799794
1176799842
1176799883
1176799897
1176804687
1176804710
1176804739
1176804751
1176804930
1176804980
1176805021
1176805060
1176805101
1176805120
1176805143
1176805370
1176805377
1176805493
1176805650
1176805666
1176805849
1176805963
1176805985
1176806046
1176806238
1176806266
1176806294
1176806333
1176806428
1176806439
1176806541
1176806662
1176806735
1176808355
1176893496
1176893606
1176893660
1176893674
1176893819
1176893883
1176893923
1176893954
1176894051
1176894082
1176894115
1176894178
1176894263
1176896854
1176896983
1176897347
1176897431
1176898133
1176898269
1176898480
1176898545
1176898598
1176898616
1176898632
1176904499
1176925049
1176925085
1176925099
1176925120
1176925216
1176925236
1176925392
1176925426
1176925478
1176925499
1176925508
1176925529
1176925541
1176925673
1176925728
1176925751
1176925773
1176925829
1176925899
1176925938
1176925968
1176925988
1176926008
1176926039
1176926293
1176926313
1176926340
1176926371
1176926386
1176926425
1176926445
1176926459
1176926481
1176926500
1176926525
1176926678
1176926807
1176927031
1176927108
1176927164
1176927183
1176927207
1176927254
1176927284
1176927298
1176927314
1176927376
1176927402
1176927421
1176927443
1176927466
1176927490
1176927561
1176927579
1176927590
1176927623
1176927648
1176927760
1176927783
1176927798
1176927812
1176927826
1176927883
1176927904
1176927927
1176927979
1176928076
1176928098
1176928106
1176928156
1176928270
1176928305
1176928331
1176928339
1176928357
1176928401
1176928480
1176928527
1176928555
1176928586
1176928802
1176928854
1176928875
1176928907
1176928932
1176928944
1176928959
1176929189
1176929236
1176929247
1176929266
1176929287
1176929307
1176929321
1176929347
1176929375
1176929398
1176929491
1176929511
1176929549
1176929567
1176929609
1176929640
1176929665
1176929686
1176929739
1176929770
1176929790
1176930022
1176930028
1176930063
1176930080
1176930109
1176930135
1176930152
1176930170
1176930200
1176962580
1176962648
1176962764
1176962851
1176962874
1176962897
1176962920
1176962935
1176962972
1176962989
1176963020
1176963039
1176963312
1176963390
1176963405
1176963426
1176963449
1176963487
1176963521
1176963643
1176963696
1176963874
1176963909
1176963942
1176963967
1176964110
1176964268
1176964280
1176964298
1176964331
1176964344
1176964359
1176964386
1176964399
1176964427
1176964451
1176964461
1176964478
1176964497
1176964528
1176964574
1176964632
1176964659
1176964674
1176964724
1176964737
1176964756
1176964765
1176964785
1176964804
1176964816
1176964902
1176964936
1176964974
1176964994
1176965008
1176965019
1176965089
1176965099
1176965177
1176965197
1176965213
1176965226
1176965243
1176965261
1176965413
1176965419
1176965455
1176965487
1176965498
1176965520
1176965526
1176965552
1176965616
1176965627
1176965648
1176965667
1176965765
1176965780
1176965796
1176965807
1176965836
1176965842
1176965857
1176965864
1176965879
1176965885
1176965896
1176965903
1176965920
1176965930
1176965945
1176965951
1176965983
1176966056
1176966069
1176966291
1176966298
1176966310
1176966321
1176966347
1176966353
1176966360
1176966366
1176966372
1176966392
1176966400
1176966428
1176966460
1176966477
1176966484
1176966503
1176966508
1176966515
1176966522
1176966552
1176966564
1176966587
1176966599
1176966614
1176966620
1176966637
1176966659
1176966684
1176966698
1176966703
1176966708
1176966768
1176966775
1176966915
1176967064
1176967087
1176967115
1176967160
1176967171
1176967214
1176967234
1176967239
1176967284
1176967315
1176967376
1176967471
1176967489
1176967546
1176967556
1176967652
1176967660
1176967678
1176967687
1176967723
1176967760
1176967764
1176967770
1176967795
1176967802
1176967808
1176967834
1176967841
1176967896
1176967935
1176967950
1176967958
1176967969
1176967975
1176968529
1176968535
1176968569
1176968573
1176968655
1176968671
1176968697
1176968737
1176968743
1176968796
1176968805
1176968938
1176969010
1176969087
1176969127
1176969140
1176969150
1176969160
1176969168
1176969228
1176969234
1176969275
1176969301
1176969331
1176969351
1176969369
1176969389
1176969402
1176973673
1176973984
1176973996
1176974225
1176975185
1176975201
1176975270
1176975311
1176975357
1176975395
1176975417
1176975464
1176975518
1176975632
1176975670
1176975691
1176975713
1176975743
1176975766
1176975806
1176975819
1176975840
1176976343
1176976364
1176976396
1176976531
1176976550
1176976564
1176976580
1176976600
1176976618
1176976631
1176976647
1176976666
1176976678
1176976701
1176976719
1176976739
1176976786
1176976809
1176976843
1176976857
1176976939
1176976965
1176976988
1176977006
1176977015
1176977052
1176977088
1176977105
1176977270
1176977293
1176977306
1176977367
1176977415
1176977430
1176977447
1176977461
1176977481
1176977518
1176977590
1176977602
1176977615
1176977628
1176977645
1176977661
1176977730
1176977754
1176977774
1176977796
1176977809
1176977879
1176977892
1176977911
1176977926
1176977946
1176977974
1176977992
1176978008
1176978026
1176978044
1176978062
1176978102
1176978121
1176978189
1176978212
1176978236
1176978289
1176978307
1176978326
1176978342
1176978400
1176978424
1176978436
1176978457
1176978484
1176978515
1176978534
1176978551
1176978577
1176987184
1176987206
1176987417
1176987433
1176987454
1176987472
1176987549
1176987603
1176987616
1176987630
1176987646
1176987664
1176987686
1176987717
1176987730
1176987744
1176987755
1176987771
1176987784
1176987939
1176987953
1176987966
1177009470
1177009494
1177009517
1177009525
1177009541
1177009569
1177009583
1177009602
1177009693
1177009708
1177009732
1177009763
1177009786
1177009833
1177009848
1177009863
1177009888
1177009956
1177009992
1177010005
1177010024
1177010075
1177010086
1177010288
1177010334
1177010438
1177010455
1177010501
1177010527
1177010541
1177010575
1177010598
1177010632
1177010652
1177010709
1177010732
1177010749
1177010768
1177010792
1177010811
1177011122
1177011155
1177011194
1177011206
1177011256
1177011278
1177011303
1177011316
1177011377
1177011387
1177011418
1177011434
1177011477
1177014024
1177014046
1177014073
1177014103
1177014129
1177014144
1177014162
1177014234
1177014252
1177014275
1177014294
1177014323
1177014339
1177014360
1177014371
1177014398
1177014420
1177014469
1177014516
1177014535
1177014575
1177014596
1177014816
1177014852
1177014873
1177014888
1177014916
1177014927
1177014952
1177015004
1177015027
1177015042
1177015068
1177015102
1177015125
1177015157
1177015180
1177048929
1177048987
1177049029
1177049044
1177049143
1177049169
1177049186
1177049206
1177049219
1177050190
1177050202
1177050403
1177050416
1177050433
1177050454
1177050466
1177050482
1177050498
1177050516
1177050531
1177050547
1177050562
1177050577
1177050650
1177050672
1177050712
1177050732
1177050757
1177050788
1177050811
1177050888
1177050962
1177051007
1177051056
1177051089
1177051142
1177051970
1177051981
1177052007
1177052044
1177052060
1177052079
1177052134
1177058559
1177058568
1177058574
1177058626
1177058634
1177058644
1177058657
1177058669
1177058677
1177058701
1177058709
1177058731
1177058738
1177064469
1177064476
1177064496
1177064518
1177064523
1177064538
1177064553
1177064582
1177064626
1177064632
1177064645
1177064651
1177064673
1177064688
1177064698
1177064707
1177064719
1177064727
1177064763
1177064793
1177064800
1177064814
1177065315
1177065323
1177065331
1177065349
1177065357
1177065363
1177065366
1177065394
1177065402
1177065416
1177065424
1177065479
1177075506
1177075514
1177075520
1177075534
1177075544
1177075595
1177075606
1177075614
1177075626
1177084319
1177084333
1177084360
1177084377
1177084403
1177084421
1177084446
1177084466
1177084551
1177084572
1177084599
1177084616
1177084633
1177084664
1177085004
1177085037
1177085354
1177085385
1177085444
1177085458
1177085484
1177085498
1177085525
1177085550
1177085571
1177085587
1177085614
1177085625
1177085656
1177085703
1177085720
1177085743
1177085762
1177085774
1177085806
1177087328
1177088390
1177088414
1177088445
1177088459
1177088485
1177088497
1177088527
1177088657
1177088669
1177088692
1177088742
1177088766
1177088804
1177088858
1177088884
1177088907
1177088929
1177088980
1177088994
1177089043
1177089055
1177089196
1177090900
1177094047
1177098590
1177098599
1177098604
1177098858
1177098871
1177098883
1177098907
1177098939
1177098968
1177098980
1177099016
1177099024
1177099033
1177099045
1177099062
1177099160
1177099194
1177099209
1177099225
1177099256
1177099268
1177099274
1177099283
1177100035
1177100041
1177100057
1177100066
1177100072
1177100078
1177100115
1177100141
1177100146
1177100158
1177100208
1177100227
1177100251
1177100261
1177100675
1177100794
1177100801
1177100811
1177100828
1177100836
1177100853
1177100923
1177100933
1177100939
1177100951
1177100957
1177101917
1177101947
1177101954
1177101968
1177101974
1177101990
1177102002
1177102011
1177102047
1177102059
1177102065
1177102072
1177102088
1177102097
1177102115
1177102138
1177102145
1177102157
1177102173
1177102215
1177102289
1177102313
1177102323
1177102330
1177102337
1177102346
1177102353
1177102386
1177102393
1177102400
1177102409
1177102418
1177102429
1177102458
1177102469
1177102479
1177102490
1177102580
1177102588
1177102598
1177102622
1177102639
1177102683
1177136276
1177136293
1177136302
1177136321
1177136396
1177136405
1177136412
1177136425
1177136533
1177136579
1177136586
1177136597
1177136604
1177136614
1177136623
1177136644
1177136654
1177136863
1177136871
1177136883
1177136889
1177136895
1177136900
1177136908
1177136915
1177136930
1177137018
1177137024
1177137045
1177137051
1177137058
1177137063
1177137069
1177137076
1177137084
1177137094
1177137100
1177137108
1177137202
1177137213
1177137249
1177137259
1177137268
1177137277
1177137294
1177137333
1177137497
1177137505
1177137512
1177137523
1177137532
1177137541
1177137548
1177137556
1177137563
1177137570
1177137690
1177137703
1177137717
1177137727
1177137733
1177137739
1177137746
1177137752
1177137759
1177137765
1177137771
1177137780
1177137788
1177137797
1177137805
1177137816
1177137823
1177137851
1177137864
1177137939
1177138894
1177139626
1177139641
1177166725
1177166764
1177166783
1177166797
1177166816
1177166834
1177166964
1177166993
1177167008
1177167057
1177167079
1177167115
1177167126
1177167155
1177167174
1177167191
1177167216
1177167228
1177167263
1177167330
1177167392
1177167428
1177167468
1177167480
1177167824
1177167836
1177167859
1177167869
1177167888
1177167897
1177167917
1177167928
1177167950
1177167961
1177168005
1177168026
1177168044
1177168063
1177168076
1177168471
1177168581
1177168593
1177168606
1177168629
1177168641
1177168650
1177168688
1177168706
1177168723
1177168736
1177168804
1177168814
1177168824
1177168872
1177168881
1177168921
1177168930
1177168951
1177168980
1177168991
1177169002
1177169023
1177169034
1177169057
1177169095
1177169103
1177169114
1177169152
1177169164
1177169175
1177169256
1177169284
1177169296
1177169438
1177169451
1177169460
1177169523
1177169536
1177169569
1177169577
1177169592
1177169653
1177169664
1177169675
1177169698
1177169709
1177169720
1177169744
1177169754
1177169781
1177169803
1177169814
1177169830
1177169853
1177169865
1177169886
1177169910
1177169932
1177169943
1177170054
1177170184
1177170193
1177170204
1177170222
1177170233
1177170243
1177170311
1177170321
1177170341
1177170351
1177170375
1177170385
1177170402
1177170944
1177170955
1177170966
1177170990
1177171001
1177171017
1177171044
1177171068
1177171135
1177171149
1177171165
1177171200
1177171210
1177171221
1177171276
1177171289
1177171315
1177171363
1177171376
1177171404
1177171413
1177171422
1177171485
1177171502
1177171514
1177171749
1177171753
1177171774
1177171795
1177171807
1177171829
1177171849
1177171864
1177171910
1177171922
1177171934
1177172022
1177172037
1177172073
1177172082
1177172096
1177172189
1177172198
1177172213
1177172238
1177172248
1177172258
1177172272
1177172314
1177172322
1177172482
1177172508
1177172524
1177172546
1177172642
1177172688
1177172703
1177172712
1177172731
1177172742
1177172753
1177172777
1177172797
1177172812
1177172834
1177172848
1177172862
1177172953
1177172965
1177172976
1177172993
1177173007
1177173039
1177173074
1177173087
1177173122
1177173224
1177173261
1177173271
1177173283
1177173318
1177173328
1177173416
1177173426
1177173620
1177173629
1177173652
1177173723
1177173735
1177173755
1177173773
1177173784
1177173822
1177173832
1177173843
1177173889
1177173902
1177173918
1177173942
1177173954
1177173964
1177173985
1177174007
1177174029
1177174040
1177174050
1177174073
1177174094
1177174105
1177174125
1177174138
1177174154
1177174317
1177174328
1177174338
1177174359
1177174372
1177174384
1177174404
1177174415
1177174427
1177174447
1177174456
1177174466
1177174498
1177174521
1177174535
1177174546
1177174582
1177174597
1177174608
1177174776
1177174787
1177174797
1177174826
1177174853
1177174863
1177174883
1177174893
1177174913
1177174957
1177174965
1177174973
1177174992
1177175003
1177175016
1177175043
1177175054
1177175065
1177175190
1177175202
1177175213
1177175520
1177175530
1177175542
1177175569
1177175578
1177175591
1177175609
1177175619
1177175628
1177175662
1177175673
1177175684
1177175710
1177175719
1177175738
1177175893
1177175907
1177175922
1177175935
1177176006
1177176017
1177176029
1177176036
1177176062
1177176073
1177176085
1177176096
1177176133
1177176142
1177176152
1177176223
1177176232
1177176260
1177176358
1177176369
1177176383
1177176478
1177176488
1177176499
1177176605
1177176623
1177176630
1177176671
1177176687
1177176700
1177176721
1177176816
1177176826
1177176836
1177176848
1177176945
1177176953
1177176981
1177176991
1177177001
1177177025
1177177036
1177177045
1177177054
1177177077
1177177525
1177177536
1177177545
1177177565
1177177583
1177177594
1177177604
1177177631
1177177641
1177177668
1177177685
1177177707
1177177730
1177177755
1177177767
1177177777
1177178666
1177178678
1177178689
1177178704
1177178719
1177178742
1177178753
1177178768
1177178784
1177178828
1177178839
1177178848
1177178875
1177178883
1177178894
1177178906
1177178933
1177178953
1177178970
1177179065
1177179084
1177179095
1177179121
1177179141
1177179155
1177179226
1177179242
1177179254
1177179381
1177179390
1177179399
1177179469
1177179476
1177179486
1177179508
1177179517
1177179532
1177179556
1177179579
1177179603
1177179634
1177185800
1177185851
1177185863
1177185912
1177185955
1177185966
1177186007
1177186030
1177186070
1177186203
1177186769
1177186782
1177186793
1177186807
1177186830
1177186884
1177186912
1177186921
1177186956
1177186966
1177187000
1177187012
1177187022
1177187032
1177187068
1177187084
1177187095
1177187146
1177187156
1177187179
1177187192
1177187223
1177187416
1177187426
1177187436
1177187449
1177187464
1177187479
1177187549
1177187560
1177187577
1177187586
1177187616
1177187628
1177187639
1177187654
1177187693
1177187702
1177187715
1177187747
1177187775
1177187784
1177187803
1177187950
1177187959
1177187973
1177187987
1177188021
1177188034
1177188048
1177188058
1177188071
1177188173
1177188187
1177188200
1177188320
1177188356
1177188376
1177188390
1177188403
1177188454
1177188474
1177188488
1177188515
1177188525
1177188540
1177188566
1177188585
1177188681
1177188694
1177188717
1177188739
1177188755
1177188770
1177188803
1177188816
1177188830
1177188842
1177188932
1177188970
1177188984
1177188997
1177189033
1177189058
1177189092
1177189111
1177189120
1177189129
1177189152
1177189164
1177189207
1177189221
1177189234
1177189244
1177189252
1177189263
1177189292
1177189303
1177189316
1177189336
1177189348
1177189510
1177189525
1177223675
1177223760
1177223904
1177223927
1177223945
1177224867
1177224881
1177224902
1177224970
1177225052
1177225124
1177225190
1177225212
1177225250
1177225484
1177225551
1177225583
1177225604
1177225755
1177225788
1177254798
1177254810
1177254838
1177254843
1177254853
1177254867
1177254877
1177254987
1177254998
1177255012
1177255022
1177255040
1177255059
1177255070
1177255099
1177255112
1177255249
1177255260
1177255271
1177255294
1177255353
1177255362
1177255456
1177255467
1177255480
1177255504
1177255517
1177255530
1177255542
1177255596
1177255603
1177255614
1177255627
1177255664
1177255680
1177255702
1177256029
1177256040
1177256053
1177256088
1177256109
1177256124
1177256582
1177256593
1177256611
1177256622
1177256633
1177256645
1177256679
1177256695
1177256702
1177256711
1177256744
1177256754
1177256766
1177256774
1177259631
1177259641
1177259651
1177259663
1177259693
1177259703
1177259713
1177259813
1177259825
1177259834
1177259847
1177259871
1177259912
1177259929
1177259947
1177259977
1177259988
1177260001
1177260039
1177260111
1177260219
1177260241
1177260284
1177260326
1177260336
1177260347
1177260360
1177260384
1177260398
1177260407
1177260427
1177260439
1177260514
1177260524
1177260541
1177260554
1177261168
1177261178
1177261189
1177261201
1177261237
1177261244
1177261256
1177261282
1177261320
1177261331
1177261339
1177261349
1177261396
1177261412
1177261438
1177261513
1177261525
1177261533
1177261544
1177261643
1177261657
1177261672
1177261677
1177261688
1177261696
1177261705
1177261722
1177261732
1177261746
1177261755
1177261785
1177261793
1177261801
1177261807
1177261819
1177261865
1177261874
1177261888
1177261898
1177261923
1177262023
1177262111
1177262121
1177262128
1177262139
1177262150
1177262160
1177262222
1177262230
1177262239
1177262247
1177262264
1177262315
1177262321
1177262332
1177262337
1177262345
1177262353
1177262362
1177262371
1177262380
1177262390
1177262398
1177262407
1177262419
1177262426
1177262560
1177262574
1177262582
1177262592
1177262599
1177262607
1177262618
1177262624
1177262631
1177262640
1177262687
1177262694
1177262703
1177262713
1177262721
1177262738
1177262748
1177262760
1177262768
1177262775
1177262865
1177262877
1177262885
1177262921
1177262929
1177262938
1177262946
1177262954
1177262961
1177262968
1177262977
1177262985
1177262992
1177263023
1177263030
1177263040
1177263047
1177263061
1177263074
1177263082
1177263094
1177263195
1177263205
1177265167
1177265174
1177265179
1177265188
1177265198
1177265207
1177265213
1177265225
1177265245
1177265283
1177265292
1177265302
1177265310
1177265325
1177265338
1177265347
1177265358
1177265365
1177265372
1177265518
1177265525
1177265531
1177265538
1177265547
1177265556
1177265580
1177265588
1177265594
1177265601
1177265646
1177265653
1177265660
1177265668
1177265679
1177265685
1177265696
1177265703
1177265712
1177265727
1177265736
1177265889
1177265900
1177265958
1177265971
1177265979
1177266013
1177266018
1177266024
1177266032
1177268716
1177268724
1177268737
1177268756
1177268769
1177268793
1177268810
1177268821
1177268833
1177268846
1177268898
1177268908
1177268915
1177268923
1177268929
1177268956
1177268970
1177268976
1177268984
1177268999
1177269008
1177269224
1177269439
1177269448
1177269454
1177269466
1177269478
1177269540
1177269553
1177269628
1177269638
1177269650
1177269667
1177269676
1177269689
1177269697
1177269709
1177269719
1177269762
1177269785
1177269803
1177269826
1177269851
1177269864
1177269993
1177270002
1177270019
1177270045
1177270055
1177270103
1177270117
1177270126
1177270156
1177270179
1177270259
1177270272
1177270283
1177270293
1177270304
1177270312
1177270321
1177270333
1177270405
1177270418
1177270491
1177270499
1177270522
1177270538
1177270601
1177271039
1177271065
1177271072
1177271081
1177271090
1177271111
1177271120
1177271130
1177271142
1177271151
1177271233
1177271295
1177271335
1177271351
1177271363
1177271375
1177271384
1177271394
1177271429
1177271441
1177271456
1177271464
1177271472
1177271485
1177271733
1177271743
1177271756
1177271768
1177271802
1177271815
1177271825
1177271833
1177271844
1177271856
1177271917
1177271931
1177271949
1177271957
1177271967
1177271986
1177271994
1177272001
1177272011
1177272263
1177272276
1177272289
1177272304
1177272338
1177272422
1177272436
1177272451
1177272464
1177272626
1177272682
1177272699
1177272714
1177272740
1177272753
1177272765
1177272800
1177272817
1177272949
1177272977
1177273059
1177273502
1177273530
1177273544
1177273577
1177273589
1177273631
1177273643
1177273822
1177273842
1177273860
1177273877
1177273906
1177273935
1177273949
1177274077
1177274277
1177274359
1177274406
1177274449
1177274609
1177274656
1177274715
1177274730
1177274800
1177274819
1177274831
1177274845
1177275043
1177275116
1177275145
1177275167
1177275218
1177275231
1177275251
1177278157
1177278194
1177278249
1177278266
1177278409
1177278454
1177278464
1177278489
1177278721
1177278798
1177278809
1177278836
1177278847
1177278895
1177278915
1177278939
1177278952
1177278970
1177278986
1177279034
1177279046
1177279065
1177279077
1177307895
1177307926
1177308000
1177308021
1177308041
1177308320
1177308339
1177308353
1177308409
1177308423
1177308550
1177308571
1177308650
1177317944
1177317985
1177317997
1177318011
1177318026
1177322961
1177322970
1177322988
1177322994
1177323017
1177323080
1177323151
1177323160
1177323174
1177323188
1177323224
1177323243
1177323282
1177323355
1177323364
1177323399
1177323410
1177323431
1177323829
1177323836
1177323853
1177324289
1177324301
1177324501
1177324522
1177329496
1177329524
1177329563
1177329575
1177357175
1177357205
1177358456
1177358465
1177358474
1177358491
1177358514
1177358569
1177358579
1177358590
1177358603
1177358617
1177358628
1177358680
1177358694
1177358702
1177358715
1177358726
1177358734
1177358743
1177358750
1177358864
1177358889
1177358900
1177358959
1177358965
1177358974
1177358981
1177358988
1177358998
1177359009
1177359015
1177359028
1177359037
1177359202
1177359213
1177359321
1177359361
1177359371
1177359382
1177359451
1177359464
1177359477
1177359486
1177359588
1177359598
1177359608
1177359618
1177359628
1177359638
1177359652
1177359659
1177359706
1177359716
1177359723
1177359732
1177359757
1177359766
1177359776
1177359788
1177360057
1177360069
1177360096
1177360108
1177360152
1177394695
1177394711
1177394753
1177394790
1177394847
1177394870
1177394907
1177394956
1177394993
1177395009
1177395024
1177395074
1177395090
1177395110
1177395237
1177395265
1177395401
1177395436
1177395521
1177395796
1177395950
1177396003
1177396035
1177396074
1177396113
1177396130
1177396187
1177396349
1177396478
1177396529
1177396541
1177396599
1177396621
1177396640
1177396731
1177396872
1177396891
1177396915
1177396930
1177396970
1177396991
1177397118
1177397138
1177397149
1177397404
1177397413
1177397458
1177397510
1177397556
1177397585
1177397612
1177397628
1177397713
1177397771
1177397787
1177397831
1177397853
1177398237
1177398256
1177398288
1177398320
1177398344
1177398397
1177398416
1177398445
1177398449
1177398454
1177398472
1177398484
1177398494
1177398503
1177398539
1177398547
1177398558
1177398563
1177398570
1177398591
1177398596
1177398601
1177398607
1177398613
1177398660
1177398665
1177398671
1177398676
1177398688
1177398694
1177398829
1177398833
1177398838
1177398847
1177398854
1177398906
1177398915
1177398949
1177398956
1177398963
1177406664
1177406883
1177406904
1177406948
1177407036
1177407212
1177407232
1177407248
1177407313
1177407380
1177407795
1177407959
1177407974
1177407992
1177408015
1177408063
1177408091
1177408120
1177408139
1177408187
1177408205
1177408249
1177408548
1177408593
1177408633
1177408745
1177409571
1177409585
1177409621
1177409655
1177409705
1177409722
1177409822
1177409872
1177438498
1177438510
1177438540
1177438547
1177438559
1177438569
1177438657
1177438669
1177438679
1177438747
1177438759
1177438780
1177438795
1177438810
1177438832
1177438844
1177438859
1177438871
1177439026
1177439037
1177439049
1177439061
1177439076
1177439110
1177439121
1177439140
1177439289
1177439314
1177439320
1177440461
1177440469
1177440493
1177440501
1177440511
1177440519
1177440544
1177440756
1177440762
1177440771
1177440778
1177440787
1177440794
1177440802
1177440868
1177440903
1177440914
1177440926
1177440955
1177440965
1177440975
1177440986
1177441025
1177441046
1177441208
1177441232
1177441434
1177441464
1177441476
1177441513
1177441529
1177441549
1177441561
1177441576
1177441615
1177441980
1177442011
1177442020
1177442033
1177442077
1177442093
1177442149
1177442180
1177442208
1177442344
1177442373
1177442625
1177444204
1177444270
1177444301
1177444338
1177444349
1177444378
1177444392
1177444443
1177444457
1177444477
1177444564
1177444623
1177444632
1177444838
1177444858
1177444905
1177445106
1177445165
1177445286
1177445372
1177445413
1177445427
1177445487
1177445505
1177445528
1177445593
1177445735
1177445888
1177445945
1177445976
1177446051
1177446068
1177446135
1177446149
1177446176
1177446217
1177446246
1177446258
1177446279
1177446310
1177446374
1177446387
1177446407
1177446432
1177446498
1177446512
1177446671
1177446695
1177446775
1177446829
1177446913
1177446931
1177446954
1177446978
1177447053
1177447122
1177447158
1177447244
1177447263
1177447290
1177447683
1177447700
1177447787
1177447831
1177447861
1177447885
1177447925
1177447979
1177447994
1177448026
1177448051
1177448065
1177448103
1177448124
1177496554
1177496654
1177496674
1177496691
1177496745
1177496765
1177496844
1177496863
1177496888
1177496909
1177496916
1177496960
1177496983
1177497001
1177497202
1177497242
1177497265
1177498531
1177498567
1177498584
1177498695
1177507320
1177507478
1177507516
1177507544
1177507576
1177507590
1177507607
1177507738
1177507754
1177507782
1177532807
1177532862
1177532916
1177532966
1177533036
1177533121
1177533166
1177533184
1177533219
1177533388
1177533403
1177533464
1177533601
1177533653
1177533671
1177533693
1177533840
1177534004
1177534061
1177534131
1177534174
1177534212
1177534743
1177534774
1177534829
1177534915
1177534941
1177535034
1177535065
1177577592
1177577610
1177577621
1177577653
1177577659
1177577684
1177578333
1177578341
1177578355
1177578362
1177578376
1177578411
1177578418
1177578431
1177578453
1177578461
1177578481
1177578494
1177578500
1177578505
1177579497
1177579521
1177579529
1177579643
1177579649
1177579656
1177581721
1177581729
1177581737
1177581881
1177581890
1177581901
1177581908
1177581917
1177581926
1177582099
1177582106
1177582115
1177582121
1177594186
1177594262
1177594288
1177594416
1177594483
1177594517
1177594537
1177594552
1177594618
1177594659
1177594680
1177594701
1177594717
1177594746
1177594771
1177594786
1177594798
1177594832
1177594849
1177594860
1177594876
1177594882
1177594899
1177613216
1177613252
1177613287
1177613368
1177613413
1177613439
1177613456
1177613528
1177613684
1177613768
1177614762
1177614782
1177614832
1177614857
1177614881
1177614908
1177614971
1177615000
1177615025
1177615453
1177615492
1177619275
1177619311
1177619321
1177619332
1177619386
1177619405
1177619416
1177619498
1177619505
1177619517
1177619532
1177619554
1177619577
1177619587
1177619598
1177619612
1177619869
1177619882
1177619890
1177619944
1177619954
1177619965
1177619973
1177620093
1177620105
1177620209
1177620218
1177620263
1177620273
1177620300
1177620309
1177620318
1177620337
1177620349
1177620357
1177620366
1177652728
1177652744
1177652768
1177652810
1177652815
1177652828
1177652857
1177653022
1177653096
1177653299
1177653343
1177653357
1177653374
1177653385
1177655720
1177655783
1177655803
1177655863
1177655879
1177655902
1177656077
1177656129
1177656164
1177656215
1177656236
1177656320
1177656424
1177656438
1177656485
1177656497
1177656523
1177663094
1177663155
1177663470
1177667621
1177667666
1177667776
1177667809
1177667901
1177668698
1177669118
1177669129
1177669193
1177669235
1177669249
1177669564
1177669579
1177669603
1177669616
1177669635
1177672350
1177672379
1177672417
1177672434
1177672450
1177672473
1177672497
1177672684
1177672727
1177672742
1177672872
1177680583
1177681221
1177681262
1177681281
1177681306
1177681316
1177681334
1177681349
1177681410
1177681427
1177681446
1177681472
1177681495
1177681530
1177681547
1177681564
1177681579
1177681634
1177681668
1177681734
1177681742
1177681759
1177681803
1177681820
1177681828
1177681844
1177681863
1177681940
1177681981
1177682049
1177682070
1177682083
1177682100
1177682190
1177687389
1177687577
1177687583
1177687591
1177687599
1177687611
1177687662
1177687669
1177687678
1177687691
1177687701
1177687728
1177687737
1177687771
1177687779
1177687816
1177687826
1177687833
1177687840
1177687851
1177688026
1177688033
1177688040
1177688048
1177688054
1177688163
1177688171
1177688178
1177688186
1177688200
1177688222
1177688232
1177688240
1177688248
1177688255
1177688294
1177688303
1177688396
1177688401
1177688409
1177688417
1177688423
1177688432
1177688450
1177688494
1177688504
1177688528
1177688542
1177688551
1177688563
1177688646
1177688655
1177688660
1177688669
1177688681
1177688710
1177688735
1177688744
1177688751
1177688759
1177688797
1177688825
1177688835
1177688847
1177688918
1177688926
1177688935
1177688943
1177688949
1177689767
1177689780
1177689787
1177692482
1177692502
1177692511
1177692547
1177692558
1177692639
1177692658
1177692670
1177692692
1177692782
1177692866
1177692909
1177693028
1177693039
1177693045
1177693068
1177693077
1177693084
1177693094
1177693105
1177693191
1177693201
1177693209
1177693220
1177693238
1177693273
1177693282
1177693292
1177693300
1177693313
1177693336
1177693351
1177693361
1177693376
1177693390
1177693432
1177693439
1177693450
1177693461
1177693473
1177693534
1177693629
1177693639
1177693648
1177693658
1177693718
1177693732
1177693755
1177693766
1177693776
1177693786
1177693799
1177693847
1177693880
1177693893
1177693905
1177693914
1177693953
1177693961
1177693974
1177694022
1177694383
1177694390
1177694399
1177694409
1177694422
1177694435
1177694453
1177694487
1177694496
1177694506
1177694518
1177694523
1177694535
1177694560
1177694606
1177694618
1177694626
1177694652
1177694663
1177694677
1177694686
1177694776
1177694784
1177694791
1177694798
1177694805
1177694820
1177694826
1177694914
1177694923
1177694961
1177694969
1177694980
1177694991
1177695009
1177695058
1177695069
1177695077
1177695090
1177695101
1177695113
1177695126
1177695977
1177695989
1177695998
1177696006
1177696013
1177696025
1177696032
1177696042
1177696056
1177696092
1177696101
1177696114
1177696125
1177696141
1177696163
1177696175
1177696188
1177696202
1177696301
1177696313
1177696325
1177696347
1177696357
1177696378
1177696423
1177696559
1177696569
1177696579
1177696587
1177696601
1177696607
1177696616
1177696630
1177696637
1177696693
1177696704
1177696712
1177696721
1177696735
1177696744
1177696755
1177696764
1177696779
1177696813
1177696822
1177696830
1177696839
1177696849
1177696858
1177696866
1177696875
1177696982
1177696990
1177697000
1177697006
1177698316
1177698338
1177698383
1177698416
1177698511
1177699170
1177699190
1177699219
1177699245
1177699259
1177699274
1177699292
1177699315
1177699356
1177699388
1177699484
1177699532
1177699557
1177699584
1177699628
1177699666
1177699687
1177699724
1177699827
1177699852
1177699862
1177699906
1177699916
1177699946
1177700072
1177700105
1177700213
1177700240
1177700276
1177700297
1177700337
1177700463
1177700476
1177700483
1177700643
1177700667
1177700690
1177700804
1177700842
1177700882
1177701161
1177701169
1177701188
1177701210
1177701245
1177701312
1177701331
1177701373
1177701516
1177701539
1177701564
1177701631
1177701654
1177701921
1177701942
1177701961
1177701976
1177702000
1177702029
1177702048
1177702076
1177702092
1177702130
1177702169
1177702425
1177702445
1177702799
1177702824
1177702854
1177702871
1177702896
1177702931
1177702968
1177703015
1177703058
1177703085
1177703107
1177703129
1177703269
1177703305
1177703322
1177703362
1177703374
1177703404
1177703423
1177703464
1177703487
1177703516
1177703544
1177703556
1177703585
1177703620
1177703760
1177703777
1177703820
1177703839
1177703859
1177703888
1177704004
1177704037
1177704066
1177704108
1177704128
1177704156
1177704173
1177704204
1177704213
1177704246
1177704374
1177704384
1177704436
1177704446
1177704482
1177704610
1177704639
1177704669
1177704707
1177704834
1177704863
1177704928
1177704955
1177704985
1177705292
1177705298
1177705315
1177705327
1177705352
1177705370
1177705383
1177705402
1177710642
1177710680
1177710709
1177710753
1177710801
1177710868
1177710888
1177710938
1177710957
1177710965
1177710999
1177711076
1177711086
1177711103
1177711129
1177743254
1177743303
1177743314
1177743326
1177743404
1177743426
1177743447
1177743467
1177743477
1177743496
1177743506
1177743529
1177743538
1177744100
1177760859
1177760870
1177760901
1177760918
1177760924
1177760930
1177760936
1177761127
1177761142
1177761152
1177761165
1177761174
1177761180
1177761215
1177761228
1177761249
1177761261
1177761273
1177761314
1177761323
1177761330
1177761337
1177761350
1177761356
1177761364
1177761418
1177761425
1177761446
1177761480
1177761496
1177761505
1177761515
1177761522
1177761533
1177761542
1177761584
1177761594
1177761613
1177761624
1177761633
1177761645
1177761693
1177762096
1177762104
1177762108
1177762122
1177762129
1177762160
1177762171
1177762181
1177762189
1177762196
1177762207
1177762212
1177762278
1177762287
1177762296
1177762305
1177762412
1177762422
1177762428
1177762439
1177762450
1177762507
1177762514
1177762520
1177762535
1177762537
1177762563
1177762624
1177762632
1177762641
1177762733
1177762743
1177762772
1177762784
1177762790
1177762963
1177762970
1177762976
1177763137
1177763146
1177763206
1177763219
1177763226
1177763232
1177763239
1177763248
1177763269
1177763279
1177763287
1177763294
1177763302
1177763946
1177763968
1177763975
1177763982
1177764010
1177764015
1177764021
1177764033
1177764045
1177764053
1177764104
1177764115
1177764123
1177764131
1177764139
1177764162
1177764174
1177764180
1177764189
1177764195
1177764219
1177764227
1177764253
1177764549
1177764556
1177764562
1177764570
1177764575
1177764584
1177764591
1177764600
1177764667
1177764677
1177764685
1177764703
1177764714
1177764723
1177764729
1177764737
1177764771
1177764780
1177764791
1177764799
1177764809
1177764818
1177764828
1177764838
1177766846
1177766852
1177766869
1177766875
1177766884
1177766892
1177766900
1177766917
1177766931
1177766971
1177766979
1177766999
1177767016
1177767031
1177767048
1177767058
1177767066
1177767157
1177767195
1177767202
1177767211
1177767233
1177767241
1177767247
1177767426
1177767436
1177767455
1177767465
1177767477
1177767485
1177767507
1177767544
1177767556
1177767585
1177767622
1177767634
1177767643
1177767657
1177767669
1177767686
1177770752
1177770767
1177770784
1177770793
1177771977
1177772060
1177772068
1177772083
1177772095
1177772131
1177772185
1177772229
1177772237
1177772245
1177772269
1177772275
1177772427
1177772446
1177772548
1177772558
1177772565
1177772576
1177772586
1177772598
1177772652
1177772676
1177772688
1177772743
1177772766
1177772791
1177772799
1177772807
1177772850
1177773089
1177773095
1177773111
1177773258
1177773279
1177773288
1177773300
1177773305
1177773329
1177773448
1177773457
1177773487
1177773549
1177774461
1177774479
1177774487
1177774498
1177774518
1177774527
1177774533
1177774569
1177774596
1177774608
1177774627
1177774637
1177774651
1177774664
1177774731
1177774739
1177774752
1177774764
1177774777
1177774789
1177774800
1177774823
1177774836
1177774847
1177774857
1177775142
1177775149
1177775222
1177775229
1177775239
1177775248
1177775256
1177775286
1177775323
1177775333
1177775374
1177775392
1177775411
1177775515
1177775591
1177775600
1177775627
1177775640
1177775666
1177775677
1177775688
1177775747
1177775775
1177775794
1177775838
1177775849
1177775857
1177775871
1177776141
1177776180
1177776214
1177776221
1177776247
1177776259
1177776274
1177776290
1177776318
1177776377
1177776396
1177776418
1177776429
1177776443
1177776474
1177776487
1177776502
1177776537
1177776550
1177776570
1177776694
1177776786
1177776802
1177776835
1177776849
1177777010
1177777026
1177777089
1177777120
1177777138
1177777150
1177777160
1177777201
1177777217
1177777225
1177777238
1177781923
1177781936
1177781947
1177781991
1177781997
1177782009
1177782019
1177782030
1177782042
1177782049
1177782108
1177782115
1177782298
1177782309
1177782313
1177782348
1177782359
1177782376
1177782430
1177782446
1177782751
1177782762
1177782776
1177782797
1177782804
1177782839
1177782855
1177782990
1177783013
1177783039
1177783050
1177783080
1177783105
1177783112
1177784720
1177785014
1177785019
1177785029
1177785037
1177785046
1177785053
1177785081
1177785093
1177785103
1177785149
1177785158
1177785166
1177785176
1177785210
1177785223
1177785230
1177785241
1177785272
1177785303
1177785323
1177785335
1177785345
1177785353
1177785362
1177785374
1177785389
1177785403
1177785513
1177785518
1177785525
1177785540
1177785547
1177785553
1177785569
1177785590
1177785612
1177785624
1177785632
1177785650
1177785661
1177785692
1177785738
1177785753
1177785778
1177785787
1177785798
1177785811
1177785835
1177785849
1177785856
1177785869
1177785885
1177785899
1177785950
1177785964
1177786107
1177786112
1177786122
1177786126
1177786132
1177786141
1177786164
1177786172
1177786184
1177786195
1177786204
1177786217
1177787011
1177787017
1177787048
1177787057
1177787063
1177787095
1177787103
1177787111
1177787120
1177787138
1177787149
1177787160
1177787199
1177787426
1177787437
1177787446
1177787464
1177787474
1177787487
1177787518
1177787586
1177787715
1177787761
1177787892
1177787909
1177787917
1177787924
1177787929
1177787937
1177787951
1177787960
1177788031
1177788032
1177788048
1177788076
1177788085
1177788091
1177788098
1177788105
1177788112
1177788144
1177788151
1177788157
1177788191
1177788192
1177788198
1177788208
1177788228
1177788244
1177788478
1177788484
1177788500
1177788546
1177788549
1177788555
1177788580
1177788592
1177788597
1177788629
1177788634
1177788642
1177788655
1177788660
1177788670
1177788682
1177788706
1177788734
1177788744
1177789039
1177789045
1177789060
1177789071
1177789079
1177789086
1177789093
1177789100
1177789107
1177789185
1177789186
1177789190
1177789200
1177789215
1177789223
1177789232
1177789240
1177789249
1177789261
1177789284
1177789300
1177789306
1177789313
1177789329
1177789489
1177789497
1177789508
1177789517
1177789523
1177789528
1177789533
1177789542
1177789546
1177789734
1177789747
1177789764
1177789770
1177789797
1177789804
1177789824
1177789857
1177789887
1177789898
1177789905
1177789920
1177789934
1177789942
1177789952
1177790117
1177790133
1177790146
1177790155
1177790168
1177790177
1177790186
1177790196
1177790205
1177790224
1177790261
1177790272
1177790283
1177790296
1177790354
1177790362
1177790370
1177790377
1177790414
1177790422
1177790450
1177790467
1177790476
1177790484
1177790531
1177790751
1177790760
1177790766
1177790784
1177790798
1177790805
1177790812
1177790822
1177790836
1177790905
1177790911
1177790918
1177790929
1177790935
1177790943
1177790952
1177790959
1177790965
1177791023
1177791029
1177791034
1177791040
1177791054
1177791346
1177791353
1177791361
1177791373
1177791379
1177791397
1177791405
1177791415
1177791430
1177791466
1177791480
1177791485
1177791493
1177791499
1177791507
1177791516
1177791522
1177791530
1177791558
1177791565
1177791570
1177791581
1177791591
1177791598
1177792887
1177792909
1177792915
1177792927
1177792934
1177792944
1177792957
1177792963
1177792976
1177793015
1177793024
1177793034
1177793043
1177793049
1177793055
1177793073
1177793088
1177793097
1177793134
1177793140
1177793154
1177793162
1177793175
1177793197
1177793814
1177793822
1177793862
1177793877
1177793891
1177793915
1177793935
1177793946
1177793995
1177794001
1177794011
1177794040
1177794069
1177794083
1177794144
1177794153
1177794164
1177794173
1177794265
1177794281
1177794295
1177794306
1177794319
1177794331
1177794344
1177794355
1177794412
1177794592
1177794607
1177794632
1177794649
1177794656
1177794662
1177794671
1177794682
1177794688
1177794843
1177794859
1177794866
1177794876
1177794888
1177794915
1177794928
1177794949
1177794962
1177795031
1177795052
1177795067
1177795077
1177795085
1177795096
1177795107
1177795177
1177795356
1177795366
1177795458
1177795466
1177795479
1177795492
1177795508
1177795518
1177795529
1177795537
1177795555
1177795573
1177795593
1177795658
1177795669
1177795680
1177795693
1177795711
1177795726
1177795739
1177795759
1177795768
1177795804
1177795825
1177795866
1177795884
1177795915
1177795932
1177795945
1177796143
1177796189
1177796200
1177796212
1177796227
1177796249
1177796270
1177796290
1177796411
1177796431
1177796450
1177796469
1177796484
1177796496
1177796513
1177796521
1177796537
1177796582
1177796604
1177796645
1177796656
1177796698
1177796709
1177796985
1177797028
1177797040
1177797051
1177797064
1177797175
1177797181
1177797189
1177797196
1177797208
1177797318
1177797323
1177797329
1177797335
1177797378
1177797406
1177797420
1177797431
1177797441
1177797601
1177797608
1177797637
1177797644
1177797658
1177797768
1177797777
1177797797
1177797816
1177797826
1177797836
1177797919
1177798033
1177798043
1177798049
1177798057
1177798062
1177830571
1177830582
1177830589
1177830602
1177830614
1177830624
1177830633
1177830643
1177830653
1177830665
1177830721
1177830728
1177830741
1177830751
1177830761
1177830768
1177830781
1177830788
1177830814
1177830821
1177830831
1177830842
1177830851
1177830861
1177830870
1177831109
1177831123
1177831131
1177831172
1177831179
1177831195
1177831210
1177831219
1177831227
1177831266
1177831277
1177831285
1177831291
1177831297
1177831360
1177831449
1177831504
1177831545
1177831564
1177831574
1177831581
1177831594
1177831606
1177831621
1177831663
1177831686
1177831715
1177831831
1177831866
1177831873
1177831890
1177831903
1177831924
1177831978
1177831993
1177832003
1177832050
1177832056
1177832072
1177832086
1177832096
1177832111
1177832125
1177832138
1177832159
1177832277
1177832291
1177832302
1177832311
1177832321
1177832337
1177832345
1177832355
1177832561
1177832566
1177832579
1177832588
1177832597
1177832610
1177832627
1177832636
1177832641
1177832688
1177832726
1177832735
1177832752
1177832761
1177832771
1177832780
1177832791
1177832800
1177832808
1177832815
1177832830
1177832854
1177832862
1177832868
1177832885
1177832893
1177832967
1177832975
1177832996
1177833131
1177833136
1177833141
1177833146
1177833151
1177833157
1177833162
1177833169
1177833176
1177833182
1177833190
1177833292
1177833302
1177833316
1177833328
1177833336
1177833345
1177833355
1177833362
1177833454
1177833463
1177833491
1177833496
1177833504
1177833609
1177833615
1177833623
1177833642
1177833716
1177833724
1177833733
1177833759
1177833826
1177833949
1177833961
1177833971
1177833979
1177834159
1177834165
1177834175
1177834183
1177834190
1177834197
1177834203
1177834211
1177834217
1177834246
1177834253
1177834258
1177834264
1177834269
1177834275
1177834281
1177834292
1177834302
1177834377
1177834400
1177834412
1177834419
1177834494
1177834515
1177834578
1177834643
1177836676
1177837091
1177837097
1177837140
1177837151
1177837158
1177837175
1177837180
1177837198
1177837206
1177837237
1177837308
1177837318
1177837324
1177837329
1177837335
1177837343
1177837351
1177837360
1177837370
1177837376
1177837405
1177837414
1177837422
1177837427
1177837432
1177837437
1177837442
1177837447
1177837453
1177837485
1177837495
1177837505
1177837511
1177837520
1177837527
1177837538
1177837548
1177837557
1177837702
1177837710
1177837718
1177837727
1177837735
1177837741
1177837746
1177837752
1177837763
1177837812
1177837820
1177837830
1177837836
1177837841
1177837851
1177837857
1177837867
1177837875
1177837901
1177837911
1177837917
1177837928
1177837936
1177837943
1177837957
1177837963
1177838231
1177838243
1177838250
1177838257
1177838263
1177838268
1177838274
1177838288
1177838295
1177838301
1177838316
1177838469
1177838475
1177838509
1177838557
1177838568
1177838578
1177838587
1177838592
1177838599
1177838605
1177838612
1177838648
1177838745
1177838753
1177838759
1177838765
1177838773
1177838780
1177838788
1177838796
1177838801
1177838831
1177838836
1177838841
1177838847
1177838853
1177838859
1177838879
1177838886
1177838913
1177838918
1177838927
1177838933
1177838942
1177838949
1177839074
1177839081
1177839091
1177839097
1177839105
1177839143
1177839149
1177839155
1177839162
1177839170
1177839227
1177839235
1177839241
1177839299
1177839305
1177839312
1177839323
1177839329
1177839337
1177839347
1177839418
1177839426
1177839435
1177839446
1177839454
1177839460
1177839469
1177839762
1177839769
1177839776
1177839784
1177839798
1177839803
1177839814
1177839836
1177839842
1177839848
1177839857
1177839863
1177839871
1177839946
1177839953
1177839959
1177839965
1177839974
1177839980
1177839986
1177840085
1177840415
1177840444
1177840456
1177840471
1177840483
1177840502
1177840511
1177840524
1177840533
1177840544
1177840562
1177840569
1177840594
1177840609
1177840632
1177840651
1177840658
1177840933
1177841018
1177841050
1177841063
1177841075
1177841102
1177841110
1177841365
1177841405
1177841412
1177841594
1177841637
1177843862
1177843870
1177843963
1177843992
1177844023
1177844041
1177844067
1177844123
1177844147
1177844162
1177844349
1177844359
1177844396
1177844438
1177844449
1177844457
1177844466
1177844475
1177844479
1177844488
1177844658
1177844670
1177844682
1177844691
1177844710
1177844717
1177844722
1177844730
1177844736
1177844743
1177844751
1177844757
1177844767
1177845442
1177845449
1177845470
1177845488
1177845727
1177845735
1177845745
1177845753
1177845762
1177845774
1177845783
1177845800
1177845810
1177845820
1177845827
1177845835
1177845846
1177845865
1177845875
1177846033
1177846054
1177846063
1177846070
1177846075
1177846089
1177846095
1177846108
1177846117
1177846327
1177846334
1177846347
1177846354
1177846362
1177846369
1177846376
1177846384
1177846392
1177846424
1177846444
1177846452
1177846459
1177846464
1177846472
1177846482
1177846491
1177846522
1177846529
1177846536
1177846546
1177846554
1177846565
1177846682
1177846689
1177846694
1177846700
1177846707
1177846711
1177846719
1177846726
1177846732
1177846739
1177846745
1177846752
1177846758
1177846766
1177846773
1177846781
1177846788
1177846794
1177846798
1177846803
1177846811
1177846823
1177846965
1177846973
1177846979
1177846984
1177846993
1177846999
1177847006
1177847011
1177847018
1177847058
1177847065
1177847072
1177847078
1177847084
1177847091
1177847109
1177847126
1177847134
1177847143
1177847149
1177847183
1177847190
1177847199
1177847207
1177847222
1177847240
1177847248
1177847263
1177847269
1177847279
1177847426
1177847433
1177847442
1177847449
1177847458
1177847465
1177847472
1177847496
1177847504
1177847512
1177847519
1177847525
1177847532
1177847542
1177847550
1177847572
1177847580
1177847589
1177847598
1177847604
1177847625
1177847633
1177847642
1177847651
1177847656
1177850978
1177850986
1177850993
1177851002
1177851008
1177851017
1177851025
1177851034
1177851042
1177851052
1177851056
1177851062
1177851102
1177851110
1177851118
1177851210
1177851218
1177851226
1177851232
1177851238
1177851247
1177851353
1177851366
1177851454
1177851471
1177851495
1177851506
1177851530
1177851548
1177851577
1177851586
1177851607
1177851631
1177851646
1177851659
1177851685
1177851695
1177851836
1177851912
1177851923
1177851954
1177851992
1177852011
1177853055
1177853092
1177853098
1177853113
1177853119
1177853128
1177853134
1177853140
1177853173
1177853180
1177853188
1177853197
1177853210
1177853216
1177853222
1177853230
1177853236
1177853245
1177853253
1177853275
1177853352
1177853387
1177853393
1177853405
1177853414
1177853420
1177853429
1177853442
1177853504
1177853510
1177853516
1177853522
1177853530
1177853539
1177853551
1177853561
1177853566
1177853614
1177853641
1177853648
1177853653
1177853668
1177853674
1177853684
1177853689
1177853697
1177853706
1177853717
1177853740
1177853748
1177853778
1177853790
1177853799
1177853807
1177853817
1177853823
1177853935
1177853947
1177853966
1177854004
1177854013
1177854029
1177854320
1177854372
1177854379
1177854397
1177854417
1177854428
1177854437
1177854518
1177854524
1177854573
1177854579
1177854588
1177854594
1177854612
1177854622
1177854636
1177854652
1177854660
1177854675
1177854690
1177854746
1177854774
1177854786
1177854792
1177854801
1177854806
1177854825
1177855651
1177855659
1177855665
1177855675
1177856280
1177856287
1177856316
1177856340
1177856353
1177856362
1177856377
1177856392
1177856402
1177856436
1177856442
1177856458
1177856465
1177856476
1177856489
1177856498
1177856504
1177856511
1177856551
1177856558
1177856563
1177856570
1177856583
1177856590
1177856620
1177857129
1177857137
1177857156
1177857179
1177857188
1177857195
1177857208
1177857247
1177857258
1177857264
1177857269
1177857275
1177857280
1177857288
1177857293
1177857301
1177857328
1177857343
1177857372
1177857380
1177857399
1177857405
1177857411
1177857434
1177857446
1177857461
1177857467
1177857474
1177861588
1177861597
1177861602
1177861608
1177861613
1177861617
1177861625
1177861631
1177861636
1177861643
1177861675
1177861680
1177861687
1177861692
1177861700
1177861705
1177861709
1177861715
1177861720
1177861746
1177861752
1177861758
1177861764
1177861772
1177861792
1177861832
1177861886
1177861974
1177862022
1177862027
1177862034
1177862037
1177862043
1177862050
1177862061
1177862064
1177862095
1177862100
1177862105
1177862109
1177862116
1177862121
1177862127
1177862136
1177862142
1177862146
1177862167
1177862174
1177862181
1177862188
1177862196
1177862205
1177862284
1177862291
1177862300
1177862306
1177862312
1177862318
1177862323
1177862329
1177862335
1177862375
1177862381
1177862388
1177862392
1177862397
1177862408
1177862414
1177862420
1177862450
1177862455
1177862461
1177862466
1177862478
1177862483
1177862489
1177862495
1177862593
1177862599
1177862605
1177862610
1177862616
1177862621
1177862628
1177862634
1177862659
1177862664
1177862672
1177862683
1177862687
1177862692
1177862698
1177866199
1177866214
1177866219
1177866224
1177866233
1177866242
1177866248
1177866252
1177866262
1177866270
1177866321
1177866326
1177866331
1177866339
1177866347
1177866352
1177866357
1177866365
1177866391
1177866397
1177866403
1177866408
1177866415
1177866421
1177866426
1177866433
1177866560
1177866575
1177866579
1177866582
1177866610
1177866616
1177866623
1177866628
1177866634
1177866640
1177866656
1177866684
1177866690
1177866696
1177866702
1177866708
1177866715
1177866720
1177866728
1177866766
1177866772
1177866777
1177866784
1177866790
1177866798
1177866808
1177866853
1177866956
1177866961
1177866968
1177866976
1177866983
1177866988
1177866993
1177867000
1177867006
1177867012
1177867062
1177867067
1177867073
1177867078
1177867085
1177867090
1177867095
1177867148
1177867154
1177867160
1177867168
1177867207
1177867214
1177867221
1177867232
1177867238
1177867248
1177867255
1177867266
1177867269
1177867275
1177867283
1177867399
1177869951
1177869958
1177869966
1177869977
1177869985
1177869997
1177870010
1177870023
1177870060
1177870067
1177870076
1177870093
1177870101
1177870115
1177870122
1177870128
1177870138
1177870145
1177870175
1177870182
1177870188
1177870196
1177870203
1177870211
1177870217
1177870224
1177870375
1177870384
1177870392
1177870397
1177870404
1177870409
1177870414
1177870419
1177870425
1177870432
1177870470
1177870475
1177870483
1177870581
1177870590
1177870598
1177870604
1177870613
1177870686
1177870693
1177870700
1177870706
1177870713
1177870720
1177870727
1177870734
1177870844
1177870856
1177870871
1177870878
1177870884
1177870896
1177870904
1177870912
1177870917
1177870954
1177870959
1177870966
1177870983
1177870993
1177871001
1177871019
1177871027
1177871062
1177871071
1177871087
1177871100
1177871108
1177871114
1177871121
1177871131
1177871861
1177871868
1177871877
1177871886
1177871904
1177871918
1177871927
1177871939
1177872002
1177872010
1177872023
1177872034
1177872042
1177872050
1177872058
1177872073
1177872099
1177872111
1177872124
1177872136
1177872171
1177872179
1177872192
1177872204
1177872376
1177872387
1177872392
1177872428
1177872459
1177872474
1177872480
1177872488
1177872496
1177872515
1177872521
1177872532
1177872582
1177872625
1177872667
1177872674
1177872683
1177872694
1177872703
1177872718
1177872725
1177872846
1177872867
1177872885
1177872910
1177872994
1177873000
1177873010
1177873019
1177873026
1177873033
1177873087
1177873093
1177873100
1177873258
1177873265
1177873273
1177873280
1177873285
1177873291
1177873311
1177873336
1177873343
1177873403
1177873413
1177873422
1178012596
1178012732
1178012955
1178012993
1178013005
1178013033
1178013051
1178013400
1178013785
1178013873
1178013937
1178013979
1178014027
1178014044
1178014063
1178014116
1178014318
1178014357
1178014405
1178014631
1178014726
1178014813
1178014850
1178015147
1178015455
1178015513
1178015539
1178015602
1178015696
1178015714
1178015740
1178015760
1178015793
1178015822
1178015845
1178015865
1178015893
1178015912
1178015929
1178015953
1178015995
1178016251
1178016279
1178016329
1178016448
1178016479
1178016503
1178016526
1178016548
1178016969
1178017130
1178017142
1178017169
1178017204
1178017224
1178017263
1178017315
1178018407
1178018457
1178018497
1178018628
1178044730
1178044746
1178044778
1178044789
1178044797
1178044805
1178044813
1178044822
1178044891
1178044902
1178044918
1178044925
1178044933
1178044939
1178044950
1178044958
1178044966
1178045003
1178045011
1178045022
1178045030
1178045039
1178045050
1178045065
1178045077
1178045086
1178045213
1178045218
1178045224
1178045230
1178045236
1178045246
1178045254
1178045273
1178045279
1178045321
1178045329
1178045376
1178045403
1178045417
1178045426
1178045438
1178045451
1178045482
1178045493
1178045504
1178045515
1178045528
1178045538
1178045547
1178045567
1178045697
1178045706
1178045722
1178045742
1178045760
1178045770
1178045779
1178045785
1178045820
1178045828
1178045834
1178045842
1178045849
1178045856
1178045867
1178045875
1178045881
1178045924
1178045945
1178045976
1178045982
1178045995
1178046003
1178046015
1178046024
1178046452
1178046459
1178046487
1178046500
1178046508
1178046533
1178046541
1178046548
1178046554
1178047893
1178047902
1178047925
1178047936
1178047948
1178047950
1178047960
1178047968
1178047984
1178047994
1178048001
1178048009
1178048063
1178048141
1178048148
1178048155
1178048161
1178048171
1178048180
1178048186
1178048195
1178048205
1178048228
1178048242
1178048264
1178048358
1178048367
1178048373
1178048379
1178048384
1178048395
1178048399
1178048410
1178048416
1178048422
1178048428
1178048435
1178048443
1178048455
1178048463
1178048472
1178048480
1178048506
1178048599
1178048721
1178048726
1178048731
1178048741
1178048745
1178048755
1178048760
1178048765
1178048775
1178048781
1178048791
1178048840
1178048850
1178048875
1178048883
1178048890
1178048897
1178048914
1178048920
1178048937
1178048945
1178048979
1178048988
1178048997
1178049008
1178049016
1178049024
1178049032
1178049047
1178049204
1178049211
1178049222
1178049271
1178049281
1178049288
1178049296
1178049317
1178049323
1178049340
1178049378
1178049383
1178049389
1178049398
1178049404
1178049414
1178049425
1178049436
1178049447
1178049455
1178049493
1178049501
1178049510
1178049519
1178049526
1178049534
1178049542
1178049552
1178049561
1178049859
1178049868
1178049910
1178049931
1178049942
1178049953
1178049966
1178049981
1178050020
1178050031
1178050044
1178050060
1178085884
1178086024
1178086051
1178086264
1178086271
1178086982
1178086990
1178086998
1178087013
1178087018
1178087030
1178087038
1178087052
1178087071
1178087081
1178087088
1178087099
1178087148
1178087240
1178087248
1178087267
1178087273
1178087291
1178087455
1178087463
1178087471
1178087482
1178087697
1178087705
1178087718
1178087724
1178087735
1178087745
1178087780
1178087859
1178087867
1178087877
1178087946
1178087959
1178087961
1178087973
1178087980
1178087987
1178088000
1178088005
1178088016
1178088025
1178088031
1178088042
1178088155
1178088165
1178088175
1178088185
1178088193
1178088201
1178088206
1178088213
1178088222
1178088229
1178088237
1178088249
1178088255
1178088264
1178088388
1178088401
1178088422
1178088463
1178088482
1178088507
1178088520
1178088631
1178088700
1178088707
1178090213
1178090217
1178090230
1178090236
1178090243
1178090256
1178090262
1178090271
1178090282
1178090293
1178090308
1178090319
1178090354
1178090362
1178090379
1178090445
1178090450
1178090458
1178090468
1178090479
1178090488
1178090497
1178090670
1178090677
1178090685
1178090692
1178090699
1178090708
1178090716
1178090726
1178090733
1178090742
1178090764
1178090939
1178090948
1178090957
1178090971
1178090979
1178090988
1178090997
1178091008
1178091018
1178091078
1178091165
1178091171
1178091189
1178091212
1178091217
1178091225
1178091230
1178091236
1178091249
1178091253
1178091262
1178091270
1178091277
1178091291
1178091298
1178091305
1178091423
1178091431
1178091438
1178091443
1178091463
1178091471
1178091487
1178091575
1178091599
1178091604
1178091621
1178091631
1178091721
1178091725
1178091731
1178091736
1178092731
1178092763
1178093052
1178093162
1178093170
1178093182
1178093298
1178093303
1178093309
1178093316
1178093324
1178093329
1178093337
1178093343
1178093356
1178093364
1178093370
1178093380
1178093387
1178093398
1178093517
1178093525
1178093545
1178093553
1178093562
1178093590
1178093735
1178093746
1178093751
1178093755
1178093761
1178093766
1178093772
1178093779
1178093786
1178093872
1178093884
1178093891
1178093901
1178093907
1178093914
1178093923
1178093932
1178093953
1178093981
1178093989
1178093996
1178094144
1178094156
1178094165
1178094186
1178094194
1178094203
1178094208
1178094221
1178095180
1178095186
1178095320
1178095327
1178095333
1178095409
1178095417
1178095425
1178095432
1178095440
1178095443
1178095449
1178095456
1178095465
1178095479
1178095559
1178095568
1178095575
1178095580
1178095588
1178095594
1178095604
1178095611
1178095616
1178095625
1178095646
1178095651
1178095661
1178095668
1178096013
1178096026
1178096030
1178096035
1178096040
1178096047
1178096056
1178096063
1178096076
1178096124
1178096132
1178096137
1178096142
1178096151
1178096230
1178096236
1178096241
1178096253
1178096273
1178096281
1178096345
1178096350
1178096358
1178096365
1178096461
1178096467
1178096568
1178096573
1178096613
1178096620
1178096632
1178096642
1178096683
1178096688
1178096695
1178096773
1178096814
1178096820
1178096834
1178096839
1178096852
1178096860
1178096867
1178096874
1178096880
1178096885
1178096891
1178096935
1178096943
1178096951
1178096970
1178096980
1178096984
1178096995
1178097001
1178097008
1178097015
1178097099
1178097141
1178097152
1178099434
1178099442
1178099448
1178099514
1178099523
1178099528
1178099533
1178099539
1178099548
1178099553
1178099561
1178099579
1178099598
1178099606
1178099614
1178099620
1178099655
1178099662
1178099671
1178099677
1178099684
1178099690
1178099696
1178099708
1178099942
1178099949
1178099957
1178099963
1178099970
1178099986
1178099991
1178099998
1178100004
1178100011
1178100016
1178100066
1178100075
1178100082
1178100098
1178100105
1178100113
1178100118
1178100124
1178100136
1178100146
1178100151
1178100158
1178100209
1178100220
1178100226
1178100231
1178100237
1178100243
1178100249
1178100257
1178100300
1178100308
1178100315
1178100321
1178100327
1178100335
1178101084
1178106587
1178106594
1178106613
1178106629
1178106636
1178106655
1178106704
1178106710
1178106715
1178106721
1178106729
1178106747
1178106792
1178106797
1178106808
1178106813
1178106820
1178106829
1178106958
1178106964
1178106966
1178106972
1178106977
1178106983
1178107002
1178107009
1178107068
1178107089
1178107097
1178107113
1178107122
1178107127
1178107132
1178107253
1178107259
1178107264
1178107270
1178107582
1178107593
1178107598
1178107613
1178107629
1178107634
1178107640
1178107646
1178107689
1178107697
1178107704
1178107806
1178107810
1178107816
1178107820
1178107825
1178107833
1178107838
1178107845
1178107851
1178107856
1178107864
1178107873
1178107896
1178107901
1178107935
1178107943
1178107954
1178108035
1178108042
1178108047
1178108053
1178108057
1178108065
1178108069
1178108079
1178108137
1178108142
1178108148
1178108154
1178108158
1178108163
1178108168
1178108174
1178108315
1178108333
1178108339
1178108343
1178108348
1178108355
1178108361
1178108364
1178108406
1178108413
1178108429
1178108438
1178108445
1178108449
1178108458
1178108462
1178108466
1178108477
1178108640
1178108648
1178108653
1178108664
1178108672
1178108673
1178108678
1178108683
1178108751
1178108761
1178108768
1178108772
1178108781
1178108795
1178108802
1178108806
1178108842
1178108850
1178108854
1178108858
1178108862
1178108867
1178110123
1178110142
1178110150
1178110167
1178110181
1178110202
1178110215
1178110240
1178110254
1178110372
1178110380
1178110396
1178110411
1178110435
1178110443
1178110456
1178110465
1178110474
1178110482
1178110558
1178110569
1178110584
1178110628
1178110647
1178110658
1178110667
1178110677
1178110722
1178110740
1178110748
1178110758
1178110771
1178110777
1178110789
1178110876
1178110887
1178110896
1178110904
1178110918
1178110928
1178110938
1178110963
1178110972
1178110983
1178110995
1178111011
1178111021
1178111068
1178111264
1178111273
1178111283
1178111291
1178111302
1178111312
1178111322
1178111331
1178111342
1178111356
1178111591
1178111598
1178111608
1178111619
1178111628
1178111640
1178111649
1178111661
1178111670
1178111680
1178111690
1178111700
1178111712
1178111771
1178111823
1178111832
1178111846
1178111857
1178111870
1178111883
1178111939
1178111948
1178111957
1178111972
1178111983
1178112023
1178112034
1178112044
1178112058
1178112069
1178112148
1178112165
1178112242
1178112284
1178112389
1178112411
1178112422
1178112524
1178112546
1178112552
1178112560
1178112573
1178112573
1178112578
1178112615
1178112621
1178112628
1178112634
1178112705
1178112728
1178112734
1178112742
1178112749
1178112766
1178112776
1178112782
1178112795
1178112821
1178112829
1178112838
1178112845
1178112852
1178112866
1178112874
1178112883
1178112952
1178112960
1178112969
1178112977
1178112991
1178113006
1178113020
1178113050
1178132557
1178132617
1178133414
1178133422
1178133454
1178133465
1178133474
1178133495
1178133508
1178133578
1178133602
1178133612
1178133634
1178133642
1178133674
1178133689
1178133697
1178136624
1178136636
1178136682
1178136743
1178136799
1178136807
1178136903
1178137059
1178137084
1178137101
1178137122
1178137198
1178137209
1178137311
1178137330
1178137335
1178137351
1178137380
1178137422
1178137434
1178137480
1178137573
1178137657
1178137727
1178137742
1178137756
1178172214
1178172224
1178172230
1178172239
1178172245
1178172250
1178172257
1178172263
1178172271
1178172335
1178172397
1178172405
1178172411
1178172420
1178172426
1178172434
1178172440
1178172451
1178172471
1178172481
1178172503
1178172509
1178172516
1178172538
1178172543
1178172552
1178172751
1178172760
1178172765
1178172770
1178172777
1178172784
1178172792
1178172803
1178172871
1178172883
1178172890
1178172899
1178172906
1178172916
1178172924
1178172931
1178172939
1178172988
1178172995
1178173001
1178173007
1178173013
1178173020
1178173028
1178173041
1178173186
1178173192
1178173201
1178173208
1178173213
1178173219
1178173226
1178173231
1178173240
1178173245
1178173287
1178173292
1178173297
1178173309
1178173315
1178173320
1178173329
1178173335
1178173339
1178173345
1178173357
1178173683
1178173709
1178173724
1178173769
1178174577
1178174755
1178174767
1178174781
1178174802
1178174819
1178174859
1178174883
1178174902
1178174963
1178174998
1178175005
1178175021
1178175046
1178175104
1178175165
1178175184
1178175200
1178175212
1178175244
1178175258
1178175302
1178175309
1178175318
1178175354
1178175538
1178175576
1178175603
1178175625
1178175678
1178175700
1178175717
1178175724
1178175775
1178175795
1178175819
1178175836
1178175896
1178175907
1178175963
1178175983
1178175997
1178176026
1178176042
1178176134
1178176273
1178176412
1178176466
1178176475
1178176484
1178176507
1178176527
1178176542
1178176555
1178176566
1178176607
1178176617
1178176650
1178176666
1178176673
1178176697
1178176712
1178176743
1178176755
1178176763
1178176774
1178176805
1178176821
1178176839
1178176871
1178176969
1178176977
1178177173
1178177186
1178177195
1178177211
1178177217
1178177225
1178177237
1178177244
1178177259
1178177272
1178177311
1178177349
1178177401
1178177432
1178177438
1178177451
1178177467
1178177475
1178177496
1178177508
1178177517
1178177579
1178177587
1178177601
1178177608
1178177625
1178177642
1178177747
1178177821
1178177907
1178181985
1178182033
1178182039
1178182047
1178182057
1178182064
1178182072
1178182080
1178182087
1178182094
1178182206
1178182245
1178182255
1178182263
1178182270
1178182276
1178182283
1178182289
1178182295
1178182301
1178182308
1178182351
1178182362
1178182456
1178182466
1178182472
1178182477
1178182483
1178182492
1178182500
1178182508
1178182515
1178182522
1178182530
1178182538
1178182619
1178182628
1178182646
1178182653
1178182663
1178182671
1178182677
1178182683
1178182691
1178182703
1178182707
1178182850
1178182875
1178182886
1178182898
1178182910
1178182920
1178182927
1178182933
1178182943
1178182964
1178182984
1178182994
1178183003
1178183020
1178183028
1178183040
1178183052
1178183057
1178183065
1178183161
1178183167
1178183175
1178183182
1178183196
1178183206
1178183223
1178183232
1178183244
1178183250
1178183261
1178183273
1178183313
1178183320
1178183333
1178183339
1178183346
1178183354
1178183378
1178183735
1178183742
1178183750
1178183894
1178184104
1178184137
1178184154
1178184172
1178184222
1178184311
1178184336
1178184347
1178184383
1178184392
1178184403
1178184455
1178184488
1178184497
1178184507
1178184514
1178184849
1178184870
1178184881
1178184892
1178184901
1178185016
1178185055
1178185061
1178185160
1178185178
1178185209
1178185295
1178185430
1178185804
1178185900
1178185909
1178185920
1178185981
1178185987
1178186115
1178186126
1178186133
1178186162
1178186169
1178186194
1178186251
1178186257
1178186264
1178186925
1178186935
1178186968
1178187019
1178187541
1178187551
1178187564
1178187607
1178187618
1178187628
1178187646
1178187675
1178187687
1178187779
1178187788
1178187802
1178187816
1178187824
1178188038
1178188043
1178188060
1178188065
1178188073
1178188079
1178188086
1178188093
1178188101
1178188108
1178188165
1178188174
1178188184
1178188193
1178188198
1178188206
1178188211
1178188231
1178188237
1178188244
1178188250
1178188257
1178188265
1178188271
1178188384
1178188391
1178188398
1178188405
1178188504
1178188513
1178188517
1178188524
1178188531
1178188548
1178188561
1178188576
1178188587
1178189033
1178189051
1178189104
1178189109
1178189114
1178189123
1178189129
1178189137
1178189145
1178189149
1178189181
1178189188
1178189216
1178189223
1178189232
1178189240
1178189248
1178189254
1178189263
1178189287
1178189294
1178189299
1178189305
1178189326
1178189334
1178189423
1178189429
1178189436
1178189443
1178189453
1178189459
1178189466
1178189473
1178189495
1178189503
1178189510
1178189519
1178189527
1178189532
1178189539
1178189715
1178189749
1178189757
1178189767
1178189852
1178189881
1178189892
1178189928
1178189997
1178190007
1178190013
1178190018
1178190022
1178190052
1178190062
1178190069
1178190076
1178190082
1178190091
1178190097
1178190119
1178190165
1178190196
1178190206
1178190214
1178190220
1178190228
1178190235
1178190241
1178190250
1178190266
1178190356
1178190368
1178190373
1178190382
1178190387
1178190395
1178190401
1178190408
1178190415
1178190422
1178190429
1178190439
1178190457
1178190465
1178190471
1178190477
1178190483
1178190491
1178190498
1178190505
1178190565
1178190578
1178190859
1178190867
1178190873
1178190879
1178190886
1178190893
1178190897
1178190904
1178190941
1178190948
1178190957
1178190964
1178190970
1178190977
1178190991
1178190997
1178191006
1178191014
1178191020
1178191026
1178191031
1178191039
1178191047
1178191052
1178191058
1178191441
1178191447
1178191455
1178191461
1178191467
1178191475
1178191480
1178191487
1178191492
1178191499
1178191504
1178191510
1178191515
1178191520
1178191529
1178191535
1178191541
1178191547
1178191554
1178191561
1178191568
1178191574
1178191582
1178191588
1178191596
1178191731
1178191738
1178191743
1178191749
1178191753
1178191761
1178191766
1178191774
1178191781
1178191786
1178191795
1178191800
1178191810
1178191815
1178191839
1178191845
1178191851
1178191858
1178191866
1178191873
1178191878
1178191897
1178191903
1178191910
1178191975
1178191983
1178191990
1178191998
1178192006
1178192012
1178192018
1178192045
1178192051
1178192059
1178192064
1178192173
1178192181
1178192278
1178192294
1178192302
1178192311
1178192325
1178192363
1178192371
1178192385
1178192395
1178192416
1178192440
1178192446
1178192468
1178192501
1178192514
1178192535
1178192545
1178192593
1178192601
1178192609
1178192631
1178192662
1178192671
1178192689
1178192698
1178192706
1178192797
1178192808
1178192841
1178192849
1178192859
1178192868
1178192950
1178192957
1178192965
1178192973
1178193095
1178193103
1178193110
1178193125
1178193182
1178193192
1178193209
1178193222
1178193236
1178193270
1178193292
1178193299
1178193305
1178193406
1178193439
1178193446
1178193457
1178193498
1178193539
1178193546
1178193555
1178193568
1178193576
1178194148
1178194611
1178194650
1178194668
1178194687
1178194702
1178194720
1178194735
1178194746
1178194795
1178194811
1178194830
1178195243
1178195266
1178195289
1178195341
1178195366
1178195424
1178195584
1178195740
1178195869
1178197573
1178197594
1178197614
1178197746
1178197788
1178197796
1178197813
1178197828
1178197834
1178197889
1178197928
1178198016
1178198037
1178198113
1178198176
1178198308
1178198464
1178198546
1178198591
1178198608
1178198634
1178198649
1178198699
1178198750
1178198758
1178198778
1178199056
1178199067
1178199085
1178199097
1178199109
1178199144
1178199157
1178199170
1178199181
1178199192
1178199205
1178199216
1178199285
1178199316
1178199325
1178199342
1178199355
1178199370
1178199440
1178199453
1178199478
1178199493
1178199519
1178199559
1178199623
1178199675
1178199720
1178199732
1178199744
1178199789
1178199828
1178199878
1178199905
1178199941
1178199962
1178199980
1178200008
1178200018
1178200030
1178200243
1178200288
1178200335
1178200345
1178200367
1178200382
1178200397
1178200414
1178200470
1178200579
1178200672
1178200704
1178200744
1178200751
1178200769
1178219573
1178219599
1178219612
1178219651
1178219695
1178220327
1178220358
1178220412
1178220430
1178220452
1178220470
1178220486
1178220502
1178220516
1178220548
1178220575
1178220585
1178221632
1178221650
1178221702
1178221719
1178221737
1178221748
1178221785
1178221846
1178221858
1178221938
1178221983
1178222042
1178222053
1178222123
1178222146
1178222165
1178222182
1178222203
1178222339
1178222353
1178222366
1178222396
1178222410
1178222425
1178222455
1178222467
1178222480
1178222572
1178222675
1178222710
1178222742
1178222763
1178222795
1178222809
1178222823
1178223077
1178223087
1178223113
1178223131
1178223150
1178223172
1178223209
1178223238
1178223252
1178223548
1178223567
1178223643
1178223661
1178224048
1178224083
1178224091
1178224112
1178224125
1178224148
1178224344
1178224374
1178224389
1178224444
1178224488
1178224546
1178224941
1178224982
1178225023
1178225700
1178225714
1178225773
1178225802
1178225827
1178225844
1178225863
1178225887
1178225925
1178225949
1178258242
1178258263
1178258278
1178258410
1178258447
1178258615
1178258643
1178258654
1178258664
1178258708
1178258719
1178258725
1178258735
1178258785
1178258795
1178258804
1178258816
1178258835
1178258854
1178258863
1178258876
1178258885
1178259006
1178259014
1178259030
1178259058
1178259067
1178259086
1178259103
1178259147
1178259160
1178259181
1178259191
1178259205
1178259224
1178259245
1178259251
1178259262
1178259276
1178259291
1178259310
1178259425
1178259436
1178259765
1178259776
1178259789
1178259796
1178259823
1178259835
1178259843
1178259854
1178259891
1178259900
1178259914
1178259931
1178259940
1178259952
1178259962
1178260051
1178260062
1178260070
1178260098
1178260304
1178260310
1178260323
1178260402
1178260510
1178260525
1178260558
1178260567
1178260578
1178260593
1178260611
1178260628
1178260636
1178260652
1178260661
1178260670
1178260816
1178260828
1178260841
1178260853
1178260872
1178260882
1178260893
1178260904
1178260948
1178260956
1178261390
1178261403
1178261421
1178261442
1178261452
1178261460
1178261470
1178261493
1178261505
1178261871
1178261882
1178261892
1178261974
1178261986
1178261994
1178262017
1178262039
1178262113
1178262133
1178262158
1178262165
1178262173
1178262187
1178262195
1178262310
1178262344
1178262352
1178262362
1178262371
1178262388
1178262402
1178262412
1178262426
1178262459
1178262478
1178262487
1178262498
1178262506
1178262539
1178262566
1178262577
1178262590
1178262598
1178262612
1178262708
1178262718
1178262732
1178262751
1178262758
1178262763
1178262771
1178262911
1178262926
1178262959
1178262972
1178262981
1178262990
1178263024
1178263031
1178263039
1178263227
1178263235
1178263242
1178263271
1178263281
1178263289
1178263433
1178263442
1178263453
1178263461
1178263469
1178263516
1178263529
1178263608
1178263615
1178263626
1178263634
1178263643
1178263699
1178263707
1178263716
1178263728
1178263826
1178263836
1178263844
1178263851
1178263860
1178263869
1178263911
1178263919
1178263929
1178263937
1178263987
1178263995
1178264004
1178264018
1178264029
1178264037
1178264133
1178264143
1178264150
1178264195
1178264690
1178264707
1178264718
1178264740
1178264815
1178264824
1178264833
1178264842
1178264855
1178264911
1178264924
1178264942
1178264961
1178264975
1178264997
1178265013
1178265025
1178265088
1178265104
1178265114
1178265125
1178265162
1178265172
1178265184
1178265191
1178265318
1178265328
1178265351
1178265361
1178265376
1178265403
1178265412
1178265424
1178265566
1178265629
1178265696
1178265705
1178265714
1178265723
1178265740
1178265751
1178265757
1178265766
1178265800
1178265818
1178265826
1178265836
1178265846
1178265873
1178265894
1178265964
1178265986
1178265995
1178266442
1178266455
1178266477
1178266544
1178266554
1178266561
1178266608
1178266618
1178266633
1178266657
1178266664
1178266771
1178266941
1178266972
1178267046
1178267069
1178267078
1178267236
1178267243
1178267257
1178267276
1178267284
1178267300
1178267311
1178267341
1178267385
1178267399
1178267411
1178267419
1178267429
1178267443
1178267449
1178267475
1178267485
1178267511
1178267519
1178267774
1178267783
1178267792
1178267801
1178267852
1178267862
1178267873
1178267879
1178267899
1178267908
1178267918
1178267927
1178267998
1178268008
1178268017
1178268026
1178268040
1178268049
1178268059
1178268066
1178268084
1178268091
1178268098
1178268106
1178268113
1178268132
1178268142
1178268200
1178268209
1178268220
1178268286
1178268305
1178268311
1178268318
1178268327
1178268388
1178268465
1178268474
1178268489
1178268498
1178268516
1178268524
1178268546
1178268555
1178268564
1178268571
1178268585
1178268593
1178268680
1178268688
1178268697
1178268707
1178268718
1178268775
1178268784
1178268794
1178268818
1178268826
1178268835
1178268847
1178268917
1178268927
1178268954
1178268965
1178268985
1178268992
1178269003
1178269084
1178269092
1178269101
1178269193
1178269201
1178269210
1178269220
1178269229
1178269348
1178269356
1178269364
1178269387
1178269397
1178269414
1178269423
1178269450
1178269505
1178269522
1178269536
1178269551
1178269568
1178269580
1178269588
1178269598
1178269708
1178269716
1178269844
1178269861
1178270051
1178270093
1178280144
1178280800
1178281464
1178281582
1178281632
1178281667
1178281690
1178281780
1178281944
1178282107
1178282287
1178282309
1178282322
1178282348
1178282370
1178282436
1178282456
1178282530
1178282621
1178282661
1178282705
1178282733
1178293180
1178301776
1178301788
1178301800
1178301839
1178301897
1178301904
1178301928
1178301947
1178301954
1178301965
1178303232
1178303249
1178303258
1178303273
1178303281
1178303289
1178303296
1178303315
1178303352
1178303361
1178303369
1178303388
1178303398
1178303410
1178303422
1178303608
1178303625
1178303639
1178303650
1178303724
1178303746
1178304063
1178304078
1178304088
1178304100
1178304111
1178304119
1178304125
1178304136
1178304144
1178304206
1178304216
1178304230
1178304241
1178304250
1178304257
1178304272
1178304279
1178304286
1178304296
1178304353
1178304363
1178304370
1178304379
1178304393
1178304403
1178304414
1178304421
1178304428
1178304441
1178304662
1178304699
1178304716
1178304751
1178305143
1178305206
1178305349
1178305381
1178305401
1178307858
1178347936
1178347979
1178348070
1178348140
1178348188
1178348211
1178348233
1178348253
1178348270
1178348285
1178348308
1178348316
1178348476
1178348508
1178348576
1178348609
1178348624
1178348635
1178348695
1178348730
1178348742
1178348793
1178348817
1178348908
1178348920
1178367219
1178367414
1178367552
1178367591
1178370121
1178370570
1178378760
1178379548
1178379606
1178379621
1178379741
1178379979
1178379992
1178380007
1178382291
1178382302
1178382388
1178382401
1178382496
1178382510
1178382539
1178382550
1178382561
1178382751
1178382765
1178382959
1178382987
1178383025
1178383134
1178384002
1178384060
1178384080
1178384090
1178384126
1178384137
1178384164
1178384175
1178384251
1178384266
1178384363
1178384375
1178384430
1178384458
1178384469
1178384481
1178384530
1178384709
1178384949
1178384976
1178385091
1178385150
1178385168
1178385177
1178385195
1178385207
1178385232
1178385291
1178385320
1178385327
1178385351
1178385366
1178385389
1178385406
1178385468
1178385476
1178385490
1178385497
1178385521
1178385527
1178385533
1178385739
1178385751
1178385779
1178385790
1178385838
1178385851
1178385866
1178385891
1178385933
1178385942
1178386098
1178386113
1178386128
1178386151
1178386163
1178386251
1178386810
1178386820
1178386843
1178386851
1178386861
1178386879
1178386938
1178386953
1178387020
1178387038
1178387188
1178387281
1178387293
1178387437
1178387449
1178387476
1178387486
1178387519
1178387571
1178387611
1178387701
1178387822
1178388187
1178389108
1178389132
1178389508
1178389544
1178389692
1178389719
1178393223
1178393409
1178393442
1178393774
1178393795
1178393803
1178393888
1178394203
1178394366
1178394430
1178394846
1178394862
1178394901
1178394911
1178394924
1178395086
1178395123
1178395132
1178395278
1178396616
1178396634
1178396650
1178396767
1178396796
1178397962
1178398022
1178398112
1178398128
1178398252
1178398372
1178398462
1178398529
1178398839
1178398851
1178398891
1178398900
1178398937
1178398945
1178398954
1178401143
1178401261
1178401294
1178401313
1178464145
1178464267
1178464427
1178464503
1178464525
1178464544
1178464552
1178464600
1178464644
1178464666
1178464735
1178465343
1178465357
1178465372
1178466456
1178466466
1178466475
1178466487
1178466495
1178466503
1178466511
1178466519
1178466526
1178466534
1178466581
1178466587
1178466593
1178466601
1178466611
1178466619
1178466627
1178466635
1178466646
1178466708
1178466717
1178466755
1178466763
1178466771
1178466779
1178466899
1178466905
1178466917
1178467159
1178467170
1178467176
1178467182
1178467189
1178467199
1178467221
1178467229
1178467236
1178467242
1178467251
1178467259
1178467266
1178467273
1178467280
1178467287
1178467308
1178467318
1178467326
1178467335
1178467467
1178467610
1178467624
1178467633
1178467641
1178467649
1178467657
1178467665
1178467672
1178467680
1178467688
1178467694
1178467809
1178467818
1178467867
1178467878
1178467889
1178467898
1178467918
1178467932
1178467949
1178467997
1178468008
1178468013
1178468021
1178468028
1178468036
1178468224
1178468232
1178468240
1178468250
1178468254
1178468262
1178468270
1178468281
1178468291
1178468296
1178468304
1178477569
1178477590
1178477595
1178477604
1178477610
1178477618
1178477916
1178477925
1178477939
1178477947
1178478000
1178478028
1178478049
1178478112
1178478120
1178478127
1178478657
1178478868
1178478875
1178478884
1178478908
1178478920
1178478931
1178478942
1178478984
1178479006
1178479018
1178479071
1178479081
1178479091
1178479120
1178479363
1178479372
1178479381
1178479403
1178479413
1178479425
1178479434
1178479442
1178479451
1178479527
1178479535
1178479560
1178479570
1178479586
1178479609
1178479621
1178479763
1178479788
1178479795
1178479806
1178479813
1178479818
1178479831
1178479837
1178479844
1178479892
1178479902
1178479913
1178479918
1178479925
1178479934
1178479948
1178480003
1178480025
1178480039
1178480050
1178480058
1178480068
1178480528
1178480538
1178480551
1178480563
1178480574
1178480670
1178480693
1178480703
1178480713
1178480724
1178480733
1178480742
1178480757
1178480779
1178480831
1178480840
1178480852
1178480862
1178480878
1178480887
1178480896
1178480916
1178480934
1178480964
1178480971
1178481016
1178481026
1178481037
1178481044
1178481058
1178481069
1178482069
1178482075
1178482086
1178482092
1178482100
1178482106
1178482115
1178482124
1178482134
1178482142
1178482200
1178482206
1178482212
1178482219
1178482225
1178482234
1178482249
1178482296
1178482306
1178482314
1178482322
1178482330
1178482341
1178482348
1178482354
1178482361
1178482813
1178482880
1178482887
1178482894
1178482913
1178482920
1178482957
1178482966
1178482977
1178483002
1178483010
1178483070
1178483078
1178483088
1178483096
1178483113
1178483124
1178483132
1178483143
1178483153
1178483166
1178483177
1178483427
1178483437
1178483446
1178483451
1178483460
1178483499
1178483511
1178483524
1178483530
1178483536
1178483544
1178483558
1178483617
1178483628
1178483637
1178483647
1178483656
1178483672
1178483687
1178483695
1178483712
1178483722
1178483734
1178483758
1178483966
1178521720
1178521813
1178521917
1178522027
1178522181
1178537441
1178537459
1178537527
1178537571
1178537612
1178537664
1178537695
1178538010
1178538235
1178538337
1178538371
1178538385
1178538530
1178538579
1178538606
1178538627
1178540856
1178540870
1178540891
1178540980
1178541024
1178541163
1178541197
1178541218
1178541246
1178541268
1178541294
1178541332
1178541377
1178541409
1178541467
1178541656
1178541685
1178541705
1178541747
1178541795
1178541812
1178541829
1178541872
1178541915
1178541976
1178542031
1178542089
1178543346
1178543355
1178543381
1178543415
1178543561
1178543584
1178543631
1178543648
1178543732
1178546801
1178546807
1178546836
1178546847
1178546871
1178546913
1178546925
1178546940
1178546970
1178546985
1178547004
1178547053
1178547110
1178547172
1178547188
1178547203
1178547222
1178547236
1178547250
1178547269
1178547310
1178547368
1178547451
1178547512
1178547541
1178547561
1178547570
1178547591
1178547624
1178552587
1178552715
1178552768
1178552805
1178552873
1178552895
1178552917
1178552931
1178552941
1178552951
1178552964
1178552976
1178552997
1178553351
1178556318
1178556392
1178556513
1178556546
1178556672
1178556693
1178556789
1178556813
1178556831
1178556937
1178556953
1178557046
1178557061
1178557088
1178557307
1178557428
1178618498
1178618682
1178618827
1178620407
1178620456
1178620488
1178620508
1178620544
1178620555
1178620565
1178621958
1178621972
1178621985
1178622018
1178622164
1178622181
1178622192
1178622679
1178622694
1178622760
1178622867
1178622886
1178622896
1178623062
1178623078
1178623111
1178623115
1178630310
1178630330
1178630361
1178630374
1178630522
1178630538
1178630733
1178630758
1178630821
1178630842
1178630936
1178630983
1178630998
1178631026
1178631141
1178631188
1178631220
1178631235
1178631246
1178631417
1178631518
1178631531
1178649454
1178649530
1178649552
1178649602
1178649657
1178649709
1178649728
1178650569
1178650596
1178650617
1178650635
1178650658
1178650671
1178650700
1178651069
1178651097
1178651139
1178651178
1178651208
1178651245
1178651262
1178651284
1178651307
1178651335
1178651349
1178651474
1178651687
1178651712
1178651733
1178651753
1178651841
1178651876
1178651965
1178651984
1178652005
1178652039
1178652074
1178652116
1178652388
1178652427
1178652508
1178652536
1178652571
1178652618
1178652653
1178652778
1178653034
1178653123
1178653129
1178653187
1178653222
1178653387
1178653462
1178653497
1178653512
1178653562
1178653651
1178653799
1178653868
1178653934
1178654034
1178654058
1178654881
1178654894
1178654914
1178654954
1178699680
1178699699
1178699738
1178699776
1178699824
1178699882
1178699926
1178699944
1178699953
1178700007
1178700036
1178700049
1178700068
1178700082
1178700122
1178700144
1178700156
1178700178
1178700198
1178700222
1178700239
1178700259
1178700270
1178700290
1178700310
1178700352
1178700361
1178700496
1178700662
1178700680
1178700720
1178700736
1178700806
1178700825
1178700839
1178700872
1178700883
1178700903
1178700916
1178700966
1178700982
1178701065
1178701102
1178701143
1178701156
1178701174
1178701214
1178701232
1178703439
1178703465
1178703513
1178703524
1178703554
1178703567
1178703616
1178703629
1178703644
1178703683
1178703761
1178703777
1178703788
1178703803
1178703822
1178703841
1178704790
1178704802
1178704810
1178704826
1178704855
1178704921
1178704966
1178704982
1178705014
1178705153
1178705179
1178705264
1178705338
1178705390
1178705411
1178705447
1178705476
1178705547
1178705601
1178705623
1178705707
1178707125
1178707236
1178707281
1178707410
1178707439
1178708444
1178708488
1178708571
1178708590
1178708599
1178708649
1178708754
1178708769
1178708785
1178708799
1178708912
1178708986
1178709130
1178709150
1178709596
1178709738
1178709843
1178709892
1178709919
1178709995
1178710051
1178710082
1178710102
1178711390
1178711400
1178711436
1178711554
1178711683
1178711697
1178711883
1178711930
1178711969
1178711989
1178712031
1178712114
1178712169
1178712214
1178712638
1178712649
1178712703
1178712756
1178712809
1178712850
1178714277
1178714288
1178714312
1178714343
1178714351
1178714472
1178714582
1178714611
1178714621
1178714637
1178714659
1178714700
1178714710
1178714723
1178714735
1178714783
1178714814
1178714833
1178716061
1178716072
1178716109
1178716159
1178716954
1178716971
1178717004
1178717053
1178717140
1178717203
1178717234
1178717289
1178717357
1178717436
1178717445
1178717471
1178717561
1178717644
1178717653
1178717668
1178717681
1178717692
1178717716
1178717741
1178717808
1178717820
1178717833
1178717846
1178717913
1178717933
1178717945
1178717955
1178717968
1178717980
1178718013
1178718229
1178718251
1178718321
1178718350
1178718380
1178718413
1178718425
1178718435
1178718457
1178718482
1178718512
1178718566
1178718608
1178718651
1178718668
1178718685
1178718784
1178718803
1178737893
1178738077
1178738104
1178738115
1178738136
1178738155
1178738166
1178738202
1178738256
1178738309
1178738327
1178738354
1178738369
1178738405
1178738422
1178738441
1178738456
1178738467
1178738479
1178738929
1178738941
1178739227
1178739243
1178739269
1178739351
1178739517
1178739529
1178739600
1178739608
1178739630
1178739726
1178739748
1178739769
1178739782
1178739790
1178739812
1178739828
1178739857
1178739869
1178739880
1178740057
1178740096
1178740176
1178740240
1178740254
1178740304
1178740318
1178740341
1178740353
1178740372
1178740450
1178740466
1178740479
1178740490
1178740508
1178740615
1178740646
1178775439
1178775487
1178775493
1178775508
1178775521
1178775533
1178775872
1178775897
1178775908
1178775926
1178775942
1178775951
1178775976
1178775990
1178776008
1178776036
1178776048
1178776059
1178776126
1178776135
1178776146
1178776159
1178776172
1178776191
1178776202
1178776320
1178776331
1178776398
1178776460
1178776470
1178776479
1178776562
1178776575
1178776588
1178776600
1178776636
1178776656
1178776672
1178776692
1178776711
1178776723
1178776735
1178776881
1178776917
1178776933
1178776956
1178776967
1178776978
1178777169
1178777190
1178777215
1178778063
1178778075
1178778087
1178778101
1178778113
1178778127
1178778137
1178778545
1178778567
1178778590
1178778605
1178778632
1178778828
1178778838
1178778856
1178778867
1178778880
1178778891
1178778933
1178779491
1178779536
1178779555
1178779583
1178779636
1178779647
1178779661
1178779686
1178779706
1178779765
1178779781
1178779801
1178779833
1178779889
1178779901
1178779921
1178779933
1178779965
1178780073
1178780173
1178780187
1178780212
1178780227
1178780251
1178780951
1178781006
1178781018
1178781031
1178781108
1178781118
1178781135
1178781408
1178781450
1178781469
1178781511
1178781524
1178781543
1178781592
1178782465
1178782502
1178782511
1178782522
1178782572
1178783310
1178783319
1178783330
1178783339
1178783410
1178783480
1178783510
1178783549
1178784184
1178784332
1178784343
1178784738
1178784782
1178785441
1178785453
1178785470
1178785484
1178785540
1178793963
1178793978
1178794010
1178794019
1178794033
1178794045
1178794075
1178794085
1178794096
1178794131
1178794144
1178794204
1178794221
1178794243
1178794268
1178794315
1178794425
1178824159
1178824186
1178824207
1178824307
1178824356
1178824448
1178824523
1178824540
1178824626
1178824654
1178824749
1178824781
1178824797
1178824807
1178824827
1178824847
1178826304
1178826335
1178826347
1178826370
1178826385
1178826397
1178826486
1178826509
1178826612
1178826621
1178826644
1178826667
1178826688
1178826725
1178826838
1178826858
1178826895
1178826919
1178826930
1178826993
1178827020
1178827036
1178827172
1178827224
1178827241
1178827408
1178827714
1178827732
1178827781
1178827797
1178827812
1178827942
1178828090
1178828175
1178828302
1178828319
1178828335
1178828360
1178828548
1178828683
1178828696
1178828716
1178828746
1178828768
1178828786
1178828822
1178828879
1178828939
1178828953
1178828988
1178829017
1178829028
1178829063
1178829107
1178829234
1178829492
1178829509
1178829518
1178829537
1178829547
1178829559
1178829589
1178829612
1178829618
1178829663
1178829671
1178829702
1178829710
1178829736
1178829758
1178829765
1178829996
1178830005
1178830015
1178830024
1178830062
1178830079
1178830096
1178830109
1178830116
1178830153
1178830162
1178830216
1178830237
1178830283
1178830300
1178830324
1178830477
1178830499
1178830604
1178830617
1178830674
1178830683
1178830712
1178830775
1178830782
1178830803
1178830821
1178830829
1178830836
1178830868
1178830877
1178830884
1178866051
1178866094
1178866106
1178866124
1178866146
1178866532
1178866591
1178866601
1178866958
1178866972
1178866988
1178866996
1178867045
1178867150
1178870901
1178871017
1178871029
1178871042
1178871933
1178871961
1178871982
1178872005
1178872247
1178872324
1178872358
1178872401
1178872412
1178872430
1178872449
1178872472
1178872487
1178872502
1178872683
1178872694
1178872704
1178872716
1178872728
1178872745
1178872816
1178872831
1178872887
1178872970
1178873010
1178873157
1178873181
1178873270
1178873285
1178873309
1178873320
1178873333
1178873510
1178873524
1178873598
1178877797
1178877817
1178877928
1178877948
1178877978
1178878000
1178878033
1178878042
1178878055
1178878129
1178878148
1178878161
1178878190
1178878195
1178878206
1178878211
1178878239
1178878248
1178878255
1178878277
1178878347
1178878370
1178878376
1178878388
1178878403
1178878443
1178878454
1178878520
1178878542
1178878572
1178878723
1178878739
1178878751
1178878763
1178878772
1178878817
1178878843
1178878881
1178878903
1178878915
1178878927
1178878944
1178878988
1178879020
1178879286
1178879326
1178879339
1178879377
1178879427
1178879470
1178879491
1178879585
1178879626
1178879709
1178879716
1178879816
1178879835
1178879850
1178879952
1178880047
1178880057
1178880147
1178880175
1178880215
1178880229
1178880238
1178880280
1178881540
1178881566
1178881585
1178881615
1178881629
1178881663
1178883234
1178883275
1178883715
1178883737
1178883744
1178885212
1178885234
1178885268
1178885402
1178892306
1178892370
1178892414
1178892432
1178892447
1178892469
1178892479
1178892489
1178901713
1178902166
1178902196
1178902288
1178902410
1178902418
1178902502
1178902508
1178902552
1178902576
1178902583
1178902589
1178902599
1178902617
1178904185
1178904194
1178904204
1178904211
1178904251
1178904254
1178904261
1178904272
1178904283
1178904599
1178904605
1178904618
1178904628
1178904810
1178905061
1178905081
1178905192
1178905206
1178905324
1178905332
1178905342
1178905351
1178905362
1178905392
1178905402
1178905412
1178905430
1178905762
1178905973
1178905982
1178905993
1178906003
1178906028
1178906086
1178906103
1178906114
1178906127
1178906149
1178906160
1178906916
1178906923
1178906930
1178906943
1178906951
1178906976
1178907005
1178907012
1178907022
1178907041
1178907059
1178907100
1178907109
1178907158
1178907168
1178907185
1178907203
1178908089
1178908105
1178908587
1178908607
1178908616
1178908686
1178908702
1178908867
1178908877
1178908889
1178908899
1178909091
1178909104
1178909117
1178909147
1178909189
1178909203
1178909214
1178909747
1178909759
1178909769
1178909779
1178909793
1178909808
1178909819
1178909840
1178909853
1178909861
1178909878
1178909884
1178909892
1178911607
1178911617
1178911659
1178911662
1178911685
1178911691
1178911696
1178911997
1178912011
1178912018
1178912027
1178912034
1178912058
1178912088
1178912095
1178912100
1178912114
1178912124
1178914601
1178914609
1178914689
1178914754
1178914764
1178914774
1178914927
1178914935
1178914970
1178915030
1178915043
1178915058
1178915069
1178915098
1178915119
1178915157
1178915199
1178915221
1178915373
1178915386
1178915398
1178915408
1178915426
1178915434
1178915503
1178915520
1178915604
1178915697
1178915716
1178915728
1178915906
1178915917
1178915940
1178916136
1178916205
1178916230
1178916429
1178916457
1178916550
1178916567
1178916637
1178916713
1178916732
1178916752
1178916771
1178916861
1178916913
1178916983
1178917016
1178917066
1178917225
1178917248
1178917267
1178917275
1178917285
1178917294
1178917324
1178984164
1178984198
1178984261
1178984300
1178984322
1178984334
1178984362
1178984424
1178984449
1178984463
1178984478
1178984487
1178984536
1178984549
1178984572
1178984697
1178984755
1178984859
1178984884
1178984952
1178984983
1178985027
1178985094
1178985569
1178985688
1178985952
1178986099
1178986106
1178986185
1178986193
1178986208
1178986236
1178986244
1178986260
1178986346
1178986373
1178986460
1179039035
1179039064
1179039184
1179039243
1179039255
1179039375
1179039437
1179039496
1179039520
1179039534
1179039547
1179039583
1179039599
1179039824
1179040054
1179040066
1179040078
1179040105
1179040273
1179040316
1179040326
1179040479
1179041208
1179041223
1179041233
1179041391
1179041486
1179041514
1179041600
1179041623
1179041637
1179041653
1179041662
1179041680
1179041704
1179041730
1179041802
1179041824
1179041849
1179041983
1179041995
1179042009
1179042062
1179042085
1179042122
1179042126
1179042133
1179042162
1179042363
1179042436
1179042467
1179042486
1179042527
1179042550
1179042739
1179042765
1179042782
1179042794
1179042892
1179043008
1179043026
1179043077
1179043089
1179043228
1179043239
1179043304
1179043312
1179043323
1179043333
1179043379
1179043392
1179043808
1179043882
1179043919
1179043933
1179043974
1179044000
1179044021
1179044087
1179044141
1179044233
1179044269
1179044283
1179044299
1179044380
1179044390
1179044625
1179044654
1179044673
1179044683
1179044694
1179044717
1179044736
1179046600
1179046634
1179046781
1179046836
1179046862
1179046883
1179046892
1179047174
1179047256
1179047366
1179047393
1179047439
1179047460
1179047473
1179047590
1179047604
1179047621
1179047641
1179047732
1179047766
1179047838
1179047853
1179048373
1179048410
1179048423
1179048429
1179048537
1179048595
1179048620
1179048650
1179048700
1179048790
1179048965
1179049112
1179049138
1179049203
1179049215
1179049237
1179049245
1179049257
1179049275
1179049289
1179049320
1179049342
1179049365
1179049380
1179049435
1179049456
1179049613
1179049643
1179049654
1179049730
1179049742
1179049826
1179049834
1179049940
1179049955
1179049971
1179050076
1179050097
1179050121
1179050133
1179050175
1179050203
1179050216
1179050505
1179050522
1179050720
1179050752
1179050773
1179050792
1179051080
1179051167
1179051180
1179051195
1179051237
1179051251
1179058888
1179058920
1179059017
1179059067
1179059091
1179059115
1179059139
1179059154
1179059335
1179059395
1179059452
1179059524
1179059745
1179059780
1179059804
1179059879
1179060003
1179060053
1179060089
1179060102
1179060150
1179060281
1179060321
1179060337
1179060530
1179060547
1179060597
1179060632
1179060642
1179060689
1179060783
1179061079
1179061112
1179061146
1179061498
1179061686
1179070708
1179223893
1179223940
1179223998
1179224018
1179224038
1179224068
1179224114
1179224123
1179224153
1179224185
1179224250
1179224426
1179224446
1179224545
1179224595
1179224667
1179224683
1179224753
1179224759
1179224776
1179224783
1179224803
1179224821
1179224833
1179224851
1179224859
1179224868
1179226436
1179226499
1179226670
1179226751
1179226862
1179227006
1179231386
1179231424
1179231729
1179231748
1179231782
1179231788
1179256824
1179256897
1179256933
1179257148
1179257282
1179257289
1179257387
1179257507
1179257769
1179257855
1179257874
1179257926
1179257958
1179257995
1179258055
1179258071
1179258168
1179258272
1179258288
1179258299
1179258321
1179258334
1179258409
1179258462
1179258498
1179258548
1179258801
1179258818
1179258871
1179258911
1179258997
1179259009
1179259062
1179259096
1179259210
1179259249
1179259283
1179259302
1179259378
1179259482
1179259513
1179259535
1179259622
1179259645
1179259680
1179259709
1179259717
1179259731
1179259747
1179260072
1179260090
1179260127
1179260170
1179260292
1179260331
1179260635
1179260661
1179260680
1179260691
1179309569
1179309593
1179309614
1179309634
1179309692
1179309706
1179309733
1179309760
1179309838
1179310080
1179310106
1179310137
1179310158
1179310178
1179310210
1179310216
1179310358
1179310374
1179310467
1179310503
1179310525
1179310548
1179310565
1179310584
1179310720
1179310736
1179310752
1179310773
1179310799
1179311712
1179311759
1179311806
1179311827
1179311886
1179311960
1179311970
1179312011
1179315327
1179315355
1179315366
1179315377
1179315415
1179315439
1179315499
1179315504
1179315537
1179315567
1179315587
1179315620
1179315631
1179316479
1179316492
1179316504
1179316528
1179316586
1179316770
1179316798
1179316809
1179316824
1179316841
1179316863
1179501225
1179501241
1179501328
1179501338
1179501380
1179501402
1179501419
1179501427
1179501452
1179501502
1179501702
1179501752
1179501760
1179501810
1179501824
1179502006
1179502030
1179502111
1179502124
1179502151
1179502159
1179502211
1179502278
1179502291
1179502453
1179502517
1179502538
1179502549
1179502586
1179502611
1179502663
1179502677
1179502811
1179502830
1179502841
1179502893
1179502907
1179503013
1179503149
1179504299
1179504326
1179504351
1179504377
1179504397
1179504434
1179504523
1179504553
1179504567
1179504621
1179504664
1179504727
1179504750
1179504795
1179504863
1179504869
1179504886
1179504897
1179504916
1179504939
1179504947
1179504993
1179505038
1179505048
1179505121
1179505152
1179505224
1179505236
1179505298
1179505367
1179507083
1179507162
1179507188
1179507258
1179507307
1179507343
1179507362
1179507476
1179507532
1179507541
1179507584
1179507616
1179507630
1179507687
1179507706
1179507838
1179507842
1179507867
1179507882
1179507910
1179507921
1179507941
1179508081
1179508110
1179508178
1179508206
1179508223
1179508233
1179508254
1179508261
1179508379
1179508461
1179508502
1179508510
1179508777
1179508783
1179508818
1179508831
1179508885
1179508911
1179508920
1179508944
1179509008
1179509018
1179509048
1179509097
1179509108
1179509186
1179509208
1179509218
1179509361
1179509377
1179509407
1179509757
1179509828
1179509850
1179509870
1179509905
1179509914
1179509947
1179510008
1179511700
1179511751
1179511840
1179512207
1179512410
1179512629
1179512686
1179512712
1179512822
1179512843
1179512855
1179513091
1179513206
1179513366
1179513387
1179513482
1179513514
1179513884
1179513896
1179513955
1179514704
1179514771
1179514862
1179517272
1179517301
1179517321
1179517354
1179517406
1179517422
1179517579
1179517805
1179517824
1179517944
1179518008
1179518040
1179520902
1179521124
1179521150
1179521177
1179521248
1179521261
1179521406
1179521727
1179521751
1179521796
1179521981
1179522028
1179522047
1179522146
1179522161
1179522496
1179522516
1179524005
1179524065
1179524084
1179524250
1179524269
1179524322
1179585878
1179585889
1179585899
1179585916
1179585949
1179586068
1179586087
1179586096
1179586117
1179586132
1179586162
1179586179
1179586200
1179586208
1179586269
1179586288
1179586294
1179586353
1179586360
1179586400
1179586414
1179586426
1179586448
1179586462
1179586476
1179586488
1179586501
1179586509
1179586543
1179586552
1179586573
1179586647
1179586656
1179586885
1179586899
1179586921
1179592132
1179592198
1179592235
1179592252
1179592287
1179592308
1179592334
1179592357
1179592384
1179595022
1179595072
1179595099
1179595122
1179595363
1179595800
1179595962
1179595973
1179596782
1179597179
1179597323
1179597355
1179597365
1179597395
1179597419
1179598053
1179598109
1179598180
1179598210
1179598237
1179598396
1179598856
1179598869
1179599032
1179599066
1179599164
1179599188
1179599201
1179599314
1179599325
1179599335
1179599453
1179599495
1179599608
1179599677
1179599695
1179599708
1179599732
1179599751
1179599771
1179599839
1179600084
1179600095
1179600129
1179600280
1179600291
1179600326
1179600584
1179600610
1179605061
1179605075
1179605201
1179605210
1179605514
1179605527
1179605534
1179605542
1179605631
1179605644
1179605655
1179605664
1179606160
1179606184
1179606192
1179606199
1179606208
1179606233
1179606242
1179606317
1179606328
1179606335
1179606342
1179606422
1179606517
1179606528
1179606535
1179606545
1179606584
1179606637
1179606643
1179606662
1179606671
1179606679
1179606706
1179606713
1179606719
1179606731
1179606740
1179606753
1179606781
1179606808
1179606819
1179606827
1179606878
1179606892
1179606901
1179606922
1179606931
1179607273
1179607282
1179607294
1179607334
1179607961
1179607974
1179607981
1179607987
1179607995
1179608028
1179608039
1179608050
1179608061
1179608077
1179608108
1179608117
1179608124
1179608133
1179608141
1179608376
1179608391
1179608402
1179608416
1179608592
1179608604
1179608615
1179608623
1179608675
1179608686
1179608696
1179608719
1179608890
1179608900
1179608907
1179608925
1179609415
1179609423
1179609433
1179609445
1179609483
1179609491
1179609496
1179609503
1179609509
1179609589
1179609600
1179609614
1179609635
1179609718
1179609726
1179609761
1179610219
1179610252
1179610555
1179610561
1179692114
1179780116
1179780200
1179780218
1179780247
1179780298
1179780430
1179780459
1179780470
1179780490
1179780531
1179780610
1179780908
1179780934
1179780964
1179781007
1179781031
1179781054
1179781063
1179781101
1179781111
1179781135
1179781152
1179781453
1179781481
1179781651
1179781699
1179781719
1179781759
1179781809
1179781962
1179781984
1179782045
1179815062
1179815120
1179815248
1179815554
1179815577
1179815705
1179815729
1179815747
1179815773
1179815786
1179815808
1179815975
1179816016
1179816063
1179816075
1179816310
1179816316
1179816322
1179816341
1179816352
1179816411
1179816421
1179816508
1179816773
1179816786
1179817867
1179817884
1179817895
1179817922
1179817935
1179817956
1179817961
1179818007
1179818022
1179818083
1179818116
1179818159
1179818187
1179818195
1179818213
1179818221
1179818284
1179818317
1179818439
1179818491
1179818694
1179818699
1179818736
1179818741
1179818754
1179818760
1179818827
1179818859
1179818919
1179819046
1179819082
1179819467
1179819478
1179819490
1179819497
1179821104
1179821126
1179821153
1179821190
1179821199
1179821208
1179821227
1179821236
1179821246
1179821264
1179821272
1179821444
1179823285
1179823355
1179823377
1179823392
1179823563
1179823570
1179823597
1179823639
1179823646
1179823659
1179823691
1179823738
1179823794
1179823832
1179823849
1179823863
1179827296
1179827315
1179828002
1179828039
1179828052
1179828064
1179828098
1179828421
1179828428
1179828438
1179828565
1179828572
1179828577
1179828663
1179828697
1179828719
1179828727
1179828756
1179828766
1179828788
1179828982
1179828995
1179829012
1179829060
1179829066
1179829147
1179829172
1179829186
1179829222
1179829274
1179829321
1179829367
1179829398
1179829431
1179829438
1179829452
1179829458
1179829551
1179831723
1179831731
1179831757
1179831767
1179831782
1179831794
1179831820
1179831829
1179831850
1179831861
1179837468
1179837475
1179837491
1179837597
1179837606
1179837632
1179837655
1179837690
1179837712
1179837724
1179837758
1179837808
1179837823
1179837838
1179837847
1179837865
1179837872
1179837952
1179837988
1179838189
1179838198
1179838350
1179838434
1179838490
1179861152
1179861248
1179861288
1179861306
1179861371
1179861470
1179861488
1179861520
1179861552
1179861592
1179861629
1179861664
1179861710
1179861736
1179861822
1179861835
1179861870
1179863123
1179863202
1179863295
1179863353
1179863363
1179863812
1179863829
1179863843
1179863932
1179863957
1179864003
1179864044
1179864120
1179864155
1179864326
1179864365
1179864432
1179864540
1179864571
1179864609
1179864631
1179864666
1179864790
1179864828
1179865049
1179865063
1179865479
1179865522
1179865786
1179865886
1179865936
1179865986
1179899370
1179899403
1179899412
1179899428
1179899447
1179902752
1179902760
1179902782
1179902790
1179902894
1179902922
1179902941
1179903009
1179903017
1179903139
1179903179
1179903185
1179903241
1179903247
1179903273
1179906122
1179906133
1179906145
1179906181
1179906188
1179906221
1179906276
1179906323
1179906330
1179906695
1179906978
1179907024
1179907167
1179907276
1179907320
1179907351
1179907538
1179907708
1179907757
1179912746
1179912770
1179912958
1179913074
1179913447
1179913592
1179913769
1179913867
1179915303
1179946880
1179947361
1179947380
1179947388
1179947401
1179947491
1179947505
1179947520
1179947576
1179947606
1179947615
1179947624
1179947633
1179947660
1179947669
1179947810
1179947816
1179947824
1179947933
1179947963
1179948017
1179948240
1179949261
1179949513
1179949526
1179949609
1179949617
1179949640
1179949668
1179949776
1179949844
1179949851
1179949858
1179949917
1179949943
1179950027
1179950041
1179950087
1179950156
1179950193
1179950262
1179950272
1179950378
1179950397
1179950431
1179950529
1179950688
1179950697
1179950739
1179950756
1179950940
1179950980
1179950998
1179951015
1179951040
1179951059
1179951100
1179951213
1179951221
1179951315
1179951333
1179951380
1179951389
1179951401
1179951636
1179985771
1179985782
1179985790
1179985869
1179985876
1179985884
1179985950
1179985959
1179985968
1179986062
1179986106
1179986146
1179986168
1179986199
1179986240
1179986248
1179986259
1179986462
1179986468
1179986475
1179986554
1179986560
1179986568
1179986605
1179986626
1179986655
1179986709
1179986738
1179986745
1179986752
1179986763
1179986792
1179986801
1179986828
1179986836
1179986842
1179986870
1179986887
1179987132
1179987146
1179987164
1179987241
1179987248
1179987262
1179987269
1179987305
1179987312
1179987351
1179987414
1179987423
1179987435
1179987489
1179987760
1179987769
1179987775
1179987850
1179987856
1179987863
1179987877
1179987900
1179987909
1179987915
1179987948
1179987956
1179988136
1179988141
1179988152
1179990831
1179990840
1179990846
1179990877
1179990883
1179990888
1179990920
1179990927
1179990967
1179990975
1179991085
1179991102
1179991111
1179991168
1179991177
1179991185
1179991194
1179991203
1179991630
1179991637
1179991648
1179991663
1179991717
1179991725
1179991736
1179991747
1179991785
1179991796
1179991811
1179991826
1179991844
1179994682
1179994792
1179994799
1179994805
1179994812
1179994852
1179994859
1179994866
1179994874
1179994901
1179994912
1179995435
1179995555
1179995634
1179995653
1179996093
1179996099
1179996129
1179996173
1179998744
1179998752
1179998780
1179998829
1180002007
1180002014
1180002038
1180002086
1180002096
1180002149
1180002175
1180002181
1180002262
1180002327
1180002348
1180002354
1180002361
1180002404
1180002415
1180002537
1180002544
1180002567
1180002575
1180002640
1180002647
1180002670
1180002725
1180002735
1180072737
1180073802
1180073864
1180073872
1180073892
1180073919
1180073932
1180074173
1180074198
1180074240
1180074249
1180074272
1180074285
1180075325
1180075357
1180075385
1180075434
1180075457
1180088170
1180088304
1180088314
1180088359
1180088372
1180088704
1180088712
1180088728
1180088735
1180088793
1180088863
1180088881
1180088898
1180088903
1180088974
1180088997
1180089242
1180089251
1180089258
1180089269
1180089290
1180089326
1180089443
1180089460
1180089467
1180089474
1180089480
1180089500
1180089614
1180089620
1180089942
1180089975
1180090060
1180090094
1180090110
1180090129
1180096839
1180096849
1180096883
1180096922
1180096971
1180097037
1180097081
1180097087
1180097106
1180097116
1180097131
1180097143
1180097158
1180097207
1180097211
1180097264
1180097270
1180097278
1180097297
1180097305
1180097312
1180097320
1180107352
1180107455
1180107496
1180107517
1180107612
1180107676
1180107687
1180107695
1180107711
1180107763
1180107846
1180107864
1180107912
1180107949
1180107990
1180108020
1180108026
1180108045
1180108056
1180108089
1180108104
1180108117
1180108312
1180108321
1180108358
1180108421
1180108454
1180108499
1180108509
1180275114
1180275293
1180275362
1180275527
1180275596
1180275681
1180275687
1180275705
1180275780
1180275916
1180275935
1180275940
1180275955
1180275965
1180275982
1180275993
1180276001
1180276032
1180276041
1180276050
1180276078
1180276088
1180276130
1180276158
1180276165
1180276181
1180276216
1180276440
1180276447
1180276492
1180276509
1180276546
1180276553
1180276608
1180276735
1180276755
1180276772
1180276778
1180276804
1180276808
1180276815
1180277386
1180277400
1180277409
1180277446
1180277498
1180277579
1180277589
1180277597
1180277625
1180277632
1180277648
1180277668
1180277685
1180277704
1180277720
1180277732
1180277756
1180277889
1180277953
1180277970
1180278288
1180278439
1180278521
1180278881
1180278889
1180278933
1180278983
1180278989
1180279217
1180279231
1180279239
1180279271
1180279439
1180279452
1180279511
1180279537
1180279545
1180279566
1180279576
1180279634
1180279690
1180280122
1180280177
1180280287
1180280539
1180280590
1180280641
1180280687
1180280718
1180280758
1180280780
1180280819
1180280835
1180280970
1180286049
1180286122
1180286229
1180286261
1180286272
1180286295
1180286308
1180286430
1180286495
1180286527
1180286584
1180286615
1180286633
1180286718
1180286808
1180286817
1180286830
1180286965
1180286979
1180287053
1180287088
1180287096
1180287156
1180287163
1180287267
1180287313
1180287319
1180287344
1180287359
1180287402
1180287471
1180287590
1180287597
1180287631
1180287687
1180287825
1180287840
1180287864
1180287869
1180287892
1180287899
1180287935
1180287977
1180287986
1180287995
1180288028
1180288046
1180288105
1180288344
1180288351
1180288359
1180288455
1180288467
1180288479
1180288500
1180288508
1180288552
1180288575
1180288593
1180288642
1180288648
1180288658
1180289509
1180289554
1180289572
1180289621
1180289637
1180289706
1180289713
1180289721
1180289738
1180289814
1180289839
1180289846
1180289851
1180289978
1180290007
1180290028
1180290071
1180290117
1180290140
1180290302
1180290309
1180292083
1180292683
1180292700
1180292723
1180292960
1180292974
1180292991
1180293002
1180293041
1180293174
1180293244
1180293289
1180293369
1180293433
1180293623
1180293640
1180293660
1180293727
1180293757
1180293781
1180293820
1180293848
1180293865
1180293933
1180293940
1180293956
1180294087
1180294213
1180294323
1180294478
1180294510
1180294544
1180294615
1180294705
1180294850
1180294919
1180296718
1180298298
1180298501
1180298626
1180298698
1180298721
1180298742
1180298759
1180298786
1180298841
1180298883
1180298902
1180298954
1180299102
1180299123
1180299145
1180299182
1180299256
1180299295
1180299366
1180299377
1180299469
1180333622
1180334727
1180334872
1180335007
1180335023
1180335056
1180335169
1180335195
1180335242
1180335463
1180335533
1180335568
1180335595
1180378543
1180378570
1180378646
1180378682
1180378708
1180378733
1180378765
1180378783
1180378794
1180378830
1180378886
1180378985
1180379016
1180379243
1180379278
1180379313
1180379439
1180379782
1180379814
1180379842
1180380033
1180380089
1180380121
1180380145
1180380261
1180380309
1180380338
1180380434
1180380523
1180383517
1180383545
1180383583
1180383605
1180383637
1180383674
1180383687
1180383703
1180383713
1180383725
1180383759
1180383876
1180383947
1180425396
1180425545
1180425562
1180425574
1180425587
1180425634
1180425672
1180425753
1180425826
1180425833
1180425900
1180425907
1180425923
1180425937
1180425951
1180426025
1180426036
1180426087
1180426093
1180426131
1180426138
1180426151
1180426179
1180426187
1180426193
1180426785
1180426793
1180426807
1180426848
1180434147
1180434152
1180434175
1180434240
1180434294
1180434335
1180434369
1180434379
1180434463
1180434473
1180434507
1180434516
1180434601
1180434614
1180434639
1180434682
1180434707
1180434713
1180434738
1180434793
1180434815
1180434822
1180435311
1180467188
1180467202
1180467214
1180467253
1180467267
1180467278
1180467312
1180467323
1180467335
1180467356
1180467366
1180467431
1180467485
1180467537
1180467547
1180467612
1180467620
1180467628
1180467656
1180467664
1180467674
1180467694
1180467702
1180467712
1180468023
1180468037
1180468046
1180468066
1180468075
1180468087
1180468169
1180468184
1180468198
1180468257
1180468267
1180468281
1180468442
1180468450
1180468457
1180468507
1180468529
1180468541
1180468580
1180468590
1180469089
1180469102
1180469111
1180469406
1180469427
1180469435
1180469445
1180469460
1180469487
1180469506
1180469527
1180469544
1180469555
1180469569
1180469591
1180469662
1180469676
1180469684
1180469701
1180513249
1180513255
1180513263
1180513315
1180513322
1180513329
1180513355
1180513363
1180513380
1180513396
1180513411
1180513426
1180513436
1180513522
1180513551
1180513562
1180513569
1180513577
1180513592
1180513758
1180513766
1180513774
1180513786
1180513795
1180513805
1180513811
1180513829
1180513850
1180513871
1180514192
1180514342
1180514349
1180514358
1180514395
1180514402
1180514410
1180514418
1180514435
1180514442
1180514453
1180514630
1180514647
1180514669
1180514699
1180514707
1180514714
1180514740
1180514749
1180514758
1180514768
1180514778
1180514793
1180514800
1180514806
1180514839
1180514847
1180514858
1180514873
1180514879
1180514885
1180514993
1180515033
1180515038
1180515155
1180515261
1180515266
1180515273
1180515280
1180515287
1180515423
1180515430
1180515437
1180515471
1180515481
1180515494
1180516304
1180516318
1180516342
1180516350
1180516358
1180516366
1180516388
1180516394
1180516423
1180516431
1180516437
1180516444
1180516452
1180516459
1180516501
1180516507
1180516530
1180516536
1180516543
1180516551
1180516572
1180516591
1180516598
1180516606
1180516613
1180516886
1180516906
1180517053
1180517059
1180517065
1180517071
1180517085
1180517108
1180517190
1180517213
1180517220
1180517226
1180517232
1180517238
1180517247
1180517388
1180517399
1180517420
1180517427
1180517433
1180517440
1180517533
1180517595
1180517613
1180517618
1180517624
1180517644
1180517657
1180517664
1180518251
1180518293
1180518364
1180518524
1180518551
1180518622
1180518632
1180518660
1180518666
1180520859
1180520889
1180520931
1180550995
1180551009
1180551073
1180551104
1180551113
1180551121
1180551145
1180551156
1180551163
1180551178
1180551194
1180551206
1180551620
1180551629
1180551638
1180551647
1180551668
1180551696
1180551702
1180551731
1180551740
1180551837
1180551843
1180551851
1180551857
1180551865
1180551909
1180551917
1180551931
1180551941
1180551968
1180551983
1180551992
1180552030
1180552036
1180552065
1180552160
1180552203
1180552222
1180552232
1180552339
1180555163
1180555172
1180555200
1180555209
1180555222
1180555240
1180555299
1180555309
1180555319
1180555347
1180555353
1180555364
1180555372
1180555384
1180555394
1180555700
1180555709
1180555720
1180555747
1180555756
1180555763
1180555773
1180555788
1180555970
1180555978
1180555986
1180555994
1180556006
1180556019
1180556033
1180556059
1180556084
1180556090
1180556099
1180556106
1180556113
1180556123
1180556161
1180556169
1180556178
1180556190
1180556199
1180556255
1180556289
1180556298
1180556344
1180556359
1180556409
1180556416
1180606288
1180606313
1180606392
1180606694
1180606717
1180606735
1180606796
1180606838
1180606856
1180606890
1180635688
1180638427
1180638464
1180638471
1180638477
1180638499
1180638510
1180638516
1180638522
1180638530
1180638549
1180638555
1180638562
1180638568
1180638575
1180638602
1180638609
1180638615
1180638622
1180638707
1180638717
1180638723
1180638729
1180638735
1180638755
1180638761
1180638772
1180638781
1180638788
1180638794
1180639096
1180639103
1180639110
1180639124
1180639436
1180641151
1180641168
1180641178
1180641192
1180641236
1180641242
1180641250
1180641259
1180641303
1180641311
1180641343
1180641355
1180641362
1180641375
1180641383
1180641391
1180641399
1180641405
1180641424
1180641432
1180641441
1180641467
1180641486
1180641670
1180641675
1180641682
1180641900
1180641997
1180642053
1180642101
1180642399
1180642436
1180642442
1180642454
1180642464
1180642476
1180642484
1180642516
1180642526
1180642535
1180642542
1180642559
1180642592
1180642602
1180642611
1180642626
1180642641
1180642691
1180642700
1180642708
1180642714
1180642720
1180642727
1180642839
1180642853
1180642870
1180642884
1180642893
1180642909
1180642918
1180642924
1180642935
1180642943
1180642952
1180642970
1180642982
1180643031
1180643040
1180643047
1180643058
1180643067
1180643102
1180643111
1180643120
1180643127
1180643142
1180643149
1180644264
1180644279
1180644388
1180644395
1180644409
1180644415
1180644440
1180644450
1180644461
1180644469
1180644478
1180644485
1180644505
1180644511
1180644517
1180644571
1180644587
1180644601
1180644610
1180644617
1180644961
1180644979
1180644991
1180644997
1180645099
1180645109
1180645120
1180645130
1180645159
1180645183
1180645189
1180645205
1180645211
1180645905
1180646009
1180646087
1180646135
1180646268
1180684022
1180685088
1180685152
1180685171
1180685339
1180685364
1180685407
1180685636
1180685696
1180686473
1180686491
1180686528
1180686538
1180686559
1180686566
1180688031
1180688080
1180688087
1180688096
1180688120
1180688127
1180688143
1180688162
1180688171
1180688178
1180688198
1180688207
1180688227
1180688235
1180688244
1180688266
1180688275
1180688285
1180688294
1180688393
1180688402
1180688410
1180688416
1180688425
1180688443
1180688448
1180688457
1180688467
1180688575
1180688581
1180688588
1180688600
1180688605
1180688612
1180688632
1180688641
1180688647
1180688712
1180688718
1180688727
1180688737
1180688741
1180688746
1180688773
1180688780
1180688785
1180688860
1180688865
1180688869
1180688874
1180688879
1180688883
1180688888
1180688893
1180688897
1180688938
1180688946
1180688951
1180688957
1180688962
1180688967
1180688974
1180688980
1180688984
1180689079
1180689096
1180689103
1180689110
1180689116
1180689123
1180689129
1180689134
1180689244
1180689262
1180689282
1180689287
1180689293
1180689298
1180689304
1180689309
1180689324
1180689448
1180689453
1180689456
1180689463
1180689468
1180689476
1180689483
1180689490
1180689546
1180689551
1180689558
1180689564
1180689580
1180689586
1180689593
1180689599
1180689605
1180689672
1180689680
1180689687
1180689694
1180689698
1180689703
1180689707
1180689713
1180689725
1180689785
1180689791
1180689796
1180689805
1180689823
1180689830
1180689846
1180689852
1180689866
1180690085
1180690088
1180690095
1180690099
1180690681
1180691914
1180691923
1180691965
1180692396
1180692409
1180692422
1180692436
1180692529
1180692537
1180692546
1180692574
1180692591
1180692670
1180692724
1180692740
1180692747
1180692797
1180692813
1180692949
1180692968
1180693027
1180693109
1180693123
1180693131
1180693177
1180693183
1180693241
1180693250
1180693259
1180693285
1180693294
1180693302
1180693324
1180693380
1180693388
1180693397
1180693514
1180693520
1180693575
1180693603
1180693646
1180693659
1180693736
1180693748
1180693803
1180693859
1180693889
1180693897
1180693906
1180694126
1180694131
1180694165
1180694214
1180694233
1180694246
1180694280
1180694301
1180694407
1180694451
1180694557
1180694843
1180694860
1180694885
1180694899
1180694932
1180694948
1180695002
1180695047
1180695076
1180695091
1180695112
1180695149
1180695167
1180695187
1180695290
1180695323
1180695340
1180695353
1180695387
1180695432
1180695449
1180695466
1180695950
1180696033
1180696052
1180696159
1180696210
1180696260
1180696282
1180696321
1180696693
1180696705
1180696747
1180696790
1180697278
1180697288
1180697305
1180697321
1180697328
1180697345
1180697352
1180697369
1180697511
1180697528
1180697541
1180697569
1180697590
1180697643
1180697679
1180697882
1180697892
1180697907
1180697920
1180698629
1180698647
1180698754
1180698777
1180698929
1180699047
1180699069
1180699081
1180699136
1180699166
1180699179
1180699198
1180699213
1180699301
1180699597
1180699693
1180699704
1180700165
1180700282
1180700307
1180700323
1180700388
1180700417
1180700444
1180714667
1180714773
1180714797
1180714963
1180714980
1180715013
1180715024
1180715093
1180715139
1180715190
1180715208
1180715246
1180715252
1180715487
1180715499
1180715544
1180715554
1180715579
1180715584
1180715601
1180715610
1180715647
1180715656
1180715684
1180715695
1180715705
1180715809
1180715817
1180715857
1180715875
1180715903
1180715916
1180715925
1180715937
1180716074
1180716081
1180716092
1180716139
1180716164
1180716229
1180716244
1180716254
1180716293
1180716302
1180716311
1180716418
1180716431
1180716441
1180726372
1180726388
1180726423
1180726462
1180726492
1180726500
1180726524
1180726556
1180726586
1180726688
1180726700
1180726765
1180726893
1180726984
1180726996
1180727076
1180727168
1180727180
1180727197
1180727216
1180727229
1180727240
1180727260
1180727275
1180727584
1180727658
1180727705
1180727716
1180727735
1180727768
1180727778
1180727794
1180727819
1180727835
1180727850
1180727872
1180727883
1180727897
1180727918
1180727945
1180727959
1180728122
1180728135
1180728146
1180728165
1180728180
1180728204
1180728235
1180728359
1180728380
1180728414
1180728430
1180728444
1180728562
1180728577
1180728589
1180728602
1180728689
1180728705
1180728810
1180728833
1180728847
1180728972
1180729002
1180729085
1180729160
1180729195
1180729207
1180729231
1180729279
1180729306
1180729454
1180729490
1180729502
1180729512
1180729523
1180729537
1180729630
1180729648
1180729657
1180729720
1180729747
1180729758
1180729768
1180729803
1180729822
1180729852
1180730094
1180730121
1180730171
1180730187
1180730228
1180730241
1180730261
1180730285
1180730299
1180730314
1180730406
1180730418
1180730502
1180730515
1180730587
1180730733
1180730750
1180730766
1180730788
1180730804
1180730817
1180730843
1180730858
1180730872
1180730932
1180730947
1180730964
1180731002
1180731064
1180731080
1180731108
1180731130
1180731194
1180731206
1180731314
1180731477
1180731485
1180731495
1180731539
1180731655
1180731665
1180731721
1180731733
1180731747
1180731876
1180731918
1180731931
1180732001
1180732032
1180732041
1180732177
1180732205
1180732218
1180732226
1180732244
1180732253
1180732267
1180732291
1180732344
1180732410
1180732445
1180732471
1180732479
1180732492
1180732616
1180732622
1180732720
1180732733
1180732746
1180732768
1180732791
1180732801
1180732844
1180732858
1180732868
1180732919
1180733095
1180733113
1180733212
1180733224
1180733242
1180733284
1180733295
1180733315
1180733329
1180733340
1180733351
1180733381
1180733396
1180733410
1180733432
1180733440
1180733452
1180734116
1180734128
1180734137
1180734174
1180734245
1180734274
1180734333
1180734356
1180734392
1180734572
1180734579
1180734608
1180734615
1180734622
1180734673
1180734687
1180734704
1180734895
1180734906
1180734973
1180735014
1180735043
1180735057
1180735093
1180735120
1180735129
1180735144
1180735157
1180735196
1180798054
1180798106
1180798214
1180798224
1180798302
1180798309
1180798367
1180798552
1180798781
1180798817
1180798824
1180798835
1180798858
1180798893
1180798967
1180798979
1180798990
1180799014
1180799025
1180799132
1180799142
1180799150
1180799158
1180799293
1180799321
1180799331
1180799341
1180799368
1180799404
1180799415
1180799439
1180799449
1180799456
1180799609
1180799623
[truncated: 2,537,085 more chars]
