# Supplementary material for: Stationarity of the inter-event power-law distributions
Source: PLoS One. 2017 Mar 27;12(3):e0174509. doi: 10.1371/journal.pone.0174509 (PMC5367707; doi:10.1371/journal.pone.0174509)
Supplement: S2 Dataset — (TXT) [file pone.0174509.s002.txt]

1057791692
1058072012
1058303164
1058303535
1058303706
1058310824
1058310902
1058311025
1058311172
1058311728
1058374111
1058374616
1058374651
1058375447
1058375564
1058375839
1058376103
1058376133
1058376233
1058381172
1058458804
1058508266
1058508343
1060577893
1060578035
1060578064
1060650987
1060651067
1060654648
1060655080
1060655130
1060655904
1060655940
1060656011
1060656060
1060656231
1060656835
1060656894
1060656977
1060657058
1060657179
1060657199
1060657219
1060657242
1060657396
1060657443
1060657519
1060657592
1060657622
1060657665
1060657716
1060657800
1060658017
1060658312
1060658382
1060658521
1060658783
1060658841
1060658949
1060659234
1060659831
1060659874
1060659912
1060660376
1060660655
1060660691
1060660824
1060660871
1060661014
1060661412
1060661447
1060661507
1060661698
1060662070
1060662107
1060662248
1060662303
1060662471
1060662911
1060663027
1060663143
1060663398
1060663785
1060663878
1060664086
1060664127
1060701694
1060701743
1060701786
1060701949
1060702027
1060702338
1060702594
1060702989
1060703026
1060703272
1060703413
1060703497
1060703577
1060703633
1060703743
1060703767
1060703897
1060703912
1060704015
1060704265
1060704346
1060704774
1060705192
1060705433
1060705515
1060705573
1060705794
1060706175
1060706374
1060706589
1060706628
1060706797
1060707208
1060708858
1060709365
1060709393
1060709556
1060709659
1060709696
1060709776
1060709901
1060710321
1060710688
1060710738
1060710811
1060710838
1060710856
1060710962
1060711367
1060711543
1060711939
1060712041
1060717111
1060719328
1060719370
1060719404
1060719427
1060719438
1060719461
1060719560
1060720349
1060724394
1060724405
1060724535
1060724685
1060724821
1060724945
1060725253
1060725293
1060725318
1060725409
1060725517
1060725538
1060725599
1060725687
1060725757
1060725887
1060725913
1060725965
1060725996
1060726047
1060726105
1060726116
1060726216
1060726254
1060726458
1060726502
1060726576
1060726748
1060727000
1060727291
1060727333
1060727492
1060727535
1060727583
1060727681
1060730542
1060730773
1060731864
1060731877
1060733200
1060733268
1060733358
1060734147
1060735990
1060736039
1060736224
1060736560
1060737169
1060737204
1060737245
1060737447
1060738270
1060738471
1060738496
1060738890
1060739865
1060739886
1060740032
1060740067
1060740096
1060740335
1060740404
1060741113
1060744326
1060744385
1060747629
1060829773
1060829811
1060829911
1060830013
1060830192
1060830252
1060830627
1060830724
1060830835
1060830907
1060831851
1060831872
1060831941
1060832075
1060832118
1060832532
1060870913
1060871091
1060871289
1060871791
1060871848
1060871928
1060872322
1060872482
1060872543
1060872631
1060872767
1060872837
1060873028
1060873460
1060873507
1060873584
1060873649
1060873873
1060873975
1060874021
1060874053
1060874114
1060874141
1060874190
1060874205
1060874361
1060874430
1060874544
1060874932
1060875231
1060875332
1061084642
1061084701
1061085054
1061085168
1061085218
1061085398
1061085510
1061085584
1061085598
1061085616
1061085747
1061085812
1061086044
1061086180
1061086217
1061086445
1061121536
1061126514
1061126694
1061126753
1061126800
1061127010
1061127033
1061127065
1061127110
1061127237
1061127278
1061127349
1061127379
1061134216
1061134264
1061134342
1061134668
1061134847
1061134848
1061134902
1061135333
1061135503
1061135754
1061135973
1061136055
1061136092
1061136412
1061136636
1061137338
1061137420
1061137554
1061137590
1061137629
1061137761
1061137903
1061137931
1061137996
1061138039
1061138184
1061138334
1061145519
1061145560
1061145911
1061145931
1061151713
1061151900
1061152062
1061152547
1061152581
1061152724
1061153281
1061153441
1061153559
1061160587
1061160734
1061160787
1061160919
1061162568
1061162632
1061162688
1061162772
1061162836
1061162880
1061163127
1061163144
1061163173
1061164447
1061164459
1061164485
1061164528
1061164557
1061164649
1061168449
1061168606
1061169052
1061243290
1061244814
1061244993
1061245024
1061245119
1061245209
1061245568
1061248423
1061248453
1061248541
1061248560
1061248625
1061248742
1061249385
1061249552
1061249594
1061250350
1061250404
1061322637
1061323323
1061323406
1061323818
1061323849
1061324554
1061324658
1061325203
1061325248
1061325676
1061325696
1061325956
1061326234
1061335252
1061335369
1061335439
1061335500
1061335535
1061335557
1061335586
1061340775
1061340794
1061340944
1061341307
1061343527
1061343567
1061343618
1061343669
1061343732
1061343769
1061344014
1061344080
1061344486
1061344639
1061344654
1061344996
1061412504
1061412628
1061412787
1061412825
1061412874
1061412898
1061412928
1061412969
1061413033
1061413084
1061413113
1061413168
1061413378
1061413502
1061414586
1061414950
1061415001
1061415235
1061415261
1061415613
1061415693
1061415844
1061415867
1061415986
1061416221
1061416502
1061416957
1061417135
1061417272
1061417378
1061417674
1061417885
1061417917
1061418114
1061418497
1061426837
1061427056
1061427329
1061427444
1061427475
1061427516
1061427658
1061427889
1061428379
1061428426
1061428446
1061428504
1061428567
1061428834
1061428900
1061428932
1061429054
1061429397
1061429476
1061429650
1061429677
1061500410
1061500476
1061500590
1061500645
1061500744
1061500812
1061500916
1061501083
1061501231
1061501248
1061501409
1061501520
1061501610
1061501795
1061502063
1061502109
1061502488
1061502682
1061503027
1061503068
1061503118
1061503286
1061515565
1061518023
1061519970
1061520069
1061581739
1061582039
1061582293
1061582454
1061944380
1061944439
1061944601
1061945427
1061946990
1061948546
1061948562
1061948578
1061948715
1061950107
1061950492
1061952102
1061952154
1061952186
1061952256
1062024797
1062030158
1062031495
1062031617
1062031864
1062032383
1062032395
1062032443
1062032565
1062032847
1062032870
1062032910
1062034069
1062034162
1062034396
1062034978
1062034991
1062035050
1062035072
1062035214
1062035320
1062036286
1062036440
1062036660
1062036675
1062037082
1062037095
1062037109
1062037418
1062037921
1062038043
1062038096
1062113785
1062113857
1062113935
1062114090
1062114103
1062114471
1062114499
1062114539
1062114603
1062114686
1062114932
1062115025
1062115139
1062115214
1062116156
1062116196
1062116509
1062116566
1062116608
1062116841
1062116850
1062117173
1062117218
1062117410
1062119423
1062119927
1062119974
1062120046
1062120086
1062122108
1062122187
1062122271
1062122297
1062122410
1062123777
1062123797
1062123947
1062123965
1062124542
1062125225
1062125905
1062126019
1062193453
1062206495
1062207136
1062207396
1062207443
1062207475
1062208011
1062208855
1062209415
1062209559
1062209645
1062209767
1062209798
1062209904
1062210017
1062210116
1062210306
1062212139
1062212180
1062212577
1062212863
1062213279
1062214492
1062214555
1062214909
1062215148
1062215189
1062215747
1062215783
1062216310
1062216624
1062216656
1062216748
1062216757
1062216808
1062216829
1062216971
1062217000
1062248444
1062250265
1062250326
1062264159
1062264231
1062264441
1062264460
1062277036
1062283397
1062283421
1062283443
1062283966
1062284070
1062284099
1062284236
1062284252
1062284334
1062284457
1062289504
1062291085
1062291311
1062291441
1062291859
1062291937
1062292121
1062292197
1062292341
1062292388
1062292612
1062292751
1062292940
1062293054
1062293068
1062293187
1062294004
1062295837
1062295855
1062295860
1062296070
1062296461
1062296619
1062296758
1062296804
1062297169
1062297208
1062301059
1062301068
1062301970
1062302051
1062302564
1062302658
1062303068
1062303131
1062303319
1062303375
1062303383
1062303455
1062303503
1062303524
1062303552
1062303591
1062303675
1062303884
1062303894
1062305019
1062305047
1062305066
1062305187
1062305358
1062305913
1062306058
1062309300
1062309349
1062309451
1062309589
1062310124
1062350557
1062350978
1062351675
1062351804
1062371870
1062373716
1062375764
1062380843
1062381015
1062381168
1062381334
1062381538
1062381896
1062381921
1062381965
1062382030
1062382233
1062382899
1062384752
1062384927
1062384985
1062385629
1062386002
1062386314
1062386530
1062386756
1062387135
1062387178
1062388006
1062388063
1062388476
1062388540
1062388620
1062388669
1062388794
1062389599
1062389606
1062390021
1062390167
1062390220
1062390246
1062390281
1062390459
1062390698
1062390794
1062390874
1062390980
1062391218
1062391269
1062391308
1062391363
1062391445
1062391543
1062391655
1062391787
1062391872
1062392302
1062392350
1062392584
1062394071
1062394181
1062394997
1062395013
1062395237
1062395306
1062431436
1062431674
1062431895
1062432054
1062432177
1062432311
1062432346
1062432346
1062432377
1062436580
1062436842
1062443005
1062443069
1062443220
1062443268
1062443334
1062443380
1062443405
1062443847
1062444395
1062445561
1062446036
1062446082
1062466060
1062466269
1062466454
1062466951
1062467303
1062467723
1062467751
1062467979
1062468073
1062468239
1062548281
1062548439
1062548474
1062548530
1062548560
1062548594
1062548760
1062548838
1062548924
1062549040
1062549079
1062551107
1062551135
1062551268
1062621909
1062621930
1062640134
1062640814
1062641393
1062641450
1062641517
1062641544
1062642429
1062642594
1062642746
1062642852
1062642908
1062642963
1062643069
1062643221
1062643297
1062643421
1062643457
1062706083
1062706270
1062706494
1062706572
1062706959
1062707109
1062707266
1062707322
1062707583
1062707848
1062707874
1062708010
1062708153
1062708283
1062708338
1062708451
1062708594
1062708628
1062708729
1062708798
1062708902
1062708985
1062709078
1062709261
1062709821
1062709992
1062710055
1062710318
1062710402
1062710427
1062710631
1062710720
1062710844
1062711006
1062711155
1062711208
1062711384
1062711460
1062712276
1062712290
1062712360
1062712472
1062712580
1062712621
1062716752
1062716786
1062716839
1062716917
1062716972
1062717008
1062717070
1062717122
1062717187
1062717242
1062717333
1062717401
1062717455
1062717520
1062717538
1062717639
1062717655
1062717844
1062717988
1062718033
1062718192
1062718342
1062719183
1062719458
1062720157
1062720326
1062720485
1062720711
1062721138
1062721226
1062721645
1062721670
1062721719
1062721743
1062721748
1062721800
1062721933
1062722127
1062722868
1062725969
1062726008
1062809174
1062809204
1062809470
1062809500
1062813134
1062819674
1062819774
1062821135
1062821325
1062821998
1062822020
1062822054
1062822068
1062822121
1062822190
1062822238
1062822372
1062822531
1062822589
1062822595
1062822710
1062823574
1062823778
1062824147
1062825213
1062825298
1062828635
1062828669
1062828678
1062828711
1062828918
1062829150
1062829358
1062829419
1062829446
1062829472
1062829547
1062829807
1062829834
1062829881
1062850524
1062850886
1062850905
1062850999
1062851222
1062851723
1062862740
1062864305
1062866272
1062870390
1062870636
1062871248
1062896479
1062896543
1062896691
1062896941
1062897668
1062897895
1062951943
1062952112
1062957831
1062957845
1062957895
1062958051
1062958157
1062971146
1062974265
1062974289
1062974688
1062974716
1062975045
1062985247
1062985320
1063136322
1063136397
1063136478
1063136660
1063139726
1063140045
1063140177
1063140584
1063141330
1063151248
1063151313
1063156499
1063156511
1063156632
1063156857
1063156885
1063156893
1063157149
1063157469
1063157712
1063157994
1063158774
1063225211
1063225271
1063226554
1063227208
1063227675
1063227954
1063229566
1063230042
1063230084
1063314481
1063314573
1063314774
1063314929
1063315027
1063315106
1063315573
1063316009
1063316146
1063316196
1063316558
1063316698
1063316947
1063317021
1063317073
1063317132
1063317212
1063317386
1063317564
1063317612
1063317825
1063317923
1063404478
1063404510
1063404553
1063404650
1063404670
1063404691
1063404766
1063404795
1063404826
1063404857
1063404887
1063404917
1063404957
1063405000
1063405023
1063405049
1063408357
1063408387
1063408408
1063408433
1063408466
1063408501
1063408535
1063408557
1063408615
1063408724
1063408763
1063408797
1063408826
1063408869
1063408902
1063408945
1063408968
1063425459
1063425601
1063425642
1063425658
1063425963
1063425978
1063426554
1063426653
1063426807
1063426919
1063427381
1063427709
1063427807
1063427857
1063428025
1063428115
1063428136
1063428172
1063428188
1063428221
1063428251
1063428269
1063428311
1063428340
1063428359
1063428637
1063429069
1063429492
1063429627
1063429654
1063429735
1063429862
1063429923
1063467036
1063467068
1063467082
1063467259
1063467307
1063467483
1063467491
1063467515
1063467570
1063467600
1063467649
1063467711
1063467758
1063468031
1063468048
1063468058
1063468069
1063468096
1063468140
1063468213
1063500751
1063500874
1063501820
1063506962
1063507199
1063507346
1063507623
1063507704
1063507808
1063514311
1063516194
1063516708
1063517094
1063517453
1063517470
1063517581
1063517858
1063517950
1063518237
1063518432
1063518449
1063518469
1063518486
1063518505
1063518609
1063518654
1063518677
1063518743
1063518857
1063518956
1063519021
1063563311
1063572360
1063587110
1063587816
1063589411
1063589428
1063589467
1063589596
1063589978
1063590101
1063590274
1063590818
1063590837
1063591384
1063591847
1063591884
1063591891
1063592146
1063592220
1063592225
1063592230
1063592261
1063661734
1063661790
1063661830
1063662144
1063662232
1063662442
1063662459
1063662807
1063664462
1063666793
1063673643
1063673765
1063673832
1063673907
1063673935
1063674039
1063674788
1063742451
1063750701
1063751026
1063751115
1063764054
1063830608
1063830733
1063830817
1063830903
1063831020
1063832012
1063832162
1063832383
1063832486
1063832580
1063832634
1063832745
1063832832
1063832908
1063833065
1063833284
1063833874
1063835339
1063835781
1063836921
1063837419
1063840780
1063840812
1063841065
1063841155
1063842540
1063842659
1063842792
1063843182
1063843192
1063843217
1063844137
1063844456
1063844651
1063844685
1063844862
1063845085
1063846843
1063849418
1063849591
1063849840
1063849867
1063849888
1063849917
1063849948
1063850163
1063850239
1063850584
1063850697
1063850981
1063851045
1063851238
1063851438
1063851670
1063851757
1063851781
1063851926
1063852692
1063923636
1063925393
1063926824
1063931001
1063931020
1063931070
1063931128
1063931315
1063935141
1063935183
1063935620
1063935690
1063936181
1063936202
1063936219
1063938209
1063938482
1063939493
1063939660
1063939714
1063939742
1063940311
1063940390
1063940431
1063940446
1063940476
1064001638
1064002056
1064002388
1064007698
1064007888
1064008014
1064008061
1064008359
1064008377
1064008425
1064008463
1064018534
1064020157
1064020198
1064020273
1064020333
1064020372
1064020500
1064020580
1064020642
1064020719
1064020939
1064021028
1064021364
1064021561
1064021581
1064021657
1064021678
1064021715
1064021766
1064021881
1064021938
1064021980
1064022019
1064022078
1064022102
1064022141
1064022158
1064022197
1064022273
1064022292
1064022357
1064022385
1064022415
1064022442
1064022475
1064022508
1064022522
1064022537
1064022573
1064022594
1064022644
1064022678
1064022699
1064022722
1064022760
1064022814
1064022846
1064022869
1064022891
1064022948
1064023013
1064023102
1064023148
1064023173
1064023208
1064023231
1064023258
1064023270
1064023353
1064023424
1064023509
1064023584
1064023662
1064023704
1064023751
1064024015
1064024856
1064024928
1064025193
1064025500
1064026691
1064026757
1064026814
1064026920
1064027061
1064027212
1064027249
1064027333
1064027504
1064028468
1064028624
1064028631
1064028723
1064028856
1064028974
1064028974
1064029154
1064029154
1064029648
1064029744
1064034114
1064034282
1064034696
1064034715
1064034737
1064034757
1064034800
1064034818
1064034840
1064034933
1064034951
1064034984
1064035010
1064035041
1064035068
1064035092
1064035111
1064035133
1064035192
1064035212
1064035784
1064037998
1064038047
1064038082
1064038137
1064038152
1064038272
1064038309
1064038432
1064038617
1064038663
1064038708
1064038769
1064039031
1064039460
1064039614
1064041037
1064041419
1064041512
1064041749
1064041758
1064069109
1064069340
1064069340
1064070114
1064070660
1064070660
1064070669
1064070669
1064071272
1064071272
1064071788
1064072034
1064072064
1064073653
1064073715
1064073745
1064073760
1064073784
1064073842
1064073872
1064073937
1064076084
1064076260
1064076342
1064076399
1064076648
1064076716
1064076779
1064076925
1064076937
1064076946
1064077000
1064077071
1064077880
1064085130
1064086040
1064086079
1064086409
1064086731
1064086793
1064086833
1064086937
1064087014
1064087075
1064087173
1064104267
1064105011
1064109141
1064111930
1064111958
1064113435
1064114166
1064114175
1064114183
1064114352
1064114359
1064114566
1064114735
1064117274
1064117438
1064117765
1064117795
1064118119
1064118288
1064118442
1064119482
1064119531
1064121815
1064121905
1064122213
1064122390
1064165203
1064166334
1064166411
1064166464
1064167225
1064169463
1064170423
1064170864
1064171090
1064171603
1064172050
1064172746
1064173228
1064173421
1064173447
1064173678
1064174291
1064197442
1064199064
1064260072
1064262176
1064262850
1064263023
1064263080
1064264874
1064265106
1064265754
1064266436
1064266522
1064266701
1064266727
1064266861
1064267020
1064267100
1064268092
1064268146
1064268233
1064268350
1064268595
1064268869
1064268910
1064269014
1064269258
1064269307
1064269946
1064270118
1064270261
1064270391
1064270543
1064271075
1064271335
1064279991
1064280678
1064280769
1064280816
1064281516
1064281689
1064281832
1064282241
1064282524
1064286896
1064287209
1064287306
1064287660
1064287735
1064289147
1064289229
1064349270
1064349716
1064349777
1064349825
1064349995
1064350256
1064350638
1064352100
1064352219
1064352360
1064352544
1064352740
1064352747
1064352806
1064352894
1064353296
1064353514
1064353529
1064353558
1064353590
1064353600
1064353632
1064353732
1064354612
1064354659
1064354838
1064354899
1064354970
1064355175
1064355584
1064355640
1064356036
1064357371
1064357445
1064357510
1064357856
1064358370
1064358413
1064358434
1064358500
1064358520
1064358615
1064358650
1064358745
1064358948
1064359092
1064359166
1064359281
1064359474
1064359496
1064359591
1064359873
1064365724
1064367466
1064368344
1064368726
1064369499
1064369870
1064371975
1064374436
1064376068
1064376152
1064376490
1064376506
1064376535
1064376563
1064376752
1064376794
1064433416
1064434454
1064435436
1064435882
1064437036
1064439970
1064440094
1064440177
1064440318
1064440901
1064441296
1064442237
1064523278
1064523735
1064523813
1064523832
1064524046
1064524647
1064524702
1064524934
1064524963
1064525181
1064525355
1064525498
1064525527
1064525611
1064525642
1064525731
1064525923
1064526032
1064526425
1064526477
1064526604
1064526871
1064526933
1064527038
1064527141
1064527341
1064527375
1064527488
1064527527
1064527584
1064527652
1064528047
1064529421
1064529457
1064529483
1064529959
1064529969
1064530013
1064530046
1064531967
1064532102
1064532201
1064532333
1064536493
1064536514
1064536584
1064536671
1064536776
1064536916
1064537067
1064537108
1064537454
1064538014
1064538052
1064538153
1064538436
1064538955
1064539040
1064539040
1064539125
1064539397
1064539580
1064539797
1064539895
1064539947
1064540119
1064540338
1064540398
1064540434
1064540468
1064540917
1064541089
1064541127
1064541253
1064541320
1064541320
1064542012
1064542237
1064542414
1064542619
1064542819
1064542893
1064542943
1064542989
1064543050
1064543418
1064543944
1064545209
1064606925
1064607391
1064607607
1064608473
1064611354
1064611591
1064611653
1064611688
1064611833
1064612948
1064613333
1064613917
1064613974
1064614311
1064614544
1064614778
1064614819
1064614926
1064615012
1064615078
1064615157
1064615216
1064615302
1064615584
1064615610
1064615627
1064622171
1064622250
1064622411
1064623278
1064623396
1064623428
1064623989
1064624013
1064631723
1064631750
1064631763
1064631774
1064631790
1064631866
1064631963
1064632437
1064640001
1064640515
1064642431
1064642447
1064642505
1064642533
1064642827
1064642874
1064642890
1064642915
1064642990
1064643017
1064643354
1064643903
1064643944
1064644637
1064644660
1064644683
1064644729
1064667667
1064667872
1064699542
1064699575
1064699628
1064699663
1064700119
1064700151
1064700234
1064700369
1064700512
1064700734
1064702673
1064704948
1064706773
1064706846
1064706884
1064706950
1064707013
1064707084
1064707114
1064707144
1064707211
1064707291
1064707329
1064707404
1064707583
1064707623
1064707819
1064707855
1064707915
1064708005
1064708080
1064708120
1064708702
1064711380
1064712343
1064712469
1064712720
1064717233
1064717658
1064719055
1064724714
1064725578
1064725617
1064725963
1064726026
1064726155
1064726540
1064726727
1064726757
1064727118
1064727176
1064727285
1064727322
1064727423
1064727618
1064727724
1064728018
1064728032
1064731150
1064731150
1064731243
1064731243
1064766069
1064767038
1064767194
1064767246
1064767333
1064767373
1064767416
1064767924
1064768264
1064768472
1064768615
1064769300
1064769391
1064772618
1064772653
1064772689
1064772734
1064772814
1064772872
1064772896
1064772920
1064772962
1064773058
1064773196
1064774108
1064774193
1064775706
1064776543
1064777066
1064798105
1064798105
1064798141
1064800068
1064800228
1064800957
1064866513
1064866596
1064867154
1064867163
1064867213
1064867382
1064867514
1064869434
1064869461
1064869479
1064869571
1064869610
1064869641
1064869820
1064870043
1064871382
1064871764
1064872008
1064872046
1064872357
1064872667
1064872926
1064873909
1064874041
1064874088
1064874228
1064874409
1064874442
1064874472
1064875654
1064875990
1064876735
1064877064
1064877260
1064877283
1064877419
1064877753
1064877765
1064877789
1064878623
1064886682
1064886694
1064886725
1064886797
1064888038
1064888075
1064888886
1064889036
1064889187
1064889227
1064889243
1064889272
1064889397
1064889408
1064889588
1064889588
1064889938
1064890012
1064890163
1064890586
1064890620
1064930654
1064954394
1064954626
1064954957
1064955300
1064956119
1064956119
1064956355
1064956355
1064956641
1064956641
1064956931
1064956942
1064956986
1064957042
1064957078
1064957102
1064957534
1064957687
1064958975
1064959151
1064959257
1064959309
1064959347
1064959497
1064959497
1064959853
1064959853
1064959965
1064959965
1064960064
1064960064
1064960199
1064960199
1064960356
1064960356
1064960617
1064960915
1064961039
1064961087
1064961398
1064961722
1064966560
1064967720
1064968318
1064968506
1064968635
1064968663
1064968797
1064969556
1064971476
1064971926
1064971993
1064972131
1064972155
1064973516
1064975756
1064975756
1064975795
1064975795
1065039363
1065039363
1065040202
1065040581
1065040847
1065040928
1065040958
1065041272
1065041715
1065042624
1065042746
1065044320
1065045701
1065049831
1065051477
1065051808
1065052164
1065052292
1065052446
1065052780
1065054336
1065055398
1065055398
1065055494
1065055494
1065056596
1065056903
1065058923
1065062235
1065062235
1065062448
1065062448
1065128768
1065129375
1065129430
1065129508
1065129790
1065129904
1065130025
1065130161
1065130252
1065130266
1065130287
1065130331
1065130480
1065130508
1065130801
1065130992
1065212514
1065214512
1065214602
1065214752
1065214860
1065214987
1065215113
1065215262
1065215524
1065215727
1065216037
1065216085
1065216133
1065216192
1065216320
1065216395
1065216437
1065216491
1065216551
1065216716
1065216759
1065216919
1065217004
1065217179
1065217337
1065217905
1065217996
1065218090
1065218367
1065218537
1065218564
1065218618
1065218792
1065218898
1065220655
1065221585
1065221634
1065224277
1065224300
1065225258
1065225279
1065225408
1065227303
1065227978
1065228150
1065228194
1065228370
1065229019
1065229144
1065229879
1065230115
1065230281
1065230309
1065233236
1065234276
1065235551
1065284285
1065284379
1065284442
1065284486
1065284923
1065284923
1065285149
1065285237
1065289892
1065289968
1065291455
1065291565
1065291969
1065292018
1065292092
1065292181
1065292197
1065292228
1065292309
1065311752
1065312020
1065312065
1065312286
1065312458
1065312544
1065312653
1065312790
1065312923
1065313186
1065313552
1065313656
1065313765
1065313888
1065314304
1065314395
1065314491
1065314636
1065314675
1065314728
1065315086
1065315414
1065315619
1065315788
1065315852
1065316063
1065316074
1065316344
1065316698
1065317276
1065317395
1065317706
1065317828
1065318260
1065318365
1065318424
1065318604
1065318783
1065318843
1065318931
1065318962
1065319045
1065319236
1065319384
1065319489
1065319889
1065320250
1065320345
1065320541
1065320630
1065320727
1065320876
1065387667
1065388026
1065388958
1065389401
1065389443
1065390200
1065390307
1065391806
1065392317
1065392417
1065392793
1065392882
1065393169
1065393506
1065396629
1065396648
1065396881
1065396917
1065396955
1065397186
1065397218
1065397292
1065397353
1065397464
1065397518
1065397598
1065397759
1065397872
1065403200
1065403287
1065403340
1065403479
1065409769
1065410093
1065410835
1065410935
1065410945
1065411099
1065411157
1065411201
1065411215
1065411255
1065411484
1065411500
1065411593
1065411699
1065412197
1065412470
1065412814
1065412823
1065412886
1065413826
1065413959
1065414259
1065415671
1065416408
1065416619
1065416989
1065417171
1065417358
1065418686
1065418738
1065418814
1065418845
1065418998
1065419046
1065419092
1065419113
1065419158
1065419174
1065419501
1065419557
1065420082
1065420395
1065420406
1065420940
1065450215
1065451478
1065451750
1065453095
1065453201
1065453359
1065453447
1065453962
1065454113
1065454207
1065454334
1065454479
1065454692
1065454744
1065455225
1065455380
1065455399
1065456084
1065456412
1065456488
1065456585
1065457283
1065457383
1065458999
1065459736
1065460168
1065460422
1065460546
1065463368
1065463466
1065463570
1065463631
1065463790
1065464243
1065464376
1065466384
1065466772
1065466856
1065468702
1065468825
1065468904
1065469058
1065474087
1065474167
1065474225
1065474278
1065474727
1065474785
1065475303
1065479513
1065489111
1065557715
1065558250
1065558681
1065558772
1065559385
1065559445
1065560205
1065560959
1065561017
1065561228
1065561267
1065561360
1065561737
1065581378
1065581584
1065582489
1065583124
1065583469
1065584050
1065644788
1065645137
1065645372
1065645914
1065646699
1065647141
1065648557
1065649770
1065650967
1065650990
1065651277
1065651345
1065656751
1065657369
1065659816
1065663394
1065752803
1065752872
1065752944
1065752952
1065753111
1065819745
1065819907
1065820004
1065820118
1065820416
1065821371
1065823844
1065824206
1065825204
1065825956
1065827492
1065830110
1065830110
1065831205
1065831682
1065831767
1065831877
1065832000
1065832062
1065832107
1065832465
1065832509
1065832851
1065836995
1065845602
1065847141
1065920143
1065920992
1065922315
1065922330
1065924153
1065926108
1065927470
1065928521
1065930931
1065931074
1065931275
1065931333
1065931713
1065931842
1065985894
1065985948
1065986727
1065986791
1065987301
1066076433
1066076482
1066076591
1066076729
1066077033
1066077549
1066085187
1066085187
1066086053
1066086086
1066086144
1066089076
1066089131
1066089224
1066089262
1066089391
1066089476
1066089547
1066089570
1066089655
1066089717
1066089786
1066090011
1066090107
1066090642
1066090694
1066090753
1066090900
1066091098
1066091190
1066091210
1066091267
1066091483
1066091506
1066091553
1066091608
1066091654
1066091727
1066091805
1066091866
1066091985
1066092044
1066092193
1066092227
1066092273
1066092835
1066093011
1066093266
1066093338
1066094312
1066094371
1066094417
1066161583
1066162394
1066162512
1066163568
1066163568
1066163649
1066164575
1066164575
1066164862
1066164862
1066165207
1066165224
1066167574
1066167663
1066167917
1066168284
1066168584
1066168584
1066169294
1066169294
1066169401
1066169497
1066169730
1066169924
1066184920
1066247678
1066247678
1066247805
1066247805
1066249029
1066253836
1066253889
1066253998
1066254132
1066254482
1066254752
1066254881
1066258603
1066258664
1066258688
1066353055
1066353165
1066353432
1066353510
1066353581
1066421191
1066421223
1066421267
1066421373
1066421666
1066421780
1066421932
1066421983
1066422388
1066423655
1066424602
1066425256
1066425435
1066425948
1066426105
1066426715
1066427739
1066427750
1066441678
1066441966
1066442410
1066442461
1066448142
1066448408
1066448453
1066476297
1066476335
1066616077
1066617377
1066617455
1066617501
1066617584
1066617723
1066618331
1066618416
1066618728
1066619357
1066619388
1066619486
1066619536
1066619662
1066619724
1066619954
1066619954
1066620276
1066620276
1066620305
1066621434
1066621451
1066621451
1066621526
1066621526
1066680179
1066680179
1066680516
1066681288
1066681591
1066681616
1066681649
1066682363
1066683130
1066683176
1066683317
1066683478
1066683786
1066683911
1066684084
1066684131
1066684325
1066685162
1066685528
1066685629
1066685656
1066685723
1066685880
1066686082
1066686531
1066686594
1066686628
1066686707
1066686811
1066687551
1066687569
1066688004
1066688119
1066689410
1066689436
1066768353
1066769975
1066771275
1066771275
1066771858
1066772122
1066772427
1066772706
1066772847
1066787339
1066787349
1066787355
1066787378
1066787397
1066787412
1066787426
1066787438
1066788270
1066788468
1066788682
1066788958
1066789619
1066789840
1066856197
1066856677
1066856759
1066857654
1066857719
1066857845
1066858021
1066858194
1066861034
1066861233
1066861280
1066861298
1066861900
1066863818
1066863908
1066866100
1066866261
1066870171
1066870365
1066870885
1066874345
1066874360
1066874386
1066942123
1066942140
1066942847
1066944711
1066944815
1066944855
1066946123
1066946328
1066946964
1066947312
1066948146
1066948164
1066948309
1066948422
1066948438
1066948967
1066949065
1066949389
1066949421
1066949557
1066960099
1066960250
1066960558
1066960933
1067034808
1067034910
1067035903
1067037019
1067037056
1067047055
1067047195
1067047265
1067047353
1067047353
1067047417
1067047417
1067047430
1067047668
1067047690
1067047760
1067048063
1067048192
1067048502
1067048570
1067048819
1067048836
1067049187
1067049988
1067051117
1067051141
1067051181
1067051291
1067051328
1067051537
1067056250
1067056627
1067056771
1067056782
1067057042
1067057364
1067057482
1067057612
1067057834
1067057997
1067086606
1067086716
1067087557
1067100802
1067125062
1067127911
1067128750
1067131355
1067132480
1067132875
1067135649
1067137937
1067138057
1067138596
1067138606
1067138984
1067141110
1067141276
1067141560
1067141681
1067141999
1067142082
1067142851
1067143528
1067143605
1067144088
1067144223
1067144360
1067144372
1067144651
1067145067
1067145137
1067145262
1067145295
1067145368
1067175267
1067204087
1067204172
1067208291
1067214539
1067215030
1067216118
1067222360
1067222379
1067222530
1067222979
1067223187
1067223347
1067227293
1067227384
1067294869
1067294934
1067294985
1067295035
1067295404
1067295583
1067295829
1067296585
1067296585
1067296623
1067296623
1067303858
1067303858
1067304133
1067304783
1067304862
1067304931
1067305218
1067305385
1067305719
1067305921
1067307026
1067307174
1067307222
1067307907
1067308023
1067308089
1067308129
1067308414
1067403518
1067473082
1067473376
1067476163
1067476220
1067476602
1067476658
1067476747
1067476780
1067477341
1067477381
1067477480
1067477742
1067477810
1067477946
1067478049
1067478154
1067478204
1067478271
1067482254
1067482303
1067482337
1067482393
1067482422
1067482473
1067482546
1067482688
1067482757
1067482845
1067482939
1067483331
1067483851
1067484013
1067484308
1067484420
1067484530
1067484661
1067484685
1067484832
1067484946
1067485018
1067485122
1067485222
1067485265
1067485460
1067485481
1067485623
1067485645
1067487384
1067487445
1067487602
1067487984
1067488045
1067488194
1067488347
1067488806
1067489239
1067489239
1067489290
1067489290
1067489337
1067489416
1067489416
1067489557
1067553825
1067554442
1067554581
1067555105
1067555155
1067555241
1067555569
1067555607
1067555860
1067555957
1067556678
1067557982
1067558003
1067558391
1067559142
1067561436
1067561802
1067567568
1067567586
1067569077
1067569190
1067569254
1067571096
1067571708
1067571757
1067572727
1067572839
1067572873
1067572980
1067573728
1067577412
1067640847
1067644381
1067646092
1067646383
1067647537
1067647616
1067647697
1067647715
1067647859
1067647991
1067648115
1067648172
1067648219
1067648267
1067648317
1067648346
1067648549
1067648660
1067659376
1067659465
1067659526
1067659579
1067659613
1067659639
1067659658
1067666031
1067666118
1067666188
1067666252
1067666305
1067666507
1067666580
1067666641
1067666707
1067666787
1067666851
1067666930
1067666951
1067666994
1067667037
1067667314
1067667346
1067667448
1067667467
1067667493
1067667546
1067667849
1067668023
1067668228
1067668270
1067668315
1067668340
1067668369
1067668393
1067668419
1067669486
1067669496
1067669539
1067669555
1067669618
1067669693
1067669707
1067669724
1067706705
1067707012
1067707089
1067707133
1067707207
1067707356
1067707480
1067712588
1067712590
1067712651
1067712698
1067712716
1067712747
1067713820
1067714049
1067714353
1067714479
1067730468
1067730625
1067731636
1067732071
1067732091
1067732115
1067732168
1067732310
1067732388
1067732392
1067732451
1067732575
1067736691
1067736962
1067753491
1067753752
1067754186
1067754255
1067754336
1067754427
1067754551
1067754701
1067754981
1067755068
1067756496
1067793164
1067794325
1067804619
1067805347
1067805402
1067812706
1067900473
1067900722
1067900812
1067901013
1067901125
1067901241
1067901266
1067901353
1067901380
1067901418
1067901922
1067904949
1067907851
1067914233
1067914297
1067914423
1067914517
1067914742
1067914859
1067914990
1067915258
1067915751
1067916336
1067916626
1067916650
1067916810
1067916860
1067917380
1067917724
1067917931
1067917992
1067918182
1067918260
1067918626
1067919179
1067919424
1067920654
1067920795
1067920971
1068001130
1068001226
1068001589
1068001749
1068002952
1068003109
1068003136
1068003165
1068003193
1068003314
1068003396
1068003501
1068003591
1068004576
1068004606
1068009080
1068081537
1068081622
1068081776
1068083920
1068084521
1068084642
1068089161
1068089760
1068090832
1068091058
1068091296
1068091835
1068092143
1068092325
1068093197
1068093214
1068093501
1068093525
1068093542
1068093763
1068093787
1068093987
1068159874
1068159927
1068160073
1068160209
1068160282
1068160346
1068160430
1068160474
1068160528
1068160550
1068160615
1068160656
1068160854
1068160889
1068160925
1068161057
1068161111
1068161293
1068176329
1068177426
1068264781
1068265737
1068265799
1068265844
1068272736
1068272756
1068272785
1068273236
1068273629
1068274197
1068274221
1068274292
1068274363
1068274374
1068274400
1068274461
1068274513
1068274555
1068274573
1068274650
1068274678
1068274922
1068275089
1068275331
1068275357
1068275493
1068275796
1068275916
1068276636
1068276646
1068276658
1068276685
1068276698
1068276805
1068277157
1068277201
1068277277
1068277359
1068277456
1068277836
1068277983
1068278100
1068310085
1068310085
1068310174
1068310174
1068310378
1068311678
1068311878
1068311899
1068312378
1068312393
1068312402
1068312421
1068312645
1068312716
1068312934
1068315143
1068315187
1068315482
1068315482
1068315524
1068315524
1068315570
1068315711
1068315711
1068315758
1068315758
1068315788
1068315788
1068315828
1068315828
1068316225
1068316225
1068316316
1068316316
1068316520
1068316808
1068316946
1068317063
1068317362
1068317473
1068317492
1068317519
1068317797
1068317842
1068318074
1068318201
1068318273
1068318305
1068318323
1068318430
1068318456
1068318689
1068318718
1068318747
1068318835
1068318872
1068319119
1068319167
1068319204
1068319296
1068319377
1068319424
1068319507
1068319520
1068319627
1068319771
1068319799
1068319836
1068319848
1068319895
1068319925
1068319944
1068319959
1068320047
1068320101
1068320129
1068320279
1068320323
1068320390
1068320487
1068320549
1068320642
1068320818
1068320843
1068320862
1068321119
1068321164
1068321189
1068321497
1068321537
1068321553
1068321636
1068321686
1068321700
1068321987
1068322183
1068322232
1068322336
1068322387
1068322422
1068322484
1068323918
1068323918
1068324059
1068324059
1068324083
1068324083
1068325060
1068325289
1068325456
1068325861
1068325887
1068325897
1068325944
1068325987
1068326062
1068326112
1068326153
1068326217
1068326420
1068326462
1068326517
1068326795
1068326812
1068326853
1068326916
1068327095
1068327208
1068327208
1068327414
1068327440
1068327463
1068327772
1068327820
1068327877
1068338099
1068344644
1068344913
1068355260
1068355260
1068398944
1068398944
1068399017
1068399236
1068399236
1068399295
1068399402
1068399434
1068399471
1068399510
1068399566
1068399609
1068399679
1068400765
1068400814
1068400939
1068401325
1068401411
1068401469
1068401497
1068401523
1068401573
1068401599
1068401693
1068401725
1068401761
1068401785
1068401806
1068401881
1068402009
1068402039
1068402067
1068402103
1068402141
1068402243
1068402332
1068402352
1068402369
1068402391
1068402473
1068402502
1068402511
1068402617
1068402674
1068403887
1068404026
1068404060
1068404117
1068405445
1068406047
1068406047
1068406425
1068406425
1068406478
1068406478
1068406510
1068406510
1068406610
1068406610
1068406704
1068406908
1068406986
1068407155
1068407426
1068407754
1068407931
1068408176
1068408628
1068409083
1068409743
1068409799
1068409832
1068409864
1068409899
1068409936
1068410141
1068410177
1068410197
1068410588
1068410634
1068410799
1068411830
1068411869
1068412044
1068412135
1068412237
1068412372
1068412381
1068412452
1068412624
1068412659
1068413412
1068413443
1068413463
1068413785
1068414130
1068414203
1068414555
1068417320
1068417398
1068417583
1068417697
1068417705
1068417858
1068423997
1068424037
1068424108
1068424123
1068424285
1068424618
1068426565
1068426596
1068426612
1068426636
1068426695
1068426842
1068427659
1068427685
1068427713
1068428043
1068428096
1068428779
1068428840
1068428863
1068428941
1068429646
1068429915
1068429973
1068431516
1068432285
1068432967
1068433056
1068448124
1068506112
1068506445
1068506537
1068506593
1068506894
1068506954
1068506972
1068509014
1068509249
1068509299
1068509349
1068509450
1068509625
1068509686
1068509704
1068509767
1068509811
1068509893
1068511026
1068511531
1068511736
1068511841
1068511972
1068512055
1068512083
1068512104
1068512322
1068512357
1068512584
1068512650
1068513677
1068513785
1068513920
1068513928
1068513950
1068513960
1068514533
1068514563
1068514810
1068514915
1068515093
1068515167
1068515210
1068515438
1068515569
1068515651
1068515654
1068515764
1068515780
1068515791
1068515981
1068516020
1068516057
1068516152
1068517948
1068517998
1068518197
1068518278
1068518342
1068518343
1068518528
1068518750
1068518786
1068519108
1068519163
1068519262
1068519379
1068519441
1068519540
1068521818
1068521905
1068521935
1068521971
1068522066
1068522109
1068522318
1068522373
1068522759
1068522782
1068523176
1068524028
1068524143
1068524552
1068524977
1068525256
1068525705
1068528128
1068528553
1068528604
1068592027
1068592163
1068592334
1068592520
1068592752
1068592809
1068592883
1068592933
1068593742
1068593775
1068593802
1068594014
1068594105
1068595029
1068595160
1068595855
1068596067
1068596382
1068596468
1068596489
1068596506
1068596512
1068596529
1068597518
1068597678
1068599686
1068600226
1068606289
1068606317
1068606887
1068606931
1068607048
1068607134
1068607240
1068607382
1068608010
1068608097
1068610766
1068611079
1068611184
1068611312
1068611336
1068611349
1068611385
1068611504
1068611556
1068611669
1068611740
1068611998
1068612979
1068613004
1068613092
1068614271
1068614339
1068614377
1068614441
1068614689
1068614816
1068614838
1068614849
1068614930
1068615775
1068615922
1068616029
1068616099
1068616163
1068616258
1068616334
1068616377
1068616476
1068616604
1068616648
1068616822
1068616907
1068617034
1068617078
1068618915
1068619182
1068619214
1068619331
1068619427
1068619608
1068619630
1068619905
1068620015
1068620240
1068620409
1068620525
1068620638
1068620757
1068620848
1068620952
1068621018
1068621115
1068621167
1068678155
1068678155
1068678616
1068678919
1068679725
1068679746
1068681621
1068682529
1068682598
1068682625
1068694094
1068698960
1068699014
1068699752
1068699796
1068699818
1068700017
1068700069
1068700169
1068700294
1068700498
1068700523
1068700575
1068700749
1068700762
1068700810
1068700820
1068701151
1068701730
1068701841
1068702035
1068702574
1068702678
1068702952
1068702970
1068703002
1068703530
1068703742
1068703776
1068704284
1068704691
1068704702
1068705011
1068762236
1068762236
1068762432
1068763757
1068763797
1068763827
1068763898
1068764084
1068764093
1068764154
1068764316
1068764356
1068764680
1068764865
1068764934
1068765275
1068765636
1068765924
1068765993
1068765993
1068766266
1068767424
1068768042
1068768224
1068768357
1068770110
1068770282
1068770461
1068771327
1068772684
1068772767
1068773091
1068773105
1068773368
1068773563
1068773889
1068773959
1068780630
1068780955
1068781892
1068781923
1068781996
1068782032
1068782102
1068782530
1068782556
1068782745
1068783323
1068783501
1068786556
1068786597
1068786956
1068787092
1068787215
1068787312
1068787330
1068787365
1068787396
1068787421
1068787549
1068787609
1068787753
1068787873
1068788106
1068788352
1068788414
1068788595
1068788607
1068788664
1068788694
1068788920
1068789352
1068789547
1068789604
1068789684
1068789788
1068789855
1068791841
1068792676
1068792690
1068792735
1068792750
1068792897
1068793268
1068793297
1068793320
1068793415
1068793434
1068793472
1068793527
1068793632
1068793690
1068794032
1068794053
1068794100
1068794316
1068794358
1068794442
1068794651
1068794675
1068794988
1068795035
1068795066
1068795115
1068795265
1068795283
1068795362
1068795391
1068795419
1068795488
1068795504
1068795521
1068795572
1068795677
1068795699
1068795718
1068795737
1068795758
1068795789
1068795820
1068795835
1068795869
1068849019
1068849431
1068849926
1068850167
1068850321
1068850515
1068850609
1068852491
1068852517
1068852597
1068852944
1068853284
1068853804
1068854170
1068854213
1068854432
1068854436
1068854681
1068854713
1068854771
1068855221
1068855379
1068855423
1068855452
1068855747
1068855809
1068856006
1068856190
1068856709
1068857497
1068857514
1068857565
1068857608
1068857783
1068858813
1068858920
1068858979
1068859858
1068859926
1068860023
1068860466
1068862348
1068862376
1068865479
1068866134
1068866715
1068866863
1068866927
1068867259
1068869553
1068878681
1068881986
1068882716
1068882746
1068882774
1068882829
1068883079
1068883153
1068883170
1068883242
1068883344
1068883637
1068883968
1068884315
1068884537
1068884791
1068885456
1068885625
1068885725
1068885779
1068886404
1068887497
1068887576
1068888025
1068888130
1068888272
1068888431
1068888616
1068888662
1068888961
1068888975
1068915867
1068922256
1068924075
1068924305
1068924375
1068924449
1068927395
1068927873
1068928052
1068928292
1068928975
1068929036
1068929272
1068929310
1068929373
1068929414
1068929565
1068929728
1068930016
1068930038
1068930387
1068930400
1068930428
1068930448
1068930472
1068930591
1068930619
1068931043
1068931072
1068931314
1068931433
1068931505
1068931631
1068932058
1068932357
1068932416
1068932645
1068933088
1068933796
1068933817
1068939294
1068939326
1068939371
1068941139
1068941173
1068941412
1068941523
1068941588
1068941696
1068941722
1068941789
1068941839
1068941977
1068942093
1068942108
1068942277
1068942406
1068942468
1068942561
1068942710
1068942772
1068942820
1068942860
1068943022
1068943060
1068943136
1068943303
1068943334
1068943435
1068943652
1068943979
1068948597
1068948620
1068948908
1068951213
1068951327
1068951367
1068951728
1068951928
1068952438
1068954470
1068954657
1068954813
1068957158
1068957182
1068957228
1068957449
1068958720
1068958840
1068958903
1068959310
1068959480
1068960108
1068960468
1068960527
1068962340
1068962435
1068962912
1068963064
1068963250
1068963323
1068964788
1068964816
1068964929
1068965208
1068965280
1068965311
1068965527
1068965585
1068965705
1068965782
1068965822
1068965995
1068966545
1068966599
1068966613
1068966629
1068966663
1068966801
1068966922
1068966942
1068966995
1068967012
1068967070
1068967175
1068967449
1068967470
1068967589
1068967606
1068967753
1068967904
1068967917
1068967928
1068968183
1068968880
1068969142
1068969696
1068969816
1068969870
1068969943
1069014215
1069014774
1069015195
1069015302
1069015417
1069016937
1069016980
1069017067
1069017118
1069017169
1069017502
1069017585
1069017688
1069017744
1069017776
1069017863
1069017941
1069018050
1069018119
1069018309
1069018338
1069018396
1069018840
1069019032
1069019139
1069019196
1069019350
1069019622
1069020173
1069020222
1069020316
1069020978
1069021716
1069021782
1069022313
1069022361
1069022686
1069022823
1069023027
1069023138
1069023749
1069023832
1069027587
1069027682
1069029614
1069029639
1069029688
1069029714
1069030009
1069031421
1069031424
1069031521
1069031600
1069031649
1069031838
1069031910
1069032145
1069032227
1069032618
1069032726
1069032775
1069032927
1069033189
1069033212
1069033437
1069033479
1069033591
1069033653
1069033789
1069034177
1069034290
1069034793
1069034855
1069034878
1069035047
1069035100
1069035175
1069035190
1069035212
1069035365
1069035483
1069035502
1069035573
1069035613
1069035632
1069035656
1069035689
1069036032
1069036247
1069036582
1069036952
1069037019
1069037120
1069037175
1069037327
1069037363
1069037584
1069037724
1069037765
1069037962
1069038097
1069038141
1069038292
1069038536
1069038703
1069038904
1069039015
1069039026
1069039070
1069039343
1069039437
1069039973
1069040001
1069040020
1069040130
1069040389
1069040539
1069040595
1069040766
1069042074
1069042110
1069042493
1069042527
1069042734
1069043376
1069043397
1069117657
1069117776
1069117911
1069118216
1069118396
1069118501
1069118580
1069119180
1069119252
1069119954
1069120182
1069120573
1069125065
1069127037
1069127114
1069127272
1069127331
1069127423
1069127480
1069127535
1069127574
1069128180
1069128353
1069128429
1069128483
1069128515
1069128536
1069128679
1069128717
1069128857
1069128890
1069128922
1069128933
1069128959
1069129014
1069129091
1069195793
1069195922
1069196001
1069196019
1069196029
1069196268
1069196549
1069197412
1069197626
1069197685
1069197804
1069199246
1069199443
1069199503
1069199691
1069199708
1069199768
1069200039
1069200152
1069200429
1069200649
1069200793
1069200852
1069200872
1069202787
1069205097
1069205165
1069205192
1069205305
1069205333
1069205354
1069205390
1069205409
1069205430
1069205449
1069205785
1069205933
1069206017
1069206098
1069206126
1069206170
1069206249
1069206643
1069208827
1069209627
1069209651
1069209779
1069209815
1069209842
1069209861
1069209900
1069210632
1069210648
1069210971
1069211413
1069211680
1069212867
1069212944
1069212996
1069213690
1069214847
1069215091
1069215380
1069215671
1069216984
1069217104
1069217381
1069217726
1069218126
1069219475
1069219540
1069219636
1069220165
1069220244
1069221172
1069221752
1069222012
1069222513
1069222643
1069224091
1069224154
1069224198
1069224278
1069224737
1069224764
1069224893
1069225357
1069225426
1069225461
1069225498
1069225781
1069225859
1069225901
1069225957
1069226015
1069281091
1069281148
1069281503
1069281619
1069282096
1069282304
1069282481
1069282550
1069284459
1069284740
1069290558
1069290641
1069290777
1069291633
1069292111
1069294964
1069295316
1069295395
1069295455
1069295571
1069295921
1069296029
1069296042
1069296111
1069296231
1069296326
1069296416
1069296547
1069297257
1069297281
1069297544
1069297558
1069297775
1069298245
1069298502
1069298645
1069299957
1069300022
1069300160
1069300317
1069300591
1069300734
1069300823
1069300903
1069301076
1069301197
1069301284
1069302841
1069303364
1069303607
1069303653
1069304144
1069305947
1069305982
1069306796
1069309276
1069367344
1069370850
1069371181
1069373132
1069373175
1069376007
1069381606
1069382544
1069382835
1069382883
1069382953
1069384879
1069384960
1069385059
1069385098
1069385510
1069392236
1069393415
1069393452
1069393476
1069394412
1069394556
1069453372
1069453391
1069453468
1069453534
1069454034
1069454107
1069454216
1069454397
1069454539
1069454625
1069454754
1069455031
1069455138
1069455321
1069455372
1069455762
1069455987
1069456776
1069456880
1069457282
1069457326
1069457400
1069457462
1069457619
1069457879
1069458112
1069458421
1069458568
1069458662
1069458815
1069458901
1069458938
1069458956
1069459345
1069459960
1069460110
1069460160
1069460247
1069460262
1069460474
1069460565
1069460593
1069460610
1069460625
1069460646
1069460778
1069460803
1069460836
1069460931
1069461086
1069461350
1069461437
1069461541
1069461672
1069461952
1069508488
1069511874
1069512009
1069512064
1069512156
1069512337
1069512721
1069512789
1069513012
1069513033
1069513103
1069513143
1069513300
1069513410
1069513967
1069514535
1069514605
1069514625
1069515052
1069515169
1069515226
1069515319
1069515592
1069515678
1069523087
1069523366
1069524667
1069524680
1069524751
1069525045
1069525288
1069525344
1069526961
1069526961
1069539291
1069539839
1069539866
1069540155
1069540844
1069541646
1069544452
1069544957
1069545746
1069545806
1069545889
1069545995
1069546526
1069550145
1069554444
1069555542
1069555619
1069555647
1069555678
1069555729
1069555757
1069555898
1069556772
1069556876
1069557033
1069557060
1069560523
1069561615
1069562414
1069562486
1069562536
1069562631
1069563380
1069564096
1069565247
1069565431
1069565466
1069566600
1069566776
1069566817
1069567205
1069567573
1069567748
1069568057
1069568192
1069568252
1069568337
1069568816
1069568895
1069568957
1069569302
1069569362
1069569380
1069569454
1069569951
1069569974
1069570518
1069570710
1069570789
1069571183
1069571776
1069571785
1069571838
1069571866
1069571879
1069571992
1069572026
1069572188
1069572734
1069573082
1069575188
1069575759
1069575817
1069607956
1069608093
1069608277
1069608321
1069608674
1069609181
1069609218
1069610798
1069611632
1069611806
1069612747
1069612806
1069612844
1069612940
1069613008
1069613370
1069613668
1069613668
1069620611
1069624499
1069624649
1069624725
1069624807
1069625001
1069625229
1069630863
1069630880
1069633581
1069634493
1069634678
1069635903
1069636198
1069636288
1069636317
1069636833
1069637915
1069638233
1069638965
1069640603
1069640837
1069641011
1069641251
1069641343
1069642407
1069642453
1069642476
1069642551
1069642945
1069642963
1069643133
1069644102
1069644143
1069644207
1069645972
1069647694
1069647883
1069648109
1069648393
1069648527
1069648540
1069650285
1069650819
1069651184
1069652476
1069652503
1069652778
1069652792
1069652873
1069652937
1069653087
1069656981
1069656998
1069657139
1069657296
1069657614
1069657764
1069657835
1069657961
1069658207
1069658207
1069658288
1069658623
1069658634
1069658634
1069658972
1069658972
1069659208
1069659448
1069659665
1069659678
1069660019
1069660084
1069660115
1069660217
1069660301
1069690816
1069691290
1069691380
1069691409
1069691550
1069691583
1069691773
1069691800
1069691800
1069691881
1069692168
1069692613
1069692949
1069694173
1069694458
1069694526
1069694923
1069695774
1069695803
1069696225
1069696360
1069696614
1069698005
1069700218
1069701350
1069701386
1069701470
1069702050
1069702265
1069702290
1069703066
1069704228
1069704252
1069705194
1069707697
1069707745
1069707769
1069707787
1069708092
1069708191
1069709642
1069710634
1069710665
1069710968
1069711691
1069712887
1069713073
1069713111
1069713384
1069713492
1069714189
1069714222
1069714278
1069714315
1069714328
1069714621
1069714633
1069714693
1069714963
1069715073
1069715159
1069715537
1069715711
1069715856
1069715970
1069715997
1069716041
1069719905
1069720436
1069720549
1069720567
1069720668
1069720891
1069720937
1069721434
1069721467
1069721541
1069721561
1069721623
1069721822
1069721998
1069722175
1069722316
1069722433
1069725610
1069725719
1069725719
1069726185
1069726185
1069727077
1069734784
1069735360
1069735403
1069735450
1069735504
1069735533
1069736055
1069736533
1069736593
1069736759
1069739225
1069739240
1069739276
1069739286
1069739498
1069739531
1069742778
1069743051
1069743127
1069743300
1069743446
1069743505
1069743545
1069743685
1069743821
1069744008
1069744133
1069744225
1069744359
1069744853
1069744864
1069745447
1069745485
1069746090
1069746144
1069746242
1069747496
1069747988
1069748647
1069748811
1069777032
1069777918
1069779538
1069779558
1069780865
1069780928
1069781060
1069781162
1069781818
1069781918
1069781926
1069781952
1069782056
1069782083
1069782155
1069782195
1069782355
1069782371
1069782387
1069782434
1069782446
1069782468
1069782566
1069782803
1069782914
1069783046
1069783347
1069783408
1069783706
1069784153
1069784569
1069785104
1069785228
1069785465
1069785871
1069786288
1069786399
1069796535
1069796765
1069798153
1069798413
1069798668
1069799173
1069799235
1069799426
1069799487
1069800095
1069800153
1069800199
1069800407
1069800742
1069800841
1069801262
1069801669
1069801720
1069802308
1069804369
1069804422
1069805626
1069805655
1069808655
1069808690
1069808805
1069808927
1069809031
1069809542
1069809579
1069810520
1069810546
1069810592
1069811171
1069811205
1069811403
1069811434
1069811913
1069812013
1069812582
1069812638
1069812671
1069812772
1069813019
1069813142
1069813315
1069813495
1069813605
1069813730
1069813838
1069813844
1069813926
1069814052
1069814081
1069814162
1069814285
1069814414
1069814632
1069814758
1069814774
1069814890
1069814919
1069815067
1069815864
1069815872
1069817311
1069817351
1069817484
1069817605
1069817997
1069818155
1069818229
1069818657
1069818678
1069818726
1069818771
1069818927
1069818989
1069820744
1069820772
1069820795
1069822652
1069822951
1069822968
1069823110
1069823173
1069823321
1069823392
1069823460
1069823744
1069823967
1069825318
1069825557
1069825631
1069825671
1069825729
1069825809
1069825903
1069825977
1069826019
1069826197
1069826263
1069826306
1069826327
1069827056
1069827278
1069827459
1069827738
1069861245
1069862729
1069862992
1069863015
1069863489
1069864424
1069864821
1069866021
1069867456
1069869340
1069869421
1069869589
1069869774
1069870367
1069870427
1069870560
1069870713
1069870977
1069871001
1069871146
1069871304
1069872438
1069873469
1069874321
1069874363
1069875403
1069875426
1069875479
1069877769
1069877887
1069878426
1069878630
1069878658
1069878836
1069878988
1069879133
1069879461
1069879521
1069879755
1069879806
1069881983
1069882049
1069882370
1069882383
1069882506
1069883041
1069883925
1069883934
1069884044
1069884346
1069884362
1069884538
1069884553
1069884652
1069884983
1069885219
1069885235
1069886483
1069886587
1069887456
1069887824
1069887951
1069888064
1069888099
1069888413
1069888442
1069888477
1069888561
1069888602
1069893737
1069893796
1069894060
1069894140
1069894158
1069894262
1069895208
1069895477
1069895912
1069898643
1069898812
1069898838
1069900210
1069900267
1069900341
1069901208
1069902830
1069913438
1069913491
1069913656
1069913777
1069951914
1069952260
1069952450
1069952470
1069952599
1069953336
1069953365
1069953614
1069953710
1069953741
1069953902
1069954822
1069955004
1069955653
1069955760
1069955974
1069956041
1069956056
1069956924
1069956976
1069957663
1069958635
1069958704
1069959652
1069959692
1069959735
1069960232
1069967593
1069968151
1069968229
1069968370
1069968397
1069968692
1069970832
1069972054
1069972206
1069973345
1069973492
1070041470
1070044441
1070044535
1070061294
1070061381
1070061524
1070061637
1070061826
1070061854
1070061958
1070061967
1070061994
1070062032
1070062099
1070062138
1070062259
1070062281
1070062371
1070062396
1070062424
1070062529
1070062566
1070062766
1070063492
1070069832
1070069957
1070070057
1070070103
1070070577
1070070592
1070088370
1070088384
1070088414
1070088436
1070088448
1070123952
1070124109
1070124126
1070124235
1070124387
1070127154
1070127470
1070127485
1070145520
1070145884
1070146056
1070146064
1070146078
1070146157
1070146168
1070146265
1070146366
1070146508
1070146588
1070146600
1070146675
1070152178
1070152623
1070152785
1070152864
1070153213
1070153265
1070154687
1070154913
1070155983
1070156215
1070156292
1070156373
1070156396
1070156481
1070156516
1070156528
1070156545
1070156562
1070156588
1070156602
1070156616
1070156631
1070156699
1070156807
1070156991
1070157052
1070157088
1070157788
1070157844
1070157888
1070157900
1070157960
1070158000
1070158006
1070158077
1070158102
1070158134
1070158227
1070160580
1070160592
1070160626
1070160675
1070162107
1070162263
1070162273
1070162308
1070162327
1070162357
1070162509
1070162658
1070162694
1070162721
1070162740
1070162772
1070162859
1070162900
1070163864
1070163873
1070163878
1070164061
1070167677
1070167887
1070167893
1070168091
1070168125
1070168141
1070168182
1070168316
1070168566
1070168618
1070168716
1070168761
1070169174
1070169225
1070169530
1070169546
1070169574
1070169906
1070170294
1070171294
1070171320
1070171347
1070171363
1070171401
1070175001
1070175362
1070175645
1070176846
1070206998
1070208238
1070208254
1070209739
1070209885
1070210310
1070210401
1070211069
1070211291
1070211335
1070211442
1070211504
1070211648
1070211752
1070211948
1070212009
1070212267
1070212485
1070212564
1070213093
1070213324
1070213344
1070215905
1070216137
1070216226
1070216256
1070216270
1070216310
1070217162
1070217355
1070217380
1070217671
1070218206
1070218286
1070218321
1070218331
1070218361
1070218381
1070218598
1070218648
1070218694
1070218720
1070218880
1070219022
1070219045
1070219132
1070219147
1070219179
1070220479
1070220832
1070221071
1070221961
1070226324
1070226522
1070226855
1070226905
1070226926
1070227024
1070227199
1070227303
1070227452
1070228996
1070236825
1070237220
1070241647
1070242598
1070247947
1070247966
1070251729
1070251745
1070254213
1070254432
1070254503
1070254515
1070254547
1070256305
1070318002
1070318002
1070319118
1070334638
1070334692
1070340066
1070340079
1070340233
1070340311
1070340331
1070340688
1070340882
1070341768
1070341821
1070342149
1070404846
1070404906
1070405503
1070405513
1070405733
1070405810
1070405841
1070406261
1070406319
1070490628
1070490672
1070490796
1070490835
1070490855
1070490879
1070490887
1070490901
1070490913
1070490962
1070490992
1070491085
1070491276
1070491558
1070491573
1070491910
1070492074
1070492171
1070492274
1070492317
1070492624
1070492991
1070493225
1070493620
1070493678
1070494299
1070494313
1070497061
1070498366
1070498868
1070498911
1070499304
1070499314
1070499582
1070499596
1070500047
1070502137
1070502167
1070502175
1070502286
1070502375
1070502391
1070502410
1070506765
1070506795
1070508199
1070508444
1070509585
1070576056
1070577274
1070578007
1070578231
1070578626
1070579916
1070580569
1070580627
1070580640
1070580652
1070580679
1070580718
1070580855
1070580879
1070581883
1070582425
1070582489
1070582869
1070583018
1070583095
1070583810
1070583872
1070583912
1070583926
1070584037
1070584213
1070584336
1070584484
1070584503
1070585011
1070586642
1070590727
1070590924
1070590943
1070590966
1070591286
1070591349
1070592122
1070592528
1070592541
1070592755
1070593953
1070594366
1070594378
1070594438
1070594456
1070594475
1070594491
1070594534
1070594548
1070594575
1070594584
1070595460
1070595616
1070596097
1070596270
1070597719
1070597980
1070598104
1070598116
1070598229
1070598305
1070598348
1070598681
1070598681
1070599125
1070599618
1070600316
1070600641
1070600979
1070601043
1070601371
1070601605
1070601638
1070601652
1070601789
1070601859
1070601880
1070602011
1070602087
1070602116
1070602135
1070602216
1070602412
1070602430
1070602538
1070604282
1070604294
1070604422
1070605740
1070606028
1070606040
1070606261
1070606358
1070606395
1070606406
1070606453
1070606481
1070606495
1070606510
1070606524
1070606794
1070606899
1070607279
1070607294
1070607307
1070607414
1070607430
1070607504
1070607794
1070607830
1070607867
1070607889
1070607949
1070665928
1070666379
1070666512
1070667206
1070667473
1070667572
1070667811
1070667824
1070667904
1070668654
1070669027
1070669046
1070669242
1070669322
1070669373
1070669393
1070669610
1070670290
1070670488
1070670637
1070670668
1070671109
1070671541
1070671734
1070671788
1070671800
1070672049
1070672335
1070672368
1070672559
1070672643
1070672760
1070672798
1070672984
1070673122
1070674107
1070675532
1070675618
1070675714
1070675724
1070676563
1070676746
1070677269
1070677915
1070678061
1070678161
1070678167
1070678397
1070678547
1070678696
1070678724
1070678753
1070678801
1070678838
1070678863
1070679810
1070679859
1070679918
1070680604
1070684768
1070684782
1070687501
1070695444
1070696809
1070697048
1070697108
1070697187
1070697248
1070697295
1070697385
1070697495
1070697530
1070697563
1070697617
1070697645
1070697686
1070697913
1070697930
1070697989
1070698190
1070698244
1070698352
1070726090
1070726144
1070726194
1070726489
1070726775
1070726871
1070726955
1070727383
1070727429
1070727457
1070727617
1070727948
1070728096
1070730037
1070730064
1070730113
1070730139
1070730265
1070730301
1070730344
1070730383
1070730405
1070730429
1070730564
1070730762
1070730799
1070730923
1070731213
1070731450
1070731572
1070731766
1070731894
1070731971
1070732072
1070732202
1070732455
1070732748
1070732836
1070732869
1070733051
1070733574
1070733779
1070733881
1070733951
1070735505
1070735601
1070735644
1070737317
1070737350
1070737415
1070737498
1070737560
1070737620
1070737766
1070737902
1070738015
1070738039
1070738173
1070738219
1070738315
1070738329
1070738765
1070739128
1070739260
1070739278
1070739699
1070739802
1070739876
1070739967
1070740043
1070740292
1070740867
1070740971
1070742416
1070743144
1070743178
1070746719
1070746735
1070746905
1070746929
1070746947
1070746958
1070746981
1070747009
1070747362
1070749066
1070749162
1070749383
1070749512
1070749575
1070749628
1070749668
1070749750
1070749788
1070749850
1070749950
1070749982
1070750061
1070750185
1070750414
1070750457
1070750672
1070750708
1070750720
1070750776
1070750812
1070750855
1070750998
1070751035
1070751198
1070751318
1070751344
1070751480
1070751637
1070751972
1070752115
1070752378
1070752407
1070752691
1070752848
1070753270
1070753384
1070753451
1070753622
1070753651
1070753892
1070753904
1070753964
1070754008
1070754029
1070754059
1070754088
1070754252
1070755226
1070755329
1070756083
1070756113
1070756355
1070756401
1070756503
1070756520
1070756611
1070756617
1070756741
1070756814
1070757007
1070757111
1070757161
1070757172
1070759611
1070759630
1070759690
1070760607
1070762064
1070762321
1070763270
1070763355
1070763379
1070763477
1070763527
1070763607
1070763686
1070764731
1070766933
1070768032
1070768127
1070768338
1070768358
1070768488
1070770312
1070770546
1070770592
1070773660
1070774226
1070774521
1070774538
1070774581
1070774895
1070774930
1070775024
1070775570
1070775627
1070775951
1070776009
1070776204
1070776575
1070776599
1070776618
1070777813
1070778511
1070778555
1070778585
1070778678
1070778710
1070778813
1070779236
1070780925
1070781049
1070781354
1070782167
1070782211
1070782463
1070782812
1070782829
1070782847
1070784801
1070784898
1070785457
1070785486
1070786411
1070786901
1070786968
1070787041
1070787223
1070787250
1070787272
1070787302
1070788340
1070789517
1070789587
1070789635
1070789691
1070789768
1070789911
1070789939
1070790032
1070790092
1070790184
1070790209
1070790376
1070790539
1070790584
1070790642
1070790706
1070790804
1070820748
1070820869
1070820885
1070820918
1070820962
1070821195
1070822060
1070822128
1070822369
1070822621
1070824159
1070824352
1070824423
1070824607
1070828377
1070828756
1070828784
1070828807
1070828831
1070828859
1070828911
1070828962
1070829014
1070829035
1070830055
1070831149
1070831621
1070832214
1070832414
1070832583
1070832723
1070833186
1070833235
1070833326
1070833594
1070833655
1070835233
1070836358
1070836369
1070836440
1070836613
1070836623
1070836683
1070836746
1070837153
1070837385
1070837395
1070837428
1070838017
1070838263
1070838677
1070843422
1070843877
1070844514
1070844534
1070845424
1070846487
1070846853
1070846870
1070846883
1070847340
1070847488
1070847915
1070848617
1070848854
1070849516
1070849521
1070849707
1070849791
1070849928
1070850770
1070850876
1070851403
1070851481
1070851562
1070851635
1070851838
1070851865
1070852059
1070852143
1070852211
1070852635
1070852797
1070852854
1070852956
1070853506
1070854825
1070856310
1070856448
1070856704
1070858011
1070859558
1070860055
1070860341
1070861900
1070862269
1070862539
1070862615
1070862816
1070863351
1070863352
1070863403
1070864029
1070864069
1070864222
1070864256
1070864386
1070864762
1070865306
1070866367
1070866426
1070867240
1070867967
1070868200
1070868242
1070868444
1070868514
1070868642
1070868943
1070868984
1070922530
1070922612
1070922656
1070922870
1070922971
1070938870
1070938900
1070938919
1070938939
1070938952
1070941589
1070941629
1070942702
1070942745
1070942895
1070942957
1070943058
1070943409
1070943521
1070943540
1070943671
1070944193
1070944222
1070944698
1070944910
1070944968
1070945567
1070945588
1070946427
1070946630
1070946704
1070946736
1070948508
1070948539
1070950079
1070950097
1070950177
1070950251
1071012216
1071012239
1071012410
1071012428
1071012510
1071012537
1071012588
1071012604
1071012640
1071012672
1071012688
1071012784
1071012796
1071012832
1071012858
1071012880
1071012896
1071012990
1071013005
1071013018
1071013031
1071013513
1071013625
1071014115
1071014263
1071014503
1071016056
1071016075
1071018876
1071019003
1071019046
1071019229
1071019305
1071019371
1071019540
1071019636
1071019696
1071019802
1071019818
1071019850
1071020102
1071020171
1071020236
1071020322
1071020464
1071020602
1071021091
1071021194
1071021333
1071021359
1071021455
1071021619
1071021700
1071021738
1071021816
1071021923
1071022108
1071022153
1071022173
1071022189
1071022376
1071022676
1071022694
1071022746
1071023695
1071023716
1071023746
1071023757
1071023907
1071023989
1071024700
1071025331
1071025502
1071025654
1071025756
1071025869
1071026061
1071026442
1071026491
1071026646
1071027392
1071028117
1071028255
1071028353
1071028677
1071028917
1071030118
1071030149
1071030252
1071030262
1071031307
1071032221
1071032298
1071032383
1071032451
1071035734
1071035783
1071035914
1071036164
1071039078
1071039255
1071039324
1071039988
1071040104
1071040123
1071040163
1071040198
1071040223
1071040472
1071040580
1071040815
1071041083
1071041188
1071041277
1071041558
1071041572
1071041637
1071041691
1071042166
1071042190
1071042231
1071042267
1071042280
1071042330
1071042368
1071044552
1071045067
1071045417
1071045438
1071045474
1071094682
1071094709
1071095027
1071095213
1071095276
1071095332
1071095448
1071095515
1071095656
1071095821
1071095890
1071095942
1071096045
1071096116
1071096347
1071096369
1071096413
1071096513
1071096535
1071096593
1071096730
1071096892
1071096931
1071097312
1071097664
1071097790
1071097964
1071098926
1071099004
1071099332
1071100118
1071100346
1071100533
1071100781
1071100922
1071101007
1071101394
1071101629
1071101689
1071101745
1071101765
1071101825
1071101936
1071101989
1071102087
1071102102
1071102114
1071102238
1071102275
1071102346
1071106002
1071106358
1071106517
1071106558
1071106611
1071106656
1071106684
1071106805
1071106834
1071107016
1071107075
1071107649
1071107678
1071108451
1071108523
1071108538
1071108572
1071108610
1071108723
1071108751
1071108792
1071108819
1071108940
1071109037
1071109052
1071109689
1071109743
1071109789
1071109878
1071109914
1071109967
1071110009
1071110033
1071110083
1071110516
1071110609
1071110658
1071110785
1071110816
1071110834
1071110890
1071110916
1071111053
1071111476
1071111672
1071112090
1071112139
1071112201
1071112657
1071112917
1071113036
1071113036
1071113810
1071113926
1071114303
1071114317
1071114413
1071114423
1071114444
1071114456
1071114485
1071114557
1071114816
1071114859
1071114904
1071114910
1071114931
1071115252
1071115347
1071115614
1071115644
1071116194
1071116816
1071117314
1071117605
1071117801
1071118096
1071118136
1071118189
1071118229
1071118253
1071118325
1071118394
1071118459
1071119276
1071119315
1071119348
1071119381
1071119452
1071120476
1071120490
1071120526
1071120604
1071120613
1071120641
1071125209
1071125301
1071125463
1071125475
1071125500
1071125616
1071125692
1071125754
1071125802
1071181535
1071181829
1071181865
1071181897
1071181923
1071182216
1071182687
1071182702
1071182836
1071182964
1071183028
1071183175
1071187348
1071187348
1071189201
1071189369
1071189816
1071189837
1071190095
1071190200
1071190279
1071190537
1071190602
1071192930
1071193008
1071193186
1071193508
1071193605
1071193711
1071194084
1071194159
1071194467
1071194510
1071194702
1071194717
1071194753
1071194885
1071194903
1071194946
1071195094
1071195266
1071195462
1071195555
1071195722
1071196378
1071196436
1071196632
1071196814
1071197460
1071197484
1071197542
1071197570
1071198626
1071198653
1071198784
1071199356
1071199410
1071200696
1071200720
1071200849
1071201084
1071201124
1071201772
1071201831
1071201876
1071201939
1071202293
1071202341
1071202458
1071202513
1071202603
1071202650
1071202700
1071208896
1071267813
1071268442
1071269092
1071269243
1071269501
1071269532
1071269602
1071269614
1071269658
1071269701
1071269789
1071269858
1071269887
1071269984
1071270529
1071270846
1071271031
1071271206
1071271332
1071272215
1071272454
1071272495
1071272523
1071273357
1071273859
1071274859
1071274891
1071274919
1071274935
1071274969
1071275059
1071275198
1071275251
1071275282
1071275294
1071275340
1071275391
1071275440
1071275454
1071275533
1071275664
1071275728
1071275838
1071275926
1071275971
1071276024
1071276036
1071276119
1071276150
1071276236
1071276397
1071276432
1071276464
1071276556
1071276576
1071276783
1071276805
1071276870
1071276986
1071277030
1071277239
1071277292
1071277442
1071277489
1071277509
1071277606
1071277623
1071277661
1071277686
1071277830
1071277850
1071278242
1071278275
1071278312
1071278421
1071278500
1071278586
1071278668
1071278694
1071278854
1071278926
1071278938
1071278988
1071283082
1071283274
1071283297
1071283331
1071283540
1071283793
1071284040
1071284953
1071285249
1071285427
1071285457
1071285541
1071288208
1071288582
1071289118
1071289488
1071289862
1071290103
1071291199
1071291302
1071292531
1071293017
1071293054
1071293742
1071293912
1071293998
1071294023
1071294427
1071294488
1071294885
1071295566
1071296022
1071296304
1071296421
1071296652
1071296826
1071296848
1071296878
1071296916
1071297003
1071297338
1071297998
1071298019
1071298116
1071298307
1071298316
1071298643
1071298752
1071298950
1071299095
1071299240
1071299687
1071299811
1071299850
1071299900
1071299938
1071300243
1071300410
1071300509
1071300543
1071300613
1071300628
1071300748
1071300763
1071301229
1071301242
1071301280
1071301327
1071301561
1071301624
1071301639
1071301705
1071301882
1071302054
1071302146
1071302242
1071302555
1071302588
1071302970
1071303075
1071303200
1071303305
1071303396
1071303485
1071303530
1071303833
1071305063
1071305210
1071305266
1071305320
1071332965
1071333000
1071333031
1071333067
1071333078
1071333100
1071333145
1071333175
1071333302
1071333348
1071333392
1071333487
1071333593
1071333614
1071335236
1071335422
1071338342
1071338467
1071338482
1071338689
1071338783
1071338828
1071338862
1071338904
1071339297
1071339333
1071339391
1071339736
1071340802
1071342161
1071342199
1071342330
1071342343
1071342587
1071342637
1071342671
1071342696
1071342718
1071342851
1071343005
1071345601
1071345938
1071345948
1071345973
1071345983
1071346549
1071346633
1071346899
1071346974
1071347095
1071347130
1071347191
1071348764
1071349144
1071349237
1071352036
1071352157
1071352203
1071352283
1071352353
1071352569
1071352599
1071352599
1071353092
1071353092
1071353193
1071353211
1071353396
1071353477
1071353512
1071353769
1071354032
1071355737
1071355854
1071362149
1071362385
1071362496
1071362866
1071362968
1071362998
1071363159
1071363258
1071363365
1071363406
1071363426
1071363580
1071363865
1071363897
1071364068
1071364092
1071364112
1071364165
1071364636
1071365343
1071366189
1071366197
1071366246
1071366333
1071366345
1071366629
1071366659
1071366672
1071366715
1071367131
1071368576
1071374506
1071374550
1071374664
1071374740
1071376771
1071377999
1071378191
1071379052
1071379088
1071379114
1071379122
1071379246
1071379332
1071379528
1071379948
1071380604
1071380674
1071381472
1071382757
1071382813
1071383115
1071383216
1071383226
1071383289
1071383398
1071383456
1071383463
1071383507
1071383676
1071384361
1071384379
1071384414
1071384428
1071384465
1071384948
1071385823
1071386136
1071386708
1071386727
1071386823
1071388468
1071388623
1071388786
1071388807
1071388942
1071389187
1071389226
1071389306
1071389316
1071389335
1071389361
1071389377
1071389410
1071389430
1071389562
1071389614
1071389634
1071389662
1071389708
1071389745
1071389861
1071390015
1071390021
1071390369
1071390379
1071390486
1071390779
1071390821
1071390835
1071390865
1071391613
1071391907
1071391976
1071414540
1071414557
1071414652
1071422746
1071427725
1071427894
1071428118
1071428235
1071428399
1071428493
1071432270
1071432449
1071434186
1071434317
1071434364
1071434528
1071434591
1071434608
1071434617
1071434642
1071435266
1071436892
1071436913
1071436965
1071436972
1071436980
1071436992
1071437028
1071438368
1071438429
1071438592
1071438707
1071439222
1071439357
1071439668
1071445645
1071445820
1071445903
1071446080
1071447114
1071447275
1071447275
1071448159
1071448190
1071448223
1071448238
1071448250
1071448263
1071453060
1071455832
1071461429
1071461429
1071461552
1071461849
1071461849
1071528323
1071528365
1071528653
1071528653
1071529329
1071529359
1071529547
1071530129
1071530311
1071530365
1071530458
1071530734
1071530805
1071530943
1071531021
1071531126
1071531677
1071532632
1071532650
1071532666
1071532757
1071532862
1071532887
1071532906
1071532962
1071532983
1071533031
1071533189
1071533341
1071533373
1071533473
1071533594
1071533618
1071533724
1071534081
1071534291
1071534367
1071534587
1071534644
1071534665
1071534936
1071535004
1071535107
1071535171
1071535189
1071535241
1071535281
1071535321
1071535482
1071535710
1071535762
1071535841
1071536028
1071536175
1071536268
1071536331
1071536503
1071537053
1071537625
1071537655
1071543913
1071544609
1071544615
1071544642
1071544657
1071545479
1071546236
1071546273
1071546813
1071546911
1071547100
1071547115
1071547125
1071547141
1071547159
1071547214
1071547414
1071547493
1071547566
1071547634
1071548276
1071548736
1071549017
1071549048
1071549070
1071549092
1071549107
1071597639
1071598119
1071598158
1071598218
1071599858
1071599901
1071600130
1071600208
1071600852
1071601038
1071601277
1071601302
1071601321
1071601432
1071602052
1071602073
1071602112
1071602161
1071602233
1071602319
1071602340
1071602387
1071602448
1071602524
1071602837
1071602874
1071603172
1071603209
1071603294
1071603313
1071603335
1071603443
1071603897
1071607914
1071608091
1071608885
1071608910
1071608924
1071609636
1071609721
1071609738
1071610162
1071610203
1071610232
1071610564
1071611233
1071611279
1071611309
1071611343
1071611361
1071611381
1071611428
1071611470
1071611508
1071611522
1071611547
1071611807
1071612193
1071612378
1071613889
1071614288
1071614322
1071614346
1071614903
1071614971
1071615009
1071615181
1071615233
1071615815
1071616027
1071616111
1071616292
1071616310
1071616381
1071616394
1071616417
1071616445
1071616462
1071616481
1071616501
1071616629
1071617279
1071617812
1071617969
1071618005
1071618124
1071618143
1071618516
1071618630
1071618673
1071619352
1071619384
1071619393
1071619412
1071619425
1071619443
1071619458
1071619538
1071619907
1071620296
1071620398
1071620443
1071620828
1071621102
1071621581
1071625868
1071627120
1071627163
1071627932
1071627973
1071627988
1071628034
1071628212
1071628326
1071628454
1071628470
1071628523
1071628630
1071628906
1071628961
1071629064
1071629211
1071629285
1071629406
1071629461
1071629540
1071629568
1071630582
1071630615
1071633101
1071633136
1071633164
1071633183
1071633271
1071690473
1071690594
1071690627
1071690652
1071690683
1071691277
1071691277
1071692066
1071692637
1071692695
1071692740
1071693238
1071693919
1071693961
1071694291
1071694370
1071694383
1071694955
1071695057
1071695237
1071695286
1071695371
1071695489
1071696953
1071697128
1071698268
1071698301
1071698325
1071698515
1071698654
1071698805
1071698850
1071698920
1071698930
1071698953
1071699003
1071699011
1071699038
1071699053
1071699606
1071699923
1071700723
1071701043
1071701137
1071701203
1071701303
1071701351
1071701452
1071701464
1071701578
1071701678
1071701796
1071701807
1071701859
1071701901
1071702016
1071702032
1071702185
1071702320
1071702365
1071702419
1071702589
1071702689
1071702699
1071702871
1071702909
1071703668
1071703936
1071704228
1071704302
1071704356
1071708524
1071710026
1071713577
1071714203
1071714228
1071714271
1071714297
1071714443
1071715071
1071715085
1071715229
1071715275
1071716801
1071717832
1071717862
1071718147
1071718672
1071718694
1071719390
1071719436
1071720405
1071721341
1071721362
1071723359
1071723451
1071723480
1071723571
1071723908
1071723995
1071724092
1071724182
1071724263
1071724348
1071724453
1071724463
1071724550
1071724613
1071724720
1071724794
1071724846
1071724924
1071724992
1071725055
1071725112
1071725208
1071725311
1071773257
1071775688
1071776150
1071776247
1071777048
1071777154
1071777278
1071777374
1071780238
1071780287
1071780300
1071780539
1071781016
1071781032
1071781078
1071781303
1071781430
1071781462
1071781789
1071782120
1071782402
1071783044
1071783096
1071783405
1071783438
1071783445
1071785917
1071788015
1071788089
1071788500
1071788558
1071788616
1071790024
1071790190
1071793800
1071794685
1071796757
1071796777
1071796797
1071797468
1071797515
1071797690
1071798022
1071798546
1071798577
1071798636
1071798727
1071799509
1071799596
1071799611
1071803898
1071805156
1071807413
1071807432
1071807462
1071807494
1071807509
1071807560
1071807679
1071807746
1071807780
1071807879
1071807935
1071807960
1071808545
1071808553
1071808610
1071808674
1071808859
1071809195
1071810319
1071810327
1071810413
1071810458
1071811871
1071812422
1071812508
1071812894
1071813907
1071813926
1071814035
1071814356
1071815262
1071815411
1071815770
1071816023
1071816036
1071816056
1071816068
1071816109
1071816122
1071816137
1071816148
1071816157
1071816250
1071816267
1071816283
1071816297
1071816316
1071816328
1071816337
1071816351
1071816363
1071816382
1071816402
1071816419
1071816430
1071816441
1071816458
1071816469
1071816501
1071816518
1071816529
1071816538
1071816556
1071816575
1071816593
1071816611
1071816659
1071816678
1071817213
1071817235
1071817636
1071817974
1071818536
1071818568
1071818609
1071850950
1071851043
1071851077
1071851097
1071851138
1071851227
1071851343
1071851438
1071851481
1071853523
1071853617
1071853643
1071853656
1071853761
1071853823
1071853884
1071854597
1071854751
1071854935
1071855149
1071855765
1071855813
1071855833
1071856087
1071856226
1071856278
1071856588
1071856709
1071856987
1071857689
1071860903
1071861707
1071862251
1071862289
1071862365
1071862978
1071864523
1071864605
1071864712
1071865313
1071865589
1071865615
1071865675
1071865767
1071865780
1071865801
1071865845
1071866032
1071866649
1071867358
1071867427
1071867641
1071867669
1071867790
1071867841
1071868041
1071868097
1071868290
1071868655
1071868783
1071869106
1071869346
1071869461
1071869499
1071869684
1071869874
1071871099
1071871196
1071871211
1071871235
1071871312
1071875023
1071875143
1071875156
1071875464
1071875487
1071890791
1071890847
1071891484
1071891615
1071891646
1071892145
1071898542
1071902482
1071902982
1071903224
1071903313
1071903578
1071904053
1071904086
1071904198
1071904218
1071904274
1071904549
1071904796
1071904841
1071905125
1071905214
1071905222
1071905292
1071905318
1071905711
1071906349
1071906424
1071906745
1071906855
1071941888
1071942159
1071951117
1071951128
1071951487
1071952095
1071952340
1071952831
1071952895
1071952990
1071953057
1071953063
1071953302
1071953471
1071953676
1071953871
1071955286
1071955368
1071955405
1071955433
1071957051
1071957421
1071958194
1071959484
1071959723
1071959900
1071959940
1071962869
1071963765
1071963999
1071966147
1071966957
1071967024
1071967053
1071967321
1071968282
1071968454
1071968486
1071968668
1071968729
1071968922
1071968954
1071969088
1071969111
1071969143
1071969178
1071969238
1071969365
1071969373
1071971547
1071971858
1071973700
1071976397
1071977701
1071977712
1071977744
1071977776
1071977908
1071980074
1071980247
1072021346
1072021360
1072021872
1072021907
1072021988
1072022423
1072022423
1072022531
1072022531
1072022549
1072022736
1072041733
1072041742
1072041782
1072041867
1072041903
1072041936
1072042045
1072042102
1072042162
1072042237
1072042264
1072042452
1072042524
1072042539
1072042640
1072042688
1072042706
1072042753
1072042830
1072042952
1072043106
1072043296
1072043831
1072044253
1072044342
1072044400
1072044423
1072044447
1072044531
1072044568
1072044651
1072044675
1072044795
1072044847
1072044928
1072044977
1072045139
1072045318
1072045404
1072045620
1072045633
1072045648
1072045674
1072046208
1072046219
1072046469
1072046662
1072046868
1072046889
1072046913
1072046956
1072046983
1072047086
1072047205
1072047266
1072047452
1072047483
1072047512
1072047537
1072047863
1072048065
1072048200
1072048248
1072048287
1072048429
1072048730
1072048838
1072048857
1072048887
1072048903
1072049047
1072049158
1072062880
1072063368
1072063389
1072063487
1072063584
1072063864
1072063884
1072063901
1072063918
1072063963
1072063977
1072063995
1072064624
1072064744
1072064814
1072064847
1072064897
1072065212
1072065539
1072066070
1072067277
1072067365
1072067381
1072068908
1072068985
1072069021
1072069184
1072069216
1072069233
1072069327
1072069341
1072069542
1072069587
1072069620
1072069652
1072070442
1072070769
1072070884
1072071022
1072071089
1072071271
1072071450
1072071467
1072071503
1072071529
1072071753
1072109925
1072109997
1072110070
1072110790
1072110829
1072111234
1072111353
1072111386
1072111429
1072111453
1072111547
1072111823
1072111840
1072111937
1072112044
1072112078
1072112248
1072112271
1072112437
1072113066
1072113086
1072113141
1072113231
1072113262
1072113302
1072113423
1072113509
1072113547
1072113588
1072113645
1072113670
1072113720
1072124804
1072124879
1072124985
1072125158
1072125204
1072125315
1072126797
1072131430
1072131499
1072131592
1072133777
1072133940
1072134017
1072134044
1072134077
1072134107
1072134135
1072134183
1072134249
1072134274
1072134292
1072137867
1072137880
1072137897
1072137946
1072143121
1072143179
1072143212
1072143678
1072143729
1072143746
1072143765
1072143783
1072143878
1072144042
1072144262
1072144312
1072144367
1072144417
1072144585
1072144624
1072144734
1072144853
1072144864
1072144872
1072144907
1072145058
1072145581
1072145603
1072145619
1072145636
1072148597
1072148884
1072148921
1072149462
1072158093
1072158105
1072158118
1072158270
1072158462
1072158496
1072159049
1072159756
1072162251
1072190271
1072190296
1072190466
1072190837
1072191271
1072191971
1072192222
1072192648
1072193114
1072193144
1072193202
1072193285
1072193309
1072193344
1072193476
1072193539
1072205116
1072205532
1072205700
1072205860
1072205872
1072206558
1072207128
1072207139
1072207189
1072209197
1072209406
1072209622
1072210464
1072212483
1072212500
1072212552
1072212557
1072212645
1072212772
1072212780
1072213094
1072213236
1072213322
1072213436
1072213524
1072214163
1072220474
1072220484
1072220552
1072221808
1072221859
1072227824
1072228645
1072228844
1072228908
1072229392
1072229423
1072230550
1072230700
1072243216
1072243832
1072243843
1072243854
1072244078
1072244103
1072252686
1072252711
1072253235
1072253292
1072253709
1072253867
1072254922
1072280217
1072281152
1072281190
1072292037
1072293840
1072293936
1072294293
1072295310
1072295466
1072295500
1072295818
1072295844
1072295856
1072295866
1072295881
1072295896
1072295907
1072295919
1072295931
1072295943
1072295953
1072295968
1072295979
1072296002
1072296014
1072296025
1072296034
1072296043
1072296077
1072296155
1072296259
1072296294
1072296307
1072296332
1072296374
1072296391
1072296419
1072296434
1072296451
1072297104
1072297550
1072306325
1072306384
1072306465
1072306477
1072306484
1072306493
1072306516
1072306522
1072306529
1072306534
1072306626
1072306642
1072307641
1072308139
1072309925
1072310097
1072310108
1072310148
1072310601
1072311340
1072333522
1072333539
1072333621
1072334787
1072334842
1072336044
1072336096
1072465250
1072465367
1072465487
1072465516
1072465528
1072465708
1072466162
1072466183
1072466200
1072466268
1072466311
1072466323
1072466383
1072466410
1072466497
1072466796
1072466967
1072466980
1072467015
1072467057
1072467135
1072467272
1072467302
1072467434
1072467471
1072467531
1072468255
1072468365
1072468434
1072468529
1072468590
1072468620
1072468642
1072468695
1072469981
1072469988
1072470016
1072470075
1072470160
1072470251
1072473181
1072473277
1072473307
1072473535
1072473593
1072473607
1072473699
1072473708
1072473842
1072473880
1072473946
1072473990
1072474155
1072474272
1072474308
1072475567
1072475644
1072475796
1072476024
1072476040
1072476095
1072476543
1072476562
1072476595
1072476620
1072476686
1072476738
1072476756
1072476765
1072476872
1072476882
1072476992
1072477015
1072477052
1072477115
1072477194
1072477246
1072477585
1072477595
1072477673
1072477701
1072477788
1072477840
1072477861
1072478118
1072478200
1072478224
1072478241
1072499073
1072499146
1072499229
1072499458
1072499737
1072499757
1072500379
1072500402
1072500516
1072500666
1072500837
1072500871
1072500900
1072542592
1072542797
1072542861
1072543398
1072545196
1072545381
1072545695
1072546017
1072769221
1072769628
1072769741
1072770151
1072770271
1072770329
1072770342
1072770358
1072770385
1072770402
1072770528
1072770593
1072770759
1072770933
1072772863
1072773006
1072774423
1072774654
1072775171
1072775736
1072775753
1072807390
1072807403
1072807441
1072807522
1072807553
1072809556
1072809789
1072811767
1072811792
1072811929
1072811990
1072812000
1072812099
1072812198
1072812294
1072812437
1072812527
1072812919
1072813859
1072813973
1072814694
1072814957
1072815224
1072815487
1072815557
1072815620
1072815638
1072815774
1072817032
1072817063
1072817307
1072817427
1072817439
1072817706
1072817790
1072838972
1072843393
1072843452
1072843571
1072853770
1072853928
1072853950
1072854424
1072854726
1072854879
1072854919
1072854966
1072893925
1072919664
1072919822
1072919896
1072919961
1072920280
1072920524
1072920578
1072920641
1072920671
1072920683
1072920746
1072920766
1072920787
1072920942
1072920947
1072921063
1072921099
1072921282
1072921378
1072921400
1072921437
1072921913
1072922066
1072922248
1072922334
1072922401
1072922422
1072922674
1072922695
1072922736
1072922834
1072923055
1072923142
1072923737
1072923802
1072923994
1072924030
1072925819
1072925842
1072925856
1072930067
1072930413
1072930458
1072930589
1072930607
1072930781
1072931284
1072931806
1072932013
1072932190
1072932208
1072932346
1072932374
1072932388
1072932437
1072933510
1072933527
1072933548
1072933570
1072936694
1072936854
1072937157
1072937186
1072937498
1072937508
1072937615
1072937864
1072937881
1072938077
1072938095
1072938132
1072938258
1072938270
1072938329
1072938348
1072938371
1072938535
1072938607
1072938633
1072938678
1072938826
1072938894
1072938928
1072939225
1072939288
1072939520
1072939533
1072939555
1072939610
1072940659
1072940683
1072940737
1072940779
1072940952
1072940982
1072941012
1072941021
1072941068
1072941345
1072941387
1072941395
1072941654
1072941815
1072941829
1072941845
1072941852
1072941861
1072941871
1072941897
1072941906
1072941929
1072941978
1072941988
1072942489
1072942543
1072942566
1072942672
1072942710
1072942813
1072942820
1072942829
1072942846
1072942858
1072942928
1072942946
1072943018
1072971483
1072971609
1072971635
1072971702
1072972051
1072973945
1072974016
1072974368
1072974407
1072974449
1072974639
1072974641
1072974650
1072974789
1072975077
1072975106
1072975156
1072975597
1072975859
1072975887
1072977279
1072977730
1072978594
1072994651
1072996118
1072996323
1072999666
1073000312
1073014044
1073014075
1073019722
1073063750
1073064144
1073064348
1073065068
1073065510
1073065721
1073074810
1073089416
1073090524
1073091237
1073091279
1073091353
1073091409
1073102747
1073102797
1073102819
1073102922
1073102960
1073103158
1073103642
1073103997
1073104468
1073104566
1073104735
1073104969
1073104994
1073105344
1073105391
1073105397
1073105414
1073105493
1073105493
1073105567
1073105567
1073105613
1073105658
1073105658
1073105896
1073110024
1073114787
1073114924
1073114956
1073114977
1073115009
1073115183
1073115235
1073115258
1073115707
1073143107
1073159422
1073159471
1073160434
1073173097
1073173164
1073173305
1073173346
1073173483
1073173559
1073173682
1073173722
1073175236
1073175255
1073175634
1073192787
1073193038
1073193050
1073193077
1073265604
1073265666
1073270615
1073271945
1073272023
1073272069
1073272104
1073272114
1073272162
1073272222
1073272259
1073272402
1073272412
1073272459
1073272629
1073272665
1073272702
1073273424
1073273591
1073273618
1073273641
1073273816
1073273831
1073274058
1073274074
1073274145
1073274191
1073346217
1073346329
1073346725
1073350294
1073350426
1073350550
1073350632
1073350663
1073350771
1073351164
1073351494
1073351569
1073351593
1073351782
1073351912
1073352022
1073353240
1073353487
1073353990
1073354020
1073354047
1073354067
1073354113
1073354153
1073354185
1073427620
1073427700
1073427773
1073427836
1073428007
1073428060
1073428118
1073428150
1073428197
1073428255
1073428298
1073428420
1073428625
1073428888
1073429123
1073429191
1073429559
1073429571
1073429695
1073429888
1073432020
1073432199
1073432306
1073433053
1073433093
1073433301
1073433409
1073433448
1073433618
1073433680
1073433752
1073433880
1073435929
1073435969
1073439109
1073439150
1073439162
1073439201
1073439404
1073439413
1073439464
1073440366
1073440454
1073440767
1073440833
1073441047
1073441294
1073441331
1073441354
1073441455
1073441479
1073441559
1073442835
1073443049
1073443061
1073443255
1073443289
1073443309
1073443325
1073443339
1073443550
1073443622
1073443687
1073443757
1073443763
1073443803
1073443902
1073443911
1073443946
1073444042
1073444074
1073444090
1073444110
1073444465
1073444729
1073444946
1073445649
1073445657
1073445724
1073445752
1073445806
1073445850
1073446053
1073446069
1073446192
1073446254
1073446744
1073446828
1073446870
1073447111
1073517073
1073517183
1073519898
1073520088
1073520204
1073522124
1073522156
1073522192
1073522212
1073522228
1073522466
1073522505
1073522528
1073522615
1073522626
1073522639
1073522692
1073522725
1073522761
1073522770
1073522900
1073522952
1073523001
1073523100
1073523115
1073523164
1073523203
1073523216
1073523245
1073523334
1073523385
1073523406
1073523443
1073523466
1073523660
1073523683
1073523694
1073523734
1073523819
1073523895
1073523917
1073523927
1073523978
1073524065
1073524215
1073524245
1073524258
1073524279
1073524558
1073524586
1073524604
1073524687
1073524830
1073524875
1073524893
1073524907
1073524922
1073526252
1073526279
1073526310
1073526323
1073526344
1073526364
1073526373
1073526613
1073527179
1073527218
1073527483
1073527505
1073527643
1073527827
1073527906
1073527939
1073527963
1073528003
1073528022
1073528045
1073528512
1073528665
1073528704
1073528736
1073528752
1073530403
1073531243
1073531380
1073531487
1073531751
1073533052
1073533231
1073536264
1073536318
1073536739
1073536994
1073537062
1073537075
1073537152
1073537188
1073537498
1073537640
1073537747
1073538031
1073538106
1073538274
1073538284
1073600813
1073600823
1073600904
1073601250
1073601386
1073601577
1073601841
1073602005
1073602089
1073602373
1073602681
1073602747
1073603562
1073603603
1073603660
1073603670
1073603752
1073603799
1073603826
1073603835
1073603866
1073603948
1073603997
1073604008
1073604070
1073604162
1073604698
1073604867
1073604879
1073604965
1073605027
1073605250
1073605333
1073605757
1073605869
1073607796
1073607805
1073607922
1073615821
1073616107
1073616458
1073616566
1073617098
1073617148
1073617202
1073617283
1073617345
1073688408
1073689090
1073689507
1073689783
1073690232
1073690601
1073691290
1073692072
1073692331
1073692392
1073692407
1073692525
1073692550
1073692574
1073692625
1073692651
1073692663
1073693052
1073693963
1073694368
1073694487
1073695027
1073695270
1073695293
1073695346
1073695357
1073695747
1073698059
1073698712
1073702522
1073702935
1073703616
1073704660
1073705153
1073705158
1073705323
1073705387
1073705654
1073705696
1073706045
1073706418
1073706614
1073706778
1073706988
1073707133
1073707324
1073707428
1073707443
1073708018
1073708425
1073708525
1073708615
1073708628
1073708655
1073708890
1073709108
1073711395
1073711819
1073711905
1073711992
1073712023
1073717913
1073718098
1073750282
1073750368
1073752692
1073764891
1073765303
1073765362
1073765443
1073765497
1073765517
1073765538
1073765551
1073765570
1073765590
1073765628
1073765662
1073765717
1073765880
1073766149
1073768224
1073768392
1073768450
1073768492
1073768655
1073768791
1073769129
1073769555
1073769755
1073770795
1073770813
1073771001
1073772015
1073772116
1073774523
1073774792
1073774857
1073774956
1073774993
1073775158
1073775631
1073776027
1073776178
1073776360
1073776448
1073776478
1073777350
1073783293
1073786422
1073786450
1073786544
1073786647
1073787113
1073788538
1073792074
1073792086
1073792098
1073792117
1073792133
1073798868
1073799104
1073799152
1073799309
1073799317
1073799339
1073799544
1073801828
1073803689
1073804745
1073804884
1073805296
1073805740
1073806269
1073806350
1073806408
1073806423
1073806454
1073806869
1073806884
1073807155
1073807164
1073807189
1073807310
1073807342
1073807354
1073807381
1073837619
1073839407
1073840077
1073840889
1073840967
1073846532
1073848079
1073859726
1073875898
1073876038
1073876056
1073876983
1073876990
1073877023
1073877499
1073877763
1073877841
1073878146
1073878188
1073878637
1073878703
1073878839
1073879073
1073879125
1073879147
1073879363
1073879498
1073879537
1073879595
1073946810
1073946971
1073947017
1073947055
1073947132
1073947188
1073947202
1073947239
1073947303
1073954933
1073956084
1073956154
1073956218
1073960691
1073960716
1073960797
1073960855
1073960869
1073960918
1073960930
1073962432
1073963301
1073963352
1073963385
1073963409
1073963701
1073963716
1073963877
1073963962
1073964319
1073964567
1073965054
1073965070
1073965182
1073965222
1073965243
1073965267
1073965708
1073965842
1073966205
1073966900
1073967142
1073969529
1073969971
1073969991
1074031838
1074032391
1074032446
1074032453
1074032579
1074032600
1074032636
1074032670
1074034050
1074034181
1074034370
1074034400
1074034679
1074034735
1074034790
1074034831
1074034852
1074034917
1074034933
1074035047
1074035168
1074035177
1074035266
1074035278
1074035305
1074035490
1074035548
1074035724
1074035820
1074035855
1074035941
1074036119
1074036662
1074036698
1074036930
1074036990
1074037185
1074037254
1074037326
1074037389
1074037439
1074037498
1074037745
1074037908
1074037920
1074038342
1074038532
1074038565
1074038660
1074038802
1074038919
1074039030
1074039229
1074039739
1074039810
1074040094
1074040162
1074040247
1074040344
1074040403
1074041206
1074041682
1074041766
1074042666
1074043494
1074043618
1074043707
1074043783
1074046607
1074046989
1074047008
1074047103
1074047145
1074047522
1074047542
1074047718
1074047734
1074047748
1074047776
1074047858
1074047885
1074048097
1074048309
1074048603
1074049498
1074049759
1074050536
1074050807
1074050996
1074051071
1074055180
1074055371
1074055475
1074055588
1074055603
1074055675
1074055742
1074055751
1074056665
1074056782
1074056805
1074056850
1074057165
1074120188
1074120574
1074121212
1074121587
1074121648
1074121709
1074121899
1074121969
1074122072
1074122202
1074122234
1074122333
1074122499
1074122613
1074122850
1074122885
1074123176
1074123606
1074123701
1074123858
1074123906
1074124355
1074124510
1074124540
1074125474
1074126520
1074126859
1074126941
1074126948
1074130801
1074130869
1074131235
1074132123
1074134168
1074139274
1074140426
1074141635
1074145134
1074145685
1074145751
1074145774
1074145835
1074214444
1074214505
1074214569
1074215075
1074215202
1074215491
1074215604
1074215722
1074216644
1074216967
1074217091
1074217159
1074217185
1074217719
1074217744
1074217905
1074218308
1074218356
1074218483
1074218610
1074218872
1074219778
1074219993
1074220056
1074220079
1074220132
1074220200
1074220233
1074220268
1074220437
1074220469
1074220508
1074220541
1074220603
1074220648
1074220700
1074220753
1074220781
1074220829
1074220947
1074221046
1074221176
1074221280
1074221351
1074222812
1074222933
1074222968
1074222977
1074223014
1074223376
1074223504
1074223564
1074224553
1074224639
1074224653
1074225037
1074225213
1074292698
1074292909
1074294000
1074294324
1074304630
1074307912
1074307975
1074308243
1074309747
1074309817
1074310218
1074310419
1074310604
1074310758
1074310848
1074310887
1074310904
1074311014
1074311185
1074311211
1074311276
1074311318
1074311939
1074311983
1074312216
1074312272
1074312297
1074313260
1074313684
1074313837
1074314761
1074314855
1074315032
1074315102
1074315163
1074315325
1074315456
1074315495
1074315537
1074315713
1074316641
1074316684
1074316725
1074317211
1074317252
1074317291
1074317711
1074318637
1074318648
1074319013
1074319118
1074319201
1074320632
1074360015
1074360089
1074360203
1074360348
1074360366
1074360395
1074360663
1074360762
1074360811
1074360984
1074361144
1074361540
1074361868
1074361937
1074362113
1074362787
1074362826
1074362939
1074362972
1074363447
1074364056
1074364484
1074365386
1074367407
1074385997
1074386279
1074386326
1074386558
1074387619
1074387670
1074387768
1074388127
1074388141
1074389731
1074393932
1074394086
1074394247
1074394588
1074394634
1074405525
1074406161
1074406177
1074455012
1074457513
1074461253
1074477376
1074477486
1074482250
1074482310
1074482334
1074482625
1074482907
1074483035
1074483238
1074483262
1074483275
1074483373
1074484417
1074484574
1074484990
1074485027
1074516795
1074519208
1074522979
1074525529
1074534207
1074538031
1074538139
1074543578
1074543822
1074564715
1074568595
1074569086
1074570087
1074570782
1074570850
1074570983
1074571114
1074571310
1074571364
1074571460
1074571528
1074571541
1074571569
1074571589
1074571593
1074571623
1074571645
1074572214
1074572308
1074572410
1074572489
1074578551
1074578558
1074636791
1074637196
1074637332
1074646058
1074646096
1074646318
1074647308
1074647343
1074647519
1074647604
1074647621
1074647724
1074648108
1074648927
1074649183
1074649201
1074649212
1074649221
1074649238
1074649249
1074649270
1074649408
1074650196
1074650225
1074650233
1074650241
1074650259
1074650279
1074650388
1074650408
1074650456
1074650486
1074650492
1074650498
1074650685
1074650838
1074650877
1074650894
1074651071
1074651190
1074651482
1074651662
1074651734
1074651750
1074651862
1074652006
1074652042
1074652175
1074652237
1074652309
1074652333
1074652350
1074652403
1074652427
1074652440
1074652452
1074652932
1074653934
1074655208
1074656451
1074725040
1074728751
1074728781
1074735434
1074735470
1074735496
1074736229
1074736241
1074736250
1074736409
1074736510
1074736580
1074736597
1074736618
1074736631
1074736648
1074736661
1074736686
1074736698
1074736735
1074736752
1074736764
1074736833
1074736881
1074736899
1074736917
1074736951
1074736961
1074736982
1074737004
1074737013
1074737029
1074737038
1074737104
1074737109
1074737287
1074737293
1074738130
1074738153
1074738299
1074738589
1074738879
1074739046
1074739068
1074739315
1074739473
1074739513
1074739623
1074739645
1074739703
1074739800
1074739884
1074740100
1074740122
1074740322
1074740522
1074740542
1074740619
1074741300
1074741455
1074741502
1074741720
1074741834
1074742241
1074742566
1074742810
1074742979
1074743004
1074743165
1074743369
1074743386
1074743519
1074743591
1074743722
1074745075
1074745114
1074745616
1074745659
1074745681
1074810062
1074810764
1074811031
1074812277
1074812305
1074812325
1074812347
1074812374
1074812827
1074812859
1074812894
1074812930
1074813020
1074814714
1074814916
1074814933
1074814955
1074814976
1074815045
1074815103
1074815186
1074815274
1074815641
1074817268
1074818971
1074819016
1074819038
1074819222
1074819251
1074819354
1074819555
1074819639
1074819666
1074819714
1074819747
1074819812
1074819823
1074819853
1074819886
1074820012
1074820073
1074820117
1074820202
1074820253
1074820260
1074820296
1074820336
1074820372
1074820385
1074820406
1074820461
1074820559
1074820679
1074820690
1074820706
1074820800
1074824294
1074826853
1074826859
1074827013
1074827024
1074827149
1074827162
1074827245
1074827337
1074827747
1074827773
1074828744
1074828953
1074828995
1074829116
1074829264
1074829351
1074829464
1074829811
1074831747
1074831764
1074831969
1074914876
1074917213
1074921036
1074921067
1074921173
1074921184
1074921264
1074921336
1074921768
1074921781
1074921801
1074921833
1074921925
1074921947
1074922068
1074922495
1074922604
1074922636
1074922666
1074922748
1074922776
1074922889
1074923004
1074923094
1074923209
1074923233
1074923568
1074923693
1074923895
1074923946
1074924004
1074954816
1074956447
1074956790
1074956794
1074958190
1074958675
1074958742
1074959100
1074959121
1074959145
1074959212
1074960691
1074960891
1074961354
1074961468
1074961580
1074961645
1074961674
1074961705
1074961818
1074961875
1074961941
1074962610
1074962862
1074963000
1074963033
1074963327
1074963379
1074964047
1074966434
1074993376
1074993456
1074996138
1075002172
1075002247
1075002343
1075002594
1075002604
1075002626
1075002641
1075002660
1075002670
1075002831
1075002939
1075003027
1075003052
1075003060
1075003069
1075003308
1075003367
1075003376
1075003625
1075003636
1075003746
1075003767
1075003782
1075003793
1075003858
1075003874
1075003883
1075003896
1075003998
1075004193
1075004285
1075004316
1075004371
1075004549
1075004588
1075004606
1075004674
1075004757
1075004866
1075004972
1075005488
1075005744
1075005779
1075006072
1075006111
1075006578
1075006727
1075006848
1075007375
1075007417
1075007503
1075007554
1075007585
1075008321
1075008522
1075047615
1075047628
1075047830
1075047955
1075048234
1075049223
1075049257
1075049272
1075049280
1075049288
1075049306
1075049315
1075049327
1075049422
1075049617
1075050031
1075050199
1075050285
1075052920
1075053018
1075053056
1075053192
1075053237
1075053285
1075053657
1075053940
1075054531
1075054907
1075058728
1075058801
1075059125
1075059186
1075059269
1075059449
1075059566
1075059584
1075059659
1075059849
1075060031
1075060213
1075060362
1075060465
1075060479
1075060484
1075060490
1075060603
1075060753
1075060950
1075060996
1075061054
1075061100
1075061154
1075061164
1075061213
1075061245
1075061269
1075061301
1075061347
1075061399
1075061780
1075062171
1075062680
1075063130
1075063991
1075064926
1075064982
1075065169
1075065183
1075065268
1075065278
1075065321
1075065828
1075066852
1075066997
1075067006
1075067022
1075068261
1075070422
1075070422
1075070449
1075070449
1075084817
1075084977
1075084985
1075085044
1075085057
1075085155
1075085384
1075085652
1075085669
1075085743
1075085770
1075085800
1075085894
1075085924
1075085970
1075086201
1075086424
1075086443
1075086537
1075086673
1075086729
1075086886
1075087094
1075087232
1075087390
1075087501
1075089273
1075089354
1075089684
1075090059
1075090295
1075090414
1075090662
1075090674
1075090711
1075090821
1075091343
1075094807
1075095250
1075095862
1075095870
1075157425
1075157541
1075157590
1075157632
1075159835
1075169935
1075170228
1075170263
1075170386
1075170443
1075170589
1075170668
1075170816
1075170888
1075170926
1075171018
1075171322
1075171540
1075171594
1075171606
1075171742
1075171889
1075171915
1075171958
1075172034
1075172095
1075172109
1075172269
1075172411
1075172422
1075172497
1075172746
1075172780
1075173007
1075173026
1075173095
1075173099
1075173452
1075175201
1075175310
1075175372
1075175569
1075175612
1075175656
1075176040
1075176305
1075176331
1075176415
1075176436
1075176535
1075176662
1075176676
1075176795
1075176808
1075177342
1075177670
1075241357
1075241475
1075241589
1075241645
1075241683
1075242037
1075243128
1075243483
1075243816
1075243829
1075243994
1075244132
1075244301
1075244343
1075244385
1075244397
1075244451
1075244567
1075244616
1075244991
1075245641
1075245682
1075245759
1075245812
1075245819
1075246101
1075246114
1075246389
1075246403
1075250753
1075252694
1075252751
1075252761
1075252783
1075252799
1075252846
1075252927
1075253006
1075253023
1075253972
1075253981
1075254005
1075254018
1075255058
1075255066
1075255148
1075255175
1075255185
1075255462
1075255525
1075255618
1075262678
1075262813
1075263385
1075263475
1075267065
1075329378
1075332521
1075332532
1075332637
1075332717
1075332850
1075333599
1075334389
1075334437
1075334447
1075334465
1075334639
1075334703
1075334762
1075334831
1075334921
1075334973
1075335017
1075335071
1075336242
1075336260
1075336295
1075336507
1075336520
1075336532
1075337865
1075338011
1075338020
1075338064
1075338152
1075338214
1075338270
1075338352
1075338394
1075338416
1075338437
1075338463
1075338564
1075338671
1075338718
1075338747
1075338804
1075338848
1075338975
1075339101
1075339216
1075339289
1075339413
1075339500
1075343270
1075343486
1075343518
1075343707
1075343731
1075343797
1075344051
1075344254
1075344292
1075344383
1075344577
1075347570
1075352233
1075352261
1075352328
1075352347
1075352360
1075352368
1075352378
1075352397
1075352418
1075352439
1075352451
1075352469
1075352481
1075352494
1075352521
1075352539
1075352569
1075352582
1075352597
1075352604
1075352660
1075352748
1075352797
1075352904
1075352951
1075352990
1075353032
1075353056
1075353092
1075353170
1075353183
1075353199
1075353238
1075353304
1075353358
1075353371
1075353516
1075353566
1075354482
1075355085
1075355927
1075356205
1075356270
1075356309
1075356344
1075417039
1075417109
1075417182
1075417270
1075417330
1075417414
1075417478
1075417511
1075417522
1075417533
1075417653
1075417729
1075417832
1075417910
1075417946
1075417956
1075417972
1075418020
1075420108
1075427403
1075427484
1075427576
1075427605
1075427645
1075427948
1075427958
1075429912
1075430010
1075430215
1075430304
1075434779
1075435419
1075435468
1075435518
1075435549
1075435601
1075435746
1075435777
1075435817
1075435846
1075435860
1075435870
1075435881
1075436302
1075436349
1075436413
1075436424
1075436438
1075436457
1075436471
1075436514
1075436541
1075436591
1075436657
1075436673
1075436698
1075436712
1075436734
1075436792
1075436873
1075436996
1075437205
1075437221
1075437278
1075437303
1075439494
1075501161
1075502583
1075502766
1075503034
1075503066
1075504054
1075504084
1075504409
1075504654
1075504672
1075507827
1075507867
1075508049
1075508083
1075508299
1075508314
1075508356
1075508891
1075509334
1075509350
1075514817
1075514844
1075514994
1075515103
1075515416
1075515585
1075516376
1075516866
1075516924
1075517215
1075517246
1075517271
1075517547
1075517653
1075518783
1075522892
1075523003
1075523027
1075523141
1075523161
1075523211
1075523276
1075523326
1075523381
1075524081
1075524223
1075524255
1075524282
1075524288
1075525318
1075525323
1075525361
1075525372
1075525384
1075525527
1075525625
1075525664
1075525741
1075525751
1075525835
1075525851
1075525860
1075525878
1075525926
1075525974
1075526138
1075526211
1075526299
1075526308
1075526375
1075526382
1075526391
1075526418
1075526428
1075526456
1075526515
1075526559
1075526643
1075526677
1075526699
1075526719
1075526770
1075526821
1075526846
1075526942
1075526959
1075526970
1075527081
1075527096
1075527139
1075527197
1075527233
1075527243
1075527256
1075527270
1075527279
1075527415
1075527427
1075527503
1075527521
1075527557
1075527569
1075527583
1075527621
1075527679
1075527690
1075527721
1075527734
1075527771
1075527953
1075527958
1075527967
1075528155
1075528289
1075528328
1075528373
1075528447
1075528691
1075528826
1075528864
1075529057
1075529136
1075529227
1075529300
1075529358
1075529383
1075529452
1075529472
1075530056
1075530375
1075530615
1075530940
1075530998
1075531269
1075531297
1075531491
1075531663
1075531828
1075531878
1075532251
1075532577
1075532670
1075532803
1075532820
1075532830
1075532973
1075533609
1075570113
1075570159
1075570500
1075570651
1075570687
1075570728
1075570846
1075570906
1075571005
1075571076
1075571274
1075571320
1075571569
1075571613
1075571678
1075571702
1075571878
1075572105
1075572245
1075572378
1075572490
1075573501
1075573580
1075573740
1075573776
1075573810
1075574068
1075574107
1075574828
1075575364
1075575413
1075577181
1075577412
1075577483
1075579426
1075579593
1075581901
1075582161
1075582416
1075583953
1075590592
1075590614
1075590632
1075600935
1075609894
1075609945
1075616468
1075617442
1075617491
1075617513
1075617532
1075617659
1075617672
1075617693
1075617816
1075618249
1075618271
1075618333
1075618419
1075618476
1075618496
1075618581
1075619010
1075619025
1075619139
1075619859
1075619871
1075619896
1075619902
1075619940
1075620590
1075621981
1075622101
1075622139
1075622200
1075622223
1075622274
1075622327
1075622366
1075622417
1075622550
1075657866
1075657915
1075658218
1075658593
1075658783
1075658973
1075661697
1075661720
1075661733
1075663470
1075664259
1075664386
1075669613
1075674370
1075680572
1075684375
1075684387
1075685316
1075685346
1075686048
1075686060
1075701252
1075701398
1075701445
1075703119
1075704116
1075704231
1075704906
1075705057
1075768257
1075772338
1075775716
1075775771
1075775870
1075777813
1075777860
1075785060
1075785570
1075785683
1075786149
1075786273
1075786383
1075786434
1075786464
1075786499
1075786514
1075786968
1075787114
1075787130
1075787521
1075787925
1075787989
1075788069
1075788143
1075788499
1075851567
1075851756
1075851917
1075852272
1075853144
1075853872
1075854578
1075856262
1075856577
1075857420
1075861464
1075861515
1075861777
1075861922
1075863746
1075864623
1075864726
1075864764
1075864792
1075864792
1075865119
1075865119
1075865198
1075865198
1075865439
1075865439
1075865582
1075865582
1075866008
1075866115
1075868774
1075868787
1075869346
1075869486
1075869713
1075870060
1075870219
1075870794
1075870928
1075870940
1075871265
1075871337
1075871364
1075871399
1075872146
1075872191
1075872653
1075872689
1075872808
1075873760
1075933942
1075934007
1075934227
1075934347
1075939405
1075940050
1075940428
1075940860
1075942305
1075951384
1075951407
1075951639
1075951883
1075953262
1075953635
1075953772
1075953884
1075954097
1075954172
1075955120
1075955180
1075955394
1075955422
1075955578
1075955704
1075955887
1075956102
1075956143
1075956461
1075956586
1076021642
1076023364
1076023421
1076025126
1076025200
1076028200
1076028212
1076031214
1076031228
1076031253
1076031280
1076031299
1076031329
1076031347
1076031534
1076031923
1076032067
1076032103
1076032137
1076032205
1076032238
1076032480
1076032865
1076033956
1076035169
1076036421
1076042276
1076042304
1076042335
1076042342
1076042385
1076042396
1076042498
1076042727
1076042846
1076042936
1076043046
1076043068
1076043312
1076043387
1076043574
1076043875
1076043965
1076044038
1076044155
1076044588
1076044627
1076108151
1076108180
1076128563
1076130052
1076130429
1076131669
1076131872
1076132131
1076164544
1076164850
1076165622
1076165793
1076165844
1076165919
1076165968
1076166090
1076176318
1076176468
1076176495
1076176724
1076176883
1076176923
1076177114
1076177917
1076178052
1076178146
1076178265
1076178941
1076179132
1076189879
1076189943
1076191381
1076193728
1076201034
1076201120
1076208316
1076212720
1076212745
1076212905
1076255604
1076255624
1076255646
1076255733
1076256699
1076260062
1076260157
1076268941
1076302185
1076302270
1076302377
1076302535
1076302693
1076302825
1076302875
1076366504
1076369051
1076369207
1076369256
1076369270
1076369308
1076369550
1076369617
1076369637
1076369687
1076369737
1076385320
1076385761
1076385872
1076386116
1076386299
1076388114
1076388196
1076388250
1076388344
1076388402
1076388545
1076388583
1076388650
1076388687
1076389086
1076389116
1076389145
1076389176
1076389236
1076389307
1076453919
1076454057
1076454143
1076454292
1076454328
1076454444
1076454615
1076454917
1076454980
1076455248
1076455412
1076457019
1076457092
1076457214
1076457534
1076457559
1076457615
1076457659
1076460595
1076460680
1076460731
1076460871
1076460910
1076460934
1076461388
1076461503
1076461543
1076462212
1076462596
1076462925
1076463260
1076463332
1076463473
1076463563
1076465414
1076465629
1076466616
1076466672
1076466732
1076466778
1076466799
1076466861
1076466882
1076466893
1076466914
1076466992
1076467009
1076467032
1076467040
1076467073
1076467108
1076467152
1076467162
1076467205
1076467265
1076467276
1076467362
1076467394
1076467461
1076467488
1076467499
1076467519
1076467546
1076467572
1076467580
1076467603
1076467616
1076467637
1076467654
1076467668
1076467687
1076467695
1076467748
1076467763
1076467857
1076467905
1076468669
1076469185
1076469366
1076469417
1076469515
1076469576
1076469616
1076469673
1076469718
1076469766
1076470754
1076470817
1076471050
1076471708
1076471730
1076541334
1076541530
1076542160
1076542313
1076542376
1076542409
1076542452
1076542722
1076544894
1076544957
1076544979
1076545294
1076545334
1076545366
1076545434
1076545472
1076545584
1076545838
1076545876
1076547776
1076547959
1076548091
1076548181
1076551887
1076552201
1076552246
1076554044
1076554354
1076555321
1076555377
1076555676
1076555726
1076555949
1076556029
1076557214
1076558600
1076558672
1076558739
1076558821
1076558898
1076559258
1076559997
1076560029
1076560620
1076626867
1076631780
1076632090
1076633522
1076634132
1076634284
1076634350
1076634641
1076634793
1076635797
1076639655
1076639833
1076639973
1076640022
1076640022
1076640084
1076640168
1076640417
1076640652
1076640832
1076644142
1076646842
1076647660
1076652473
1076654104
1076654255
1076654304
1076694713
1076694724
1076694888
1076694992
1076695012
1076695107
1076695134
1076695227
1076695349
1076695366
1076695383
1076695453
1076695486
1076695517
1076695756
1076695845
1076695977
1076696170
1076696260
1076696275
1076696286
1076696302
1076696341
1076696443
1076696453
1076696496
1076696555
1076696572
1076696784
1076696836
1076697963
1076702721
1076702779
1076702985
1076703229
1076703258
1076703276
1076703353
1076703448
1076703817
1076703840
1076703866
1076703882
1076703903
1076703950
1076706554
1076706607
1076711991
1076712196
1076712627
1076726668
1076727153
1076733149
1076733398
1076733541
1076734138
1076734176
1076734189
1076734219
1076735243
1076735365
1076735400
1076735988
1076736069
1076736119
1076736143
1076737940
1076738128
1076738167
1076738229
1076738734
1076738845
1076739138
1076742522
1076742696
1076771242
1076771256
1076773714
1076774430
1076774441
1076774477
1076774497
1076774530
1076774604
1076774898
1076775067
1076776778
1076776819
1076776873
1076777070
1076777131
1076777140
1076777831
1076777912
1076777924
1076778048
1076778122
1076778147
1076778254
1076778332
1076778408
1076778418
1076779111
1076780203
1076780262
1076780433
1076780650
1076780673
1076782557
1076782588
1076782656
1076782687
1076782707
1076783140
1076783152
1076783222
1076783313
1076783423
1076783519
1076783576
1076783657
1076783958
1076784061
1076788253
1076788761
1076788843
1076789114
1076789333
1076789818
1076789990
1076790064
1076790315
1076790330
1076790369
1076790452
1076790505
1076790652
1076793818
1076796742
1076796765
1076797036
1076797260
1076799066
1076799390
1076800899
1076800944
1076801407
1076801450
1076801493
1076801632
1076801645
1076801734
1076802217
1076802267
1076806730
1076806966
1076808379
1076808435
1076808460
1076808574
1076817008
1076817052
1076817253
1076817651
1076818120
1076818135
1076818146
1076819196
1076819377
1076820616
1076821107
1076821125
1076821713
1076821732
1076821890
1076821924
1076821996
1076822114
1076823545
1076824251
1076824398
1076824429
1076825403
1076825592
1076825624
1076825829
1076825891
1076825963
1076827186
1076827223
1076827247
1076827540
1076829540
1076829583
1076861228
1076861228
1076862405
1076862426
1076862445
1076862921
1076863051
1076863079
1076863158
1076863221
1076863509
1076863659
1076863690
1076863840
1076864143
1076864183
1076864292
1076864314
1076864385
1076864626
1076868839
1076869400
1076870032
1076870220
1076870247
1076870360
1076870449
1076871900
1076872550
1076875119
1076877479
1076882535
1076882624
1076882666
1076882685
1076882726
1076882764
1076882797
1076882909
1076883612
1076883683
1076883920
1076883950
1076896403
1076896493
1076896755
1076896776
1076896791
1076896811
1076896919
1076896930
1076902443
1076902487
1076902640
1076902675
1076902733
1076902744
1076902870
1076902919
1076902948
1076903152
1076904852
1076904899
1076904947
1076906517
1076906565
1076908897
1076908919
1076909660
1076909689
1076909720
1076909737
1076909768
1076909791
1076909808
1076909826
1076911866
1076912153
1076912275
1076912367
1076912409
1076912439
1076912482
1076912652
1076912725
1076913063
1076913125
1076985234
1076985330
1076986310
1076986489
1076986758
1076989010
1076989695
1076989749
1076989764
1077055660
1077055868
1077055991
1077056812
1077058040
1077058332
1077058553
1077058569
1077058919
1077059024
1077059113
1077059165
1077059190
1077059208
1077062703
1077062749
1077062760
1077062769
1077062776
1077068039
1077078219
1077078848
1077143436
1077143486
1077145380
1077145765
1077147330
1077147866
1077147932
1077148104
1077151204
1077151235
1077151382
1077160887
1077162323
1077165246
1077229334
1077229874
1077230735
1077236338
1077236358
1077236425
1077237443
1077237485
1077237614
1077237650
1077245316
1077245795
1077245968
1077248551
1077316618
1077316626
1077316907
1077317000
1077317037
1077317185
1077317410
1077317448
1077317459
1077317469
1077317490
1077317793
1077317817
1077317982
1077318047
1077318061
1077318076
1077318218
1077318224
1077318265
1077318491
1077318521
1077318533
1077318547
1077318573
1077318637
1077318762
1077318970
1077319082
1077319146
1077319158
1077319172
1077319263
1077319293
1077319303
1077319329
1077319340
1077319356
1077319365
1077319383
1077319392
1077319410
1077319424
1077319443
1077319453
1077319468
1077319479
1077319492
1077319501
1077319518
1077319532
1077319547
1077319842
1077319862
1077319893
1077319925
1077320029
1077320102
1077320181
1077320301
1077320487
1077320555
1077320579
1077320595
1077320605
1077320681
1077320702
1077320714
1077321912
1077321922
1077325907
1077328292
1077328462
1077328528
1077328574
1077328692
1077328737
1077328788
1077329070
1077329122
1077329334
1077329532
1077330059
1077330203
1077330745
1077330803
1077331119
1077331127
1077331147
1077331267
1077331543
1077331560
1077331619
1077331658
1077331699
1077331715
1077331733
1077331746
1077331778
1077331980
1077332046
1077332090
1077332221
1077332361
1077332403
1077332419
1077332482
1077332507
1077332582
1077332597
1077332620
1077332737
1077332763
1077332778
1077332823
1077332873
1077332927
1077332958
1077333575
1077334025
1077334234
1077334244
1077334257
1077334358
1077336750
1077336777
1077336865
1077337017
1077337038
1077337049
1077337064
1077337260
1077337279
1077337293
1077346165
1077346246
1077346979
1077348323
1077348715
1077351164
1077380551
1077380597
1077380629
1077381184
1077386212
1077386698
1077386752
1077386825
1077387197
1077387230
1077387359
1077387380
1077387476
1077387534
1077387684
1077387722
1077387800
1077387814
1077387826
1077387840
1077388806
1077389154
1077389523
1077389557
1077390292
1077390298
1077390315
1077390346
1077390389
1077390451
1077391418
1077399674
1077399702
1077399737
1077399764
1077399870
1077399895
1077400265
1077412007
1077412093
1077423666
1077424456
1077424502
1077424640
1077426817
1077427716
1077428092
1077428103
1077466910
1077467154
1077467203
1077467255
1077469635
1077469664
1077470795
1077470811
1077470866
1077472517
1077472539
1077472614
1077472666
1077472769
1077473597
1077473717
1077474003
1077474286
1077474333
1077474978
1077474991
1077475042
1077475487
1077475592
1077476348
1077476671
1077477696
1077477748
1077477771
1077477986
1077478036
1077478065
1077478283
1077478296
1077478514
1077479032
1077479270
1077479365
1077479404
1077479636
1077479673
1077479742
1077479996
1077480054
1077480284
1077480323
1077480345
1077480447
1077480544
1077480658
1077480673
1077480786
1077480907
1077481569
1077484038
1077486647
1077486661
1077486671
1077486717
1077486950
1077487026
1077487276
1077487374
1077487384
1077487464
1077488078
1077505791
1077506354
1077506453
1077506520
1077506738
1077506832
1077506880
1077506898
1077506933
1077506945
1077507263
1077507294
1077507535
1077507553
1077507610
1077507679
1077507735
1077507823
1077507898
1077507975
1077508110
1077508152
1077508577
1077508598
1077508611
1077508671
1077508684
1077511209
1077513072
1077513431
1077517881
1077576214
1077576240
1077576306
1077576481
1077576662
1077577087
1077577459
1077588277
1077588304
1077588428
1077588578
1077588601
1077589183
1077589868
1077589943
1077590393
1077590525
1077590694
1077590705
1077590754
1077590797
1077590840
1077590872
1077590903
1077591000
1077591035
1077591091
1077591109
1077591247
1077662922
1077663093
1077663980
1077664835
1077665231
1077665243
1077665432
1077665456
1077665566
1077665628
1077665723
1077665799
1077665827
1077665859
1077665969
1077666217
1077667668
1077667695
1077667850
1077667859
1077667871
1077667888
1077667935
1077668001
1077668090
1077668365
1077668534
1077669066
1077669084
1077669106
1077669851
1077671077
1077671099
1077671768
1077671800
1077676319
1077676459
1077676869
1077676902
1077676966
1077677026
1077677388
1077677596
1077677620
1077677667
1077677686
1077677902
1077678654
1077679080
1077679088
1077679102
1077679116
1077679131
1077679140
1077679149
1077679159
1077679328
1077679397
1077679599
1077679858
1077680149
1077680293
1077680860
1077680877
1077681736
1077681991
1077682029
1077682049
1077682059
1077682074
1077682083
1077682239
1077682299
1077683610
1077684052
1077684101
1077684131
1077684160
1077684187
1077684210
1077684227
1077684730
1077684800
1077684845
1077684903
1077684923
1077684984
1077685052
1077685078
1077685157
1077685262
1077685272
1077685348
1077685381
1077685453
1077685493
1077685571
1077685586
1077685758
1077685791
1077685840
1077685891
1077749831
1077749868
1077749904
1077768293
1077768317
1077768337
1077768677
1077768850
1077769405
1077770560
1077770602
1077770631
1077770924
1077770950
1077770967
1077770982
1077834009
1077834979
1077835734
1077835832
1077835987
1077836020
1077836736
1077836951
1077837922
1077838025
1077838062
1077838073
1077839277
1077839500
1077842580
1077848458
1077848484
1077848644
1077848660
1077848697
1077848724
1077848819
1077848924
1077849056
1077849108
1077849118
1077849357
1077849800
1077853247
1077853261
1077853294
1077853636
1077853681
1077853785
1077856100
1077856599
1077856925
1077923403
1077923783
1077925538
1077925661
1077925736
1077925799
1077926069
1077926119
1077926163
1077926300
1077926373
1077926501
1077926605
1077926678
1077926741
1077926864
1077926903
1077927636
1077927770
1077927797
1077927872
1077928035
1077935670
1077940047
1077940704
1077940713
1077940804
1077941159
1077941608
1077943173
1077948277
1077948669
1077948705
1077948726
1077948750
1077949055
1077949130
1077949516
1077949588
1077950283
1077986518
1077986543
1077986572
1077986623
1077986723
1077986723
1077986993
1077987005
1077987014
1077987038
1077987072
1077987087
1077987088
1077987257
1077987452
1077987465
1077987472
1077989563
1077991093
1077992760
1077992814
1077992823
1077994339
1077994684
1077994952
1077994968
1077995022
1077995089
1077995758
1077995886
1077995993
1077996439
1077996583
1077996960
1077997028
1077997178
1077999842
1078000621
1078001065
1078001081
1078001187
1078001203
1078001386
1078001489
1078001635
1078001741
1078001957
1078002256
1078002514
1078002516
1078002529
1078002548
1078002810
1078004648
1078006578
1078010001
1078023137
1078023677
1078033090
1078033464
1078034133
1078034437
1078034586
1078035172
1078036247
1078036387
1078036687
1078036820
1078036865
1078036874
1078036889
1078036909
1078037044
1078037811
1078038560
1078038582
1078038801
1078038863
1078039841
1078039958
1078040014
1078040027
1078040165
1078040205
1078040280
1078040385
1078040558
1078040697
1078040736
1078040752
1078040783
1078040912
1078040974
1078041085
1078041172
1078041183
1078041861
1078042018
1078042048
1078042582
1078045792
1078046229
1078071228
1078071247
1078071647
1078071736
1078071794
1078071871
1078073488
1078073522
1078073579
1078080680
1078081728
1078081896
1078081905
1078081934
1078081996
1078082027
1078082097
1078082584
1078082791
1078083484
1078084350
1078087408
1078087599
1078087604
1078087652
1078088640
1078107492
1078107522
1078107536
1078109859
1078110057
1078110237
1078111564
1078111610
1078184198
1078184269
1078184378
1078184486
1078184519
1078187899
1078196535
1078197264
1078197270
1078197283
1078197529
1078197545
1078197550
1078197578
1078197768
1078197830
1078197888
1078276560
1078276778
1078277550
1078277561
1078277900
1078277926
1078277927
1078278013
1078278016
1078278268
1078278295
1078278714
1078278769
1078279055
1078279094
1078279157
1078279697
1078279806
1078279968
1078280013
1078280028
1078280275
1078280363
1078280394
1078280580
1078280587
1078280627
1078280666
1078280765
1078280794
1078280834
1078280846
1078280859
1078281042
1078281057
1078281067
1078281175
1078281216
1078281223
1078281227
1078281466
1078281604
1078281604
1078281704
1078281704
1078281707
1078281718
1078281718
1078281727
1078281893
1078281898
1078283926
1078283960
1078285278
1078287092
1078288248
1078288608
1078288732
1078288756
1078288776
1078288795
1078289291
1078289314
1078289336
1078318226
1078318523
1078351241
1078352687
1078353093
1078440476
1078440549
1078445020
1078445478
1078446328
1078446363
1078446503
1078446533
1078446582
1078446697
1078448908
1078449263
1078451197
1078451565
1078452261
1078455486
1078465163
1078465423
1078466455
1078468618
1078469116
1078469911
1078469939
1078469977
1078524767
1078525113
1078525220
1078525412
1078525445
1078525460
1078525483
1078525483
1078526157
1078527404
1078527439
1078549785
1078552175
1078552192
1078552213
1078552239
1078552275
1078552284
1078552331
1078552347
1078552413
1078552435
1078552555
1078552589
1078552706
1078552743
1078552756
1078552770
1078552844
1078552871
1078552991
1078553087
1078553101
1078553146
1078553225
1078553396
1078553405
1078553447
1078553570
1078554483
1078554514
1078559408
1078559433
1078589047
1078592335
1078596549
1078596725
1078596764
1078596888
1078598085
1078598248
1078598361
1078598378
1078598505
1078598673
1078599038
1078599133
1078599166
1078599193
1078599218
1078599967
1078600006
1078600084
1078600132
1078600144
1078600167
1078600179
1078600256
1078600285
1078600363
1078600393
1078601172
1078601517
1078602410
1078603123
1078603147
1078603523
1078603550
1078603580
1078603610
1078603851
1078610945
1078610980
1078611025
1078611085
1078611123
1078611153
1078611334
1078611417
1078611465
1078611480
1078611525
1078611788
1078611826
1078611967
1078612010
1078612195
1078612201
1078612375
1078612466
1078612506
1078612538
1078612579
1078612603
1078612625
1078612737
1078612771
1078612845
1078612922
1078613123
1078613708
1078613787
1078614541
1078614556
1078616694
1078616765
1078616820
1078616844
1078616876
1078616884
1078616900
1078616908
1078617077
1078617104
1078617113
1078617126
1078617134
1078617146
1078617155
1078617162
1078617174
1078617191
1078617225
1078617251
1078617307
1078617369
1078617596
1078617689
1078618003
1078618133
1078618265
1078618378
1078618391
1078618405
1078618423
1078618435
1078618463
1078618521
1078618536
1078618551
1078619233
1078619739
1078619754
1078619766
1078619777
1078619818
1078619825
1078619846
1078619863
1078619873
1078628578
1078629071
1078629375
1078633526
1078633553
1078633586
1078633627
1078634370
1078634520
1078634617
1078634852
1078634915
1078635562
1078635917
1078636010
1078638451
1078638526
1078638583
1078638598
1078638666
1078638708
1078638911
1078639384
1078639470
1078639777
1078639789
1078647714
1078648118
1078648215
1078648373
1078649097
1078649105
1078651206
1078651225
1078651514
1078652176
1078652186
1078652201
1078683660
1078696521
1078715108
1078716151
1078718460
1078718491
1078718515
1078718701
1078718781
1078718818
1078718884
1078718953
1078719021
1078719404
1078719487
1078719529
1078720334
1078720345
1078721812
1078721819
1078722132
1078722441
1078722467
1078722550
1078722593
1078722670
1078722924
1078723137
1078723195
1078723369
1078723432
1078724492
1078724828
1078724844
1078725120
1078725192
1078725320
1078725393
1078725703
1078725729
1078725748
1078725827
1078725908
1078725951
1078726002
1078726034
1078726046
1078726100
1078726151
1078726653
1078785041
1078785092
1078785142
1078785177
1078785587
1078785688
1078785726
1078785903
1078786168
1078786598
1078786830
1078786899
1078787014
1078787063
1078788630
1078788863
1078789034
1078789345
1078789413
1078789540
1078789721
1078800187
1078801005
1078801056
1078801471
1078801602
1078801694
1078801806
1078801880
1078801975
1078802802
1078803529
1078803599
1078803849
1078803935
1078804075
1078804233
1078804451
1078804636
1078804675
1078804733
1078804772
1078804872
1078804918
1078805021
1078805042
1078805076
1078805188
1078805246
1078805339
1078805357
1078805390
1078805425
1078805470
1078805505
1078805525
1078805553
1078805647
1078805699
1078805770
1078805899
1078805915
1078806017
1078806066
1078806129
1078806194
1078806288
1078806316
1078806363
1078806410
1078806464
1078806524
1078806592
1078806671
1078806702
1078806737
1078806822
1078806865
1078807009
1078807045
1078807116
1078807145
1078807274
1078807399
1078807560
1078807682
1078807885
1078807990
1078808093
1078808250
1078808382
1078808394
1078808484
1078808620
1078808681
1078808749
1078808856
1078808964
1078809022
1078809038
1078809086
1078809132
1078809144
1078809179
1078809271
1078809327
1078809365
1078810314
1078810864
1078812623
1078813447
1078836565
1078836964
1078868934
1078868996
1078869031
1078871687
1078872299
1078873044
1078873058
1078874553
1078875517
1078875735
1078876753
1078876770
1078877292
1078877411
1078877423
1078877516
1078877574
1078877599
1078877727
1078877776
1078878026
1078878564
1078878573
1078880693
1078883115
1078883123
1078883278
1078883353
1078890074
1078890354
1078890819
1078890843
1078890921
1078891024
1078891052
1078891405
1078891629
1078891654
1078891897
1078892042
1078959201
1078959472
1078959506
1078959561
1078961429
1078963062
1078963149
1078963466
1078963486
1078964375
1078964530
1078964576
1078964662
1078964691
1078964838
1078964884
1078964899
1078964913
1078964936
1078964953
1078964966
1078965122
1078965205
1078965485
1078965526
1078965555
1078965652
1078965799
1078965832
1078967279
1078967301
1078969029
1078969081
1078970019
1078970302
1078970376
1078970502
1078970599
1078971031
1078971243
1078971546
1078971815
1078971854
1078971893
1078971926
1078971936
1078971953
1078971966
1078972000
1078972069
1078972109
1078972163
1078972175
1078972237
1078972314
1078972438
1078972458
1078972484
1078972498
1078974764
1078974867
1078974898
1078974929
1078974956
1078974972
1078974999
1078975213
1078975838
1078976236
1078976403
1078976477
1078976827
1078976835
1078976899
1078976945
1078976972
1078979194
1078979251
1078980682
1078980740
1078980781
1078980795
1079009350
1079009418
1079058151
1079060342
1079061662
1079061784
1079062597
1079062633
1079063223
1079063276
1079063295
1079063426
1079063605
1079066202
1079066248
1079069527
1079070380
1079075102
1079075127
1079075195
1079075513
1079075605
1079075642
1079149380
1079149397
1079154991
1079155077
1079155182
1079158876
1079158887
1079160064
1079161628
1079162114
1079162128
1079164175
1079180591
1079181962
1079181978
1079182053
1079182092
1079182194
1079182254
1079578372
1079578395
1079578494
1079578512
1079578554
1079578572
1079578592
1079578610
1079578645
1079578670
1079578697
1079578726
1079578812
1079578879
1079579364
1079579399
1079579441
1079579482
1079579644
1079579685
1079579731
1079579886
1079580107
1079580274
1079580353
1079580740
1079581092
1079581115
1079581125
1079581447
1079581492
1079581598
1079581680
1079581864
1079582113
1079582157
1079582384
1079582432
1079582513
1079582849
1079583107
1079583219
1079583245
1079583298
1079583318
1079583355
1079583380
1079583408
1079583522
1079583616
1079583681
1079583847
1079583891
1079583924
1079583940
1079583950
1079583991
1079584017
1079584038
1079584060
1079584316
1079584404
1079584432
1079584443
1079584474
1079584483
1079584536
1079613802
1079613856
1079613893
1079613967
1079614134
1079614388
1079614421
1079614503
1079614701
1079615021
1079616987
1079617023
1079617127
1079617171
1079617222
1079617394
1079617539
1079617626
1079617963
1079618072
1079618286
1079618312
1079618791
1079618888
1079618905
1079618922
1079618997
1079619034
1079619045
1079619079
1079619152
1079619188
1079619212
1079619252
1079619376
1079619414
1079619438
1079619454
1079619683
1079619753
1079619878
1079619950
1079619971
1079620027
1079620045
1079620065
1079620079
1079620157
1079620399
1079620616
1079620675
1079620706
1079620743
1079620897
1079620929
1079620968
1079621093
1079621139
1079621199
1079621227
1079621346
1079621423
1079621462
1079621560
1079621579
1079621620
1079621798
1079621840
1079621885
1079621904
1079621963
1079621998
1079622361
1079622375
1079622510
1079622535
1079622835
1079622874
1079623019
1079623361
1079623428
1079623486
1079623574
1079623786
1079624682
1079625112
1079625157
1079631570
1079631622
1079633760
1079634077
1079634144
1079634253
1079634312
1079634352
1079634684
1079634751
1079636225
1079636256
1079636402
1079636463
1079637422
1079637595
1079637617
1079637657
1079638070
1079638639
1079638776
1079639490
1079640093
1079641973
1079642104
1079655749
1079660056
1079660120
1079660149
1079660180
1079660313
1079660492
1079660545
1079660760
1079660803
1079660841
1079661069
1079661159
1079661227
1079661284
1079661310
1079661351
1079661399
1079661501
1079661548
1079661580
1079661651
1079661771
1079661835
1079661843
1079662019
1079662186
1079662246
1079662361
1079662845
1079662999
1079663146
1079663191
1079663404
1079663440
1079663532
1079663560
1079663587
1079663658
1079663713
1079663770
1079663800
1079663840
1079663926
1079663958
1079663994
1079664026
1079664122
1079664155
1079664177
1079664196
1079664220
1079664264
1079664281
1079664298
1079664313
1079664329
1079664441
1079664493
1079664574
1079664624
1079664934
1079665029
1079665103
1079665255
1079665371
1079665522
1079665556
1079665669
1079665721
1079665782
1079665949
1079666025
1079666189
1079666219
1079666315
1079666426
1079666527
1079666568
1079666602
1079666664
1079667161
1079667316
1079667449
1079667600
1079667914
1079668011
1079668233
1079668269
1079668444
1079670512
1079670538
1079670637
1079670670
1079670706
1079670875
1079670916
1079673180
1079673221
1079673374
1079673989
1079674140
1079674258
1079674715
1079674740
1079674905
1079675041
1079675072
1079676050
1079676083
1079708260
1079709224
1079709358
1079709622
1079711362
1079711407
1079721608
1079722261
1079722323
1079722353
1079722388
1079722683
1079722830
1079723208
1079724025
1079725118
1079725158
1079725307
1079725460
1079725529
1079725779
1079725932
1079727812
1079731311
1079731422
1079731992
1079733944
1079734555
1079734968
1079735079
1079735100
1079735149
1079735273
1079735337
1079735733
1079736721
1079736767
1079737589
1079737651
1079737760
1079737816
1079737911
1079738614
1079738729
1079738795
1079739079
1079739141
1079739421
1079739504
1079739648
1079739764
1079739794
1079739854
1079739902
1079740109
1079740697
1079740848
1079740923
1079741172
1079741289
1079747302
1079755635
1079756294
1079756374
1079756394
1079756431
1079756459
1079756518
1079757155
1079757181
1079757202
1079757288
1079758026
1079758047
1079758111
1079758189
1079758729
1079758828
1079758883
1079759579
1079759642
1079759659
1079759682
1079759699
1079759755
1079759768
1079759799
1079760643
1079760666
1079760706
1079760735
1079760775
1079760814
1079761811
1079761870
1079761902
1079762076
1079762163
1079762188
1079762410
1079762437
1079762501
1079762522
1079762568
1079762687
1079762755
1079762787
1079762816
1079762845
1079762895
1079762931
1079762956
1079762971
1079763006
1079763038
1079763097
1079763114
1079763133
1079763158
1079763182
1079763222
1079763243
1079763274
1079763343
1079763398
1079763485
1079763528
1079763569
1079763648
1079763718
1079763783
1079764093
1079764093
1079764701
1079764723
1079764946
1079765661
1079765954
1079766121
1079766371
1079766403
1079766450
1079766466
1079766515
1079766532
1079766554
1079766571
1079766588
1079766613
1079766633
1079766715
1079766740
1079766757
1079766784
1079766823
1079766849
1079767666
1079767693
1079767716
1079767765
1079767792
1079767823
1079767886
1079767900
1079767929
1079767961
1079767994
1079768064
1079768418
1079768489
1079768545
1079795508
1079795617
1079795686
1079796689
1079796866
1079797046
1079797102
1079797268
1079797322
1079797357
1079797410
1079797445
1079797470
1079797526
1079797607
1079797633
1079797685
1079797757
1079797826
1079797990
1079798010
1079798043
1079798298
1079798441
1079798525
1079798580
1079798610
1079798766
1079798786
1079799062
1079799148
1079799170
1079799256
1079799298
1079799309
1079799336
1079799349
1079799447
1079799493
1079799515
1079799621
1079799644
1079799749
1079799797
1079799812
1079799916
1079800023
1079800252
1079800349
1079800372
1079800423
1079800427
1079800462
1079800485
1079800507
1079800528
1079800693
1079800908
1079800929
1079800959
1079801031
1079801048
1079801058
1079801109
1079801153
1079801287
1079801307
1079801326
1079801422
1079801439
1079801458
1079801546
1079801561
1079801585
1079801604
1079802305
1079803104
1079803138
1079803195
1079803221
1079803242
1079803270
1079803312
1079803343
1079803428
1079803592
1079803619
1079803781
1079803993
1079804045
1079804133
1079804185
1079804349
1079804512
1079804661
1079805022
1079805684
1079805951
1079806082
1079809666
1079809856
1079809892
1079809928
1079810100
1079810126
1079810180
1079810223
1079810311
1079810347
1079810356
1079810413
1079810449
1079811180
1079814818
1079814936
1079819383
1079820065
1079821247
1079822384
1079822404
1079822427
1079822711
1079822916
1079842933
1079845396
1079846167
1079846281
1079846296
1079846315
1079846329
1079846349
1079846362
1079846378
1079846393
1079846407
1079846419
1079846446
1079846479
1079846603
1079846804
1079846835
1079846896
1079846907
1079846953
1079846967
1079846980
1079847000
1079847103
1079847178
1079847219
1079847259
1079847272
1079847324
1079847348
1079847358
1079847369
1079847411
1079847519
1079847533
1079847616
1079847634
1079847726
1079847742
1079847837
1079847848
1079847871
1079847901
1079847910
1079847946
1079847955
1079848002
1079848020
1079848051
1079848078
1079848163
1079848239
1079848310
1079848400
1079848419
1079848527
1079848540
1079848555
1079848574
1079849327
1079849335
1079849345
1079849377
1079850004
1079850075
1079850183
1079850208
1079850327
1079850340
1079850369
1079850394
1079850406
1079850425
1079851248
1079851271
1079851546
1079851641
1079851674
1079851761
1079851782
1079851856
1079851874
1079851912
1079851926
1079851977
1079851986
1079852027
1079852039
1079852084
1079852128
1079852139
1079852149
1079852182
1079852198
1079852215
1079852232
1079852263
1079852273
1079852455
1079852466
1079852794
1079852802
1079853054
1079853126
1079853155
1079853168
1079853191
1079853219
1079853244
1079853292
1079853307
1079853383
1079853394
1079853443
1079853455
1079853465
1079853523
1079853535
1079881835
1079883366
1079895180
1079925279
1079928768
1079931034
1079931044
1080010106
1080011835
1080012023
1080012400
1080012432
1080012517
1080012548
1080080356
1080081173
1080081491
1080081739
1080083836
1080083914
1080083960
1080084022
1080084092
1080084231
1080084391
1080084708
1080086819
1080086903
1080087653
1080087744
1080087808
1080087882
1080087916
1080088049
1080088098
1080088189
1080088238
1080088555
1080088671
1080089062
1080089073
1080089677
1080089830
1080090111
1080090254
1080090289
1080090394
1080090517
1080090576
1080093258
1080096046
1080096085
1080096230
1080096280
1080096350
1080096511
1080096616
1080096932
1080096994
1080097019
1080097064
1080097081
1080097091
1080097146
1080097157
1080097278
1080099291
1080099708
1080100030
1080100038
1080104078
1080104479
1080105404
1080105661
1080105984
1080106215
1080106223
1080106273
1080106422
1080106857
1080107041
1080107454
1080107487
1080107540
1080108048
1080109033
1080178266
1080178463
1080179121
1080179349
1080179531
1080179658
1080179792
1080179812
1080179842
1080180378
1080180983
1080181132
1080181293
1080181803
1080181837
1080182138
1080182176
1080182203
1080182230
1080182457
1080182917
1080183460
1080183541
1080183592
1080183610
1080183634
1080186358
1080188356
1080188417
1080188468
1080188510
1080189901
1080191074
1080191174
1080191190
1080191214
1080191365
1080191665
1080191737
1080192088
1080252589
1080252777
1080252945
1080253281
1080253743
1080254685
1080254741
1080255192
1080255292
1080255545
1080256060
1080256548
1080256571
1080256987
1080257011
1080258202
1080258403
1080258530
1080262218
1080262243
1080262294
1080264291
1080266342
1080266893
1080266937
1080268721
1080268731
1080268776
1080270505
1080270787
1080270848
1080271569
1080271858
1080271922
1080273249
1080273301
1080273340
1080273432
1080273446
1080273463
1080273475
1080273490
1080273518
1080273630
1080275387
1080275976
1080277115
1080277136
1080277458
1080277500
1080277612
1080277708
1080277725
1080278125
1080279431
1080279512
1080279862
1080280100
1080280185
1080280326
1080280636
1080280719
1080280791
1080281228
1080281608
1080281745
1080281966
1080281985
1080282028
1080282044
1080282256
1080282319
1080282450
1080282613
1080282713
1080283146
1080283235
1080341677
1080341865
1080342016
1080342144
1080342175
1080350764
1080352739
1080352929
1080353322
1080354444
1080354492
1080354744
1080355486
1080355507
1080355626
1080355637
1080356031
1080356078
1080356113
1080358445
1080358541
1080358599
1080359300
1080359310
1080359335
1080359354
1080359365
1080359377
1080359395
1080359405
1080360409
1080360453
1080361932
1080362085
1080362085
1080362238
1080362416
1080362427
1080362454
1080362476
1080362500
1080364864
1080365032
1080400852
1080401009
1080401023
1080401310
1080401337
1080401387
1080401484
1080401598
1080401679
1080401708
1080401714
1080401768
1080401805
1080401815
1080401842
1080401887
1080401979
1080402050
1080402209
1080402231
1080402252
1080402294
1080402373
1080402496
1080402512
1080402553
1080402565
1080402578
1080402619
1080402635
1080402707
1080402719
1080402732
1080402745
1080402792
1080402876
1080402904
1080402959
1080403008
1080403092
1080403131
1080403163
1080403179
1080403213
1080403288
1080403364
1080403384
1080403443
1080403455
1080403510
1080403588
1080403611
1080403655
1080403667
1080403680
1080403724
1080404133
1080404156
1080404187
1080404251
1080404264
1080404287
1080404300
1080404352
1080404373
1080404433
1080404463
1080404476
1080404488
1080404504
1080404514
1080404757
1080404774
1080404945
1080404969
1080404991
1080405120
1080405145
1080405268
1080405326
1080405403
1080405421
1080405440
1080405460
1080405521
1080405570
1080405584
1080405599
1080405657
1080406675
1080406900
1080410452
1080410572
1080410601
1080420751
1080421120
1080421795
1080421990
1080422263
1080422298
1080422309
1080423047
1080423059
1080423169
1080423236
1080423396
1080423431
1080423741
1080427831
1080428109
1080428553
1080428638
1080428714
1080428724
1080428830
1080428842
1080429139
1080429191
1080429238
1080429358
1080429431
1080430177
1080430807
1080430818
1080430838
1080430873
1080430994
1080433726
1080433966
1080435938
1080436175
1080436205
1080436232
1080436282
1080436568
1080436590
1080436806
1080436825
1080436929
1080436966
1080436982
1080438788
1080438807
1080438830
1080439804
1080439849
1080439920
1080439936
1080439963
1080439989
1080440206
1080441909
1080443781
1080444069
1080444179
1080444240
1080444320
1080444408
1080445340
1080445354
1080445588
1080445957
1080445960
1080446006
1080446217
1080446477
1080446845
1080446977
1080447135
1080448720
1080448736
1080448895
1080448926
1080448962
1080448994
1080449005
1080449039
1080449162
1080449285
1080450218
1080450286
1080450298
1080450564
1080450601
1080450635
1080450831
1080450886
1080450993
1080451003
1080451077
1080451099
1080451171
1080451202
1080451242
1080451304
1080451347
1080451357
1080451366
1080452942
1080452951
1080453034
1080453084
1080453115
1080453134
1080453198
1080453231
1080453464
1080453848
1080453953
1080454045
1080487355
1080487579
1080487624
1080488046
1080488533
1080488563
1080488621
1080488788
1080488808
1080488832
1080489012
1080491042
1080491123
1080491577
1080491634
1080494003
1080494493
1080494557
1080495000
1080495011
1080496197
1080496598
1080496767
1080497176
1080497443
1080497549
1080497556
1080498611
1080499680
1080501316
1080501371
1080501797
1080502047
1080502079
1080502092
1080502131
1080502257
1080502390
1080502425
1080502443
1080502460
1080502545
1080502608
1080502643
1080502740
1080502799
1080502861
1080502987
1080503000
1080503226
1080503331
1080503819
1080528910
1080528979
1080528991
1080529009
1080529022
1080529174
1080529207
1080529219
1080529243
1080529295
1080529312
1080529322
1080529374
1080529430
1080529448
1080529489
1080529501
1080529516
1080530533
1080531132
1080531603
1080597550
1080598957
1080599195
1080599426
1080599462
1080599504
1080599674
1080599682
1080599723
1080600324
1080600390
1080600423
1080600460
1080610813
1080611045
1080612945
1080681294
1080681522
1080682100
1080683029
1080683041
1080683100
1080683170
1080683326
1080683352
1080683481
1080683734
1080683770
1080685715
1080687548
1080687724
1080687783
1080687807
1080687846
1080688328
1080688401
1080688507
1080688521
1080688538
1080688643
1080688659
1080688892
1080689111
1080689252
1080689293
1080689304
1080689314
1080689338
1080689465
1080689482
1080689515
1080689594
1080689611
1080689644
1080690333
1080690349
1080690359
1080690411
1080690508
1080691076
1080691307
1080691575
1080691683
1080691696
1080691944
1080692075
1080692130
1080692153
1080692496
1080692548
1080692593
1080692611
1080692648
1080694705
1080694818
1080695014
1080695760
1080695812
1080695964
1080696464
1080696563
1080696573
1080696693
1080696704
1080696714
1080696813
1080696827
1080696840
1080696850
1080696863
1080696891
1080696901
1080696922
1080696930
1080696938
1080696967
1080696976
1080696999
1080697024
1080697068
1080697089
1080697115
1080697164
1080697375
1080698393
1080698506
1080698697
1080706318
1080706344
1080768179
1080768207
1080768264
1080768473
1080770819
1080770836
1080771383
1080771427
1080771456
1080771477
1080780293
1080780318
1080780424
1080780487
1080780513
1080780552
1080780601
1080780920
1080781092
1080781236
1080781279
1080781897
1080782047
1080782153
1080782250
1080782264
1080782302
1080782358
1080782977
1080783120
1080783154
1080783272
1080783304
1080783427
1080784666
1080785676
1080785720
1080785750
1080785783
1080785879
1080786711
1080786738
1080786768
1080786841
1080787243
1080787264
1080787292
1080787322
1080787485
1080787778
1080787835
1080787884
1080787912
1080788005
1080788045
1080788208
1080788224
1080788286
1080788383
1080788584
1080788819
1080788857
1080788865
1080788899
1080788941
1080789151
1080789220
1080789264
1080789294
1080789633
1080789657
1080789695
1080789929
1080790133
1080790188
1080790221
1080790273
1080790381
1080790716
1080791200
1080873349
1080873895
1080874083
1080874097
1080874225
1080874335
1080874395
1080874450
1080874723
1080874756
1080874787
1080875818
1080875855
1080876766
1080876789
1080876817
1080876873
1080877171
1080877198
1080877279
1080877316
1080877360
1080877400
1080877470
1080877608
1080877629
1080877650
1080877849
1080878084
1080878595
1080878617
1080878705
1080878754
1080878791
1080878933
1080878953
1080878997
1080879022
1080879841
1080879875
1080879919
1080879940
1080880021
1080880053
1080880204
1080880221
1080880257
1080880266
1080880289
1080880308
1080880342
1080880376
1080880401
1080880424
1080880457
1080880491
1080880508
1080880697
1080880724
1080880759
1080880821
1080880851
1080880874
1080880887
1080880902
1080880940
1080880966
1080880992
1080881006
1080881102
1080881389
1080881445
1080881459
1080881504
1080881522
1080881746
1080881897
1080881929
1080882144
1080882161
1080882189
1080882222
1080882268
1080882455
1080882531
1080882586
1080882687
1080883122
1080883155
1080886697
1080887323
1080890054
1080941019
1080941050
1080941123
1080941491
1080942916
1080943797
1080943829
1080945068
1080945107
1080945227
1080945334
1080945620
1080945663
1080945798
1080945816
1080945826
1080945883
1080945977
1080946036
1080946168
1080946272
1080946293
1080946388
1080946404
1080946580
1080946617
1080946960
1080947613
1080947653
1080947736
1080947884
1080948324
1080948422
1080948471
1080948500
1080948525
1080948713
1080948744
1080949520
1080949703
1080949856
1080949871
1080950159
1080950631
1080950701
1080951024
1080951080
1080951219
1080951246
1080951255
1080951409
1080951669
1080952504
1080952556
1080952594
1080952660
1080963712
1080963736
1080964122
1080964374
1080964464
1080964477
1080964503
1080964540
1080964655
1080964717
1080964752
1080964784
1080964885
1080964894
1080964913
1080964923
1080964957
1080965097
1080965275
1080965291
1080965302
1080965328
1080965515
1080965636
1080965691
1080965709
1080965814
1080966152
1080966260
1080966273
1080966311
1080966416
1080966435
1080966541
1080966583
1080966749
1080966782
1080966807
1080966836
1080966899
1080967048
1080968828
1080968950
1080969380
1080969397
1080969526
1080969582
1080969649
1080969830
1080970045
1080970134
1080970455
1080970536
1080970544
1080970596
1080970950
1080971060
1080971102
1080971138
1080971154
1080971163
1080971209
1080971280
1080971311
1080971329
1080971344
1080971408
1080971422
1080971586
1080971697
1080971716
1080971727
1080971758
1080971771
1080971792
1080971807
1080971824
1080971831
1080971844
1080971949
1080972019
1080972088
1080972109
1080972138
1080972150
1080972171
1080972186
1080972326
1080972345
1080972409
1080972453
1080972527
1080972948
1080972958
1080972967
1080972981
1080973174
1080973202
1080973360
1080973485
1080973495
1080973507
1080973520
1080973597
1080973605
1080973637
1080973674
1080973738
1080973752
1080974032
1080974265
1080974590
1080974603
1080974618
1080974652
1080974760
1080974798
1080974929
1080974966
1080975021
1080975032
1080975074
1080975111
1080975127
1080975142
1080975173
1080975214
1080975233
1080975244
1080975495
1080975708
1080975842
1080976215
1080976261
1080976306
1080976347
1080976362
1080976378
1081009791
1081010191
1081011754
1081013208
1081014613
1081014654
1081014756
1081014793
1081014839
1081015064
1081015139
1081015273
1081015475
1081015526
1081015733
1081016060
1081016077
1081016242
1081016356
1081016379
1081016859
1081017017
1081017055
1081017092
1081017248
1081017446
1081017567
1081017757
1081024564
1081024573
1081024617
1081024864
1081025033
1081025046
1081025104
1081025204
1081025361
1081025375
1081025467
1081025655
1081025749
1081025800
1081025835
1081025987
1081026084
1081026271
1081027821
1081029170
1081029266
1081030376
1081034388
1081034608
1081034693
1081034802
1081035542
1081036119
1081036130
1081036149
1081036162
1081036192
1081036204
1081036215
1081036225
1081036245
1081036256
1081036268
1081036279
1081036315
1081036642
1081036651
1081036689
1081036701
1081036793
1081036815
1081036826
1081036853
1081036863
1081036904
1081036978
1081036996
1081037009
1081037025
1081037590
1081037831
1081037853
1081037868
1081037886
1081038108
1081038120
1081038163
1081038180
1081038623
1081038710
1081039123
1081039242
1081041137
1081042423
1081042438
1081042461
1081042474
1081042509
1081042528
1081047989
1081049937
1081050084
1081051936
1081052125
1081053214
1081053394
1081053422
1081053474
1081053485
1081053511
1081053578
1081053683
1081054031
1081056594
1081056638
1081056854
1081056938
1081058764
1081058863
1081060509
1081060809
1081060889
1081090703
1081093538
1081101151
1081101280
1081113346
1081113912
1081113949
1081114230
1081124906
1081124993
1081125022
1081125109
1081125130
1081125155
1081125183
1081125198
1081125244
1081125349
1081125423
1081125439
1081125494
1081125553
1081126252
1081126355
1081126417
1081126430
1081127168
1081127236
1081127386
1081127406
1081127575
1081127620
1081127704
1081127821
1081127832
1081127908
1081128235
1081128260
1081128285
1081128304
1081128363
1081128586
1081128635
1081128666
1081128683
1081128697
1081128710
1081129043
1081129422
1081129630
1081129642
1081129669
1081129677
1081129705
1081129769
1081129987
1081130003
1081130100
1081130108
1081130166
1081130241
1081130268
1081130309
1081130380
1081130390
1081130444
1081130457
1081130493
1081130614
1081131140
1081131154
1081131199
1081131216
1081131244
1081131288
1081131302
1081131358
1081131425
1081131432
1081131463
1081131501
1081132430
1081132477
1081132564
1081132595
1081132631
1081132640
1081132653
1081132925
1081132949
1081133007
1081133026
1081133207
1081133254
1081133795
1081201392
1081201610
1081215642
1081215733
1081215780
1081215845
1081215866
1081215885
1081215952
1081216031
1081216044
1081216091
1081216145
1081216167
1081216181
1081216228
1081216249
1081216338
1081216396
1081216438
1081216440
1081216452
1081216681
1081216711
1081216759
1081216838
1081217022
1081217045
1081217222
1081217258
1081217297
1081217348
1081217363
1081217497
1081217534
1081217546
1081248733
1081248779
1081248783
1081248815
1081282273
1081282296
1081282329
1081282360
1081282452
1081282475
1081282832
1081283624
1081284000
1081284390
1081284507
1081295355
1081295414
1081295717
1081303981
1081306730
1081307102
1081386721
1081387061
1081387765
1081391507
1081391579
1081391918
1081461072
1081461185
1081462329
1081462487
1081462569
1081462595
1081462769
1081464568
1081465155
1081465211
1081465573
1081466963
1081467033
1081467081
1081467124
1081468448
1081469367
1081469517
1081469824
1081469881
1081469890
1081470389
1081470778
1081471476
1081472636
1081472675
1081472806
1081472867
1081472898
1081472899
1081472966
1081473002
1081473020
1081473104
1081473139
1081473340
1081473366
1081473406
1081473416
1081473539
1081473540
1081473590
1081473600
1081473700
1081473767
1081473937
1081474208
1081474551
1081474627
1081474754
1081475009
1081475077
1081475086
1081475367
1081476842
1081476899
1081476915
1081476955
1081477020
1081477038
1081477054
1081477334
1081477428
1081477481
1081477640
1081477710
1081481052
1081481111
1081482804
1081482879
1081483000
1081483585
1081483597
1081483671
1081483690
1081484099
1081484289
1081484348
1081489806
1081490363
1081490399
1081490440
1081490523
1081517817
1081517966
1081520186
1081525524
1081527008
1081527777
1081527956
1081528018
1081534314
1081534387
1081534548
1081534706
1081534944
1081535291
1081535493
1081535607
1081536661
1081536787
1081538240
1081538310
1081540039
1081540422
1081540468
1081540652
1081542154
1081542303
1081542528
1081557965
1081557973
1081558011
1081558065
1081558102
1081558112
1081558112
1081558123
1081558133
1081558143
1081561251
1081562037
1081562178
1081562240
1081562360
1081562499
1081562544
1081562599
1081562615
1081562673
1081562714
1081562743
1081562768
1081562818
1081563088
1081563218
1081563360
1081563388
1081563439
1081563594
1081563614
1081563715
1081563852
1081563915
1081563965
1081564038
1081564052
1081564071
1081564107
1081564109
1081564122
1081564145
1081564169
1081564202
1081564214
1081564281
1081564311
1081564523
1081564575
1081564602
1081564631
1081564642
1081564651
1081564687
1081564806
1081565255
1081565410
1081565479
1081565500
1081566143
1081566180
1081566250
1081566266
1081566341
1081566345
1081566441
1081566503
1081566572
1081566575
1081566590
1081566603
1081566683
1081566708
1081566752
1081566801
1081566819
1081566849
1081566890
1081566985
1081567033
1081567069
1081569573
1081569587
1081569702
1081569709
1081569710
1081569719
1081569752
1081569758
1081570060
1081570074
1081570109
1081570127
1081570143
1081570176
1081571280
1081571325
1081571329
1081571374
1081571543
1081571574
1081571692
1081571734
1081571739
1081571776
1081571888
1081571978
1081572052
1081572085
1081572089
1081572105
1081572116
1081572117
1081572129
1081572381
1081572417
1081572490
1081572661
1081572671
1081572683
1081572696
1081572708
1081572741
1081605521
1081605551
1081605590
1081605667
1081605694
1081605789
1081605812
1081605833
1081605869
1081605987
1081606011
1081606028
1081606059
1081606070
1081606080
1081606114
1081606124
1081606157
1081606183
1081606226
1081606266
1081606355
1081606391
1081606428
1081606434
1081606465
1081607168
1081607314
1081607374
1081607395
1081607419
1081607437
1081607457
1081607470
1081607502
1081607511
1081607733
1081607823
1081608360
1081608416
1081608437
1081608484
1081608571
1081608616
1081608706
1081608748
1081610374
1081610393
1081610427
1081610512
1081610603
1081610612
1081610659
1081611998
1081614525
1081614761
1081614854
1081614887
1081615109
1081615146
1081615186
1081615217
1081615267
1081615274
1081616587
1081616613
1081616668
1081616672
1081616680
1081616697
1081616718
1081616752
1081616753
1081616761
1081616789
1081616834
1081616885
1081616897
1081616918
1081616931
1081616962
1081616965
1081617273
1081617342
1081617360
1081617455
1081617509
1081617512
1081617587
1081617606
1081617647
1081617667
1081617714
1081617850
1081617876
1081617908
1081617941
1081617948
1081617956
1081617990
1081618047
1081618067
1081618084
1081618143
1081618158
1081618190
1081618214
1081618228
1081618316
1081618355
1081618405
1081618439
1081618456
1081618611
1081618639
1081618673
1081618702
1081618773
1081619101
1081619239
1081619363
1081619378
1081619442
1081619509
1081619583
1081619593
1081619601
1081619613
1081619623
1081619709
1081619765
1081619959
1081619970
1081619980
1081619998
1081620010
1081620040
1081620082
1081620105
1081620115
1081620126
1081620159
1081620209
1081620225
1081620271
1081620973
1081623936
1081624025
1081624095
1081624143
1081624144
1081624297
1081624487
1081624904
1081626121
1081626133
1081626148
1081626346
1081626396
1081626428
1081626545
1081626582
1081626622
1081626669
1081626694
1081626707
1081626850
1081627924
1081628066
1081628094
1081628281
1081628300
1081628435
1081629215
1081630154
1081630154
1081630173
1081630272
1081630939
1081631976
1081632798
1081632895
1081632924
1081633003
1081633133
1081633187
1081635048
1081635871
1081635900
1081635963
1081636008
1081636164
1081636297
1081636330
1081636437
1081636465
1081636646
1081636678
1081636691
1081636709
1081636855
1081636891
1081636930
1081636955
1081636975
1081637123
1081637154
1081637169
1081637240
1081637262
1081637271
1081637281
1081637288
1081637309
1081637320
1081637329
1081637361
1081637399
1081637439
1081639546
1081639700
1081639779
1081639794
1081639804
1081639814
1081640011
1081640035
1081640429
1081640552
1081640564
1081640714
1081640731
1081640825
1081641170
1081641185
1081641208
1081641219
1081641279
1081641362
1081641552
1081641652
1081641760
1081641813
1081641827
1081641900
1081641976
1081641987
1081642018
1081642240
1081642284
1081642302
1081642328
1081642358
1081642458
1081642510
1081642579
1081642641
1081642784
1081642785
1081642822
1081642824
1081642840
1081642866
1081642883
1081642923
1081642929
1081642932
1081642946
1081642980
1081642992
1081643015
1081643028
1081643062
1081643108
1081643180
1081643280
1081643358
1081643532
1081643634
1081643711
1081643773
1081643778
1081643801
1081643839
1081643872
1081643959
1081644134
1081644162
1081644167
1081644175
1081644192
1081644215
1081644237
1081644248
1081644268
1081644271
1081644282
1081644313
1081644330
1081644398
1081644417
1081645498
1081645520
1081645572
1081645600
1081645729
1081645782
1081645793
1081645869
1081645959
1081646115
1081646127
1081646324
1081646495
1081646514
1081646733
1081646757
1081646790
1081646805
1081646835
1081646851
1081646889
1081646924
1081647057
1081647182
1081647221
1081647230
1081647237
1081647247
1081647264
1081647276
1081647296
1081647493
1081647525
1081647583
1081647593
1081647640
1081647678
1081647715
1081647739
1081647930
1081648111
1081648860
1081648901
1081649101
1081649115
1081650228
1081650232
1081650301
1081650495
1081651060
1081651942
1081651983
1081652021
1081652244
1081652721
1081653635
1081653646
1081654408
1081654833
1081655029
1081655029
1081655097
1081655284
1081655300
1081655344
1081656853
1081656908
1081656933
1081656987
1081656998
1081657010
1081657044
1081657067
1081658843
1081659547
1081659650
1081659662
1081659779
1081660059
1081692789
1081693339
1081693438
1081693691
1081694461
1081694497
1081694510
1081694541
1081694557
1081701324
1081701953
1081702311
1081711083
1081711616
1081711738
1081725355
1081725535
1081725693
1081725757
1081726152
1081726736
1081736291
1081736530
1081736550
1081736598
1081736713
1081736717
1081736756
1081736817
1081736861
1081736917
1081736948
1081736977
1081736990
1081737002
1081737026
1081737281
1081737652
1081738354
1081738447
1081764650
1081764808
1081766102
1081770146
1081770282
1081770358
1081770540
1081777292
1081777434
1081777639
1081777644
1081777748
1081777776
1081777819
1081780128
1081780129
1081780839
1081780948
1081781005
1081781007
1081781077
1081781168
1081781207
1081781727
1081782997
1081783049
1081783162
1081783228
1081783347
1081784213
1081784269
1081784380
1081784478
1081784631
1081784911
1081802841
1081806228
1081806362
1081806362
1081806424
1081806434
1081816544
1081817726
1081817842
1081817852
1081817890
1081817914
1081819139
1081819179
1081819218
1081819341
1081819509
1081819533
1081819543
1081819781
1081819784
1081819996
1081820126
1081820601
1081820733
1081820847
1081820910
1081821030
1081821273
1081821282
1081821598
1081821879
1081822145
1081822177
1081822232
1081822286
1081822367
1081822424
1081822529
1081822543
1081822666
1081822751
1081822799
1081822834
1081823035
1081823176
1081823192
1081823532
1081823992
1081824206
1081824458
1081824664
1081824715
1081824769
1081824856
1081825041
1081825235
1081825365
1081825567
1081825589
1081825921
1081826014
1081826262
1081826274
1081826393
1081826486
1081826579
1081826855
1081827084
1081827101
1081827147
1081827187
1081827207
1081827299
1081827301
1081827349
1081827431
1081827466
1081827536
1081827670
1081827681
1081827770
1081827825
1081827862
1081828151
1081828152
1081828160
1081828562
1081828577
1081887181
1081887669
1081887771
1081888008
1081888113
1081888798
1081890379
1081890506
1081890638
1081890725
1081891087
1081891158
1081891219
1081892183
1081904617
1081904654
1081906663
1081906875
1081910362
1081913551
1081913686
1081974069
1081978843
1081979105
1081979644
1081980311
1081980376
1081980750
1081980931
1081981080
1081981241
1081983896
1081984457
1081984588
1081984777
1081985110
1081985257
1081985852
1081986253
1081986370
1081986400
1081986450
1081986944
1081986984
1081987016
1081987054
1081987085
1081987232
1081987354
1081987467
1081987924
1081988073
1081988076
1081988706
1081988809
1081989011
1081989036
1081989077
1081989249
1081989301
1081989375
1081989405
1081989455
1081989656
1081989697
1081989820
1081989955
1081989964
1081990002
1081990076
1081990245
1081990469
1081990909
1081991051
1081991133
1081991242
1081991341
1081991753
1081991784
1081991896
1081992077
1081992078
1081992131
1081992278
1081992333
1081992373
1081992414
1081993123
1081993223
1081993309
1081993322
1081993327
1081993429
1081993450
1081993511
1081993567
1081993575
1081993586
1081993693
1081993752
1081993787
1081993813
1081993865
1081993922
1081994062
1081994077
1081994086
1081994123
1081994290
1081994321
1081994330
1081994728
1081994869
1081994897
1081994938
1081994963
1081995034
1081995046
1081995068
1081995115
1081995213
1081995391
1081995491
1081995780
1081995820
1081995823
1081996228
1081996293
1081996390
1081996398
1081997208
1081997224
1081997241
1081997257
1081997277
1081997293
1081997366
1081997412
1081997428
1081997443
1081997461
1081997495
1081997509
1081997559
1081997581
1081997599
1081997615
1081997650
1081997667
1081997705
1081997721
1081997744
1081999799
1081999813
1081999824
1081999832
1081999842
1081999859
1082063675
1082063765
1082063819
1082063835
1082063863
1082063891
1082063943
1082063973
1082063979
1082064019
1082064074
1082064095
1082064112
1082064122
1082064156
1082064159
1082064203
1082064205
1082064301
1082064325
1082064348
1082064373
1082064395
1082064522
1082064542
1082064593
1082064632
1082064846
1082065153
1082065265
1082065337
1082065503
1082065710
1082065756
1082066436
1082066907
1082066950
1082067456
1082067686
1082067788
1082067958
1082068270
1082068297
1082068320
1082068363
1082068415
1082068494
1082068642
1082068697
1082068735
1082068782
1082068803
1082068839
1082068924
1082068954
1082069173
1082069220
1082069314
1082069528
1082069555
1082069828
1082069876
1082069921
1082069960
1082070024
1082070096
1082070163
1082070282
1082070327
1082070392
1082070435
1082070459
1082070502
1082070638
1082070770
1082070849
1082070988
1082071058
1082071088
1082071103
1082071125
1082071172
1082071199
1082071246
1082071276
1082071290
1082071305
1082071322
1082071352
1082071361
1082071395
1082071412
1082071427
1082071583
1082071627
1082072047
1082072086
1082072132
1082072199
1082072219
1082072231
1082072246
1082072256
1082072419
1082072439
1082072453
1082072470
1082072481
1082072500
1082072512
1082072532
1082072566
1082072579
1082072603
1082072621
1082072634
1082072652
1082072697
1082072735
1082073576
1082073596
1082073634
1082073666
1082073693
1082073751
1082073790
1082073806
1082073850
1082073956
1082074027
1082074075
1082074112
1082074182
1082074371
1082074425
1082074476
1082074524
1082074673
1082074776
1082074806
1082074937
1082075000
1082075039
1082075091
1082075110
1082075125
1082075145
1082075173
1082075215
1082075245
1082077322
1082077419
1082077513
1082077513
1082077555
1082077655
1082077693
1082077853
1082077997
1082078047
1082078061
1082078212
1082078277
1082078302
1082078349
1082078373
1082078520
1082078715
1082078738
1082078770
1082078839
1082078859
1082078933
1082078998
1082079394
1082079440
1082079471
1082079517
1082081277
1082081300
1082081313
1082081334
1082081351
1082081396
1082081444
1082081463
1082081484
1082081598
1082081618
1082081730
1082081742
1082081862
1082081898
1082081917
1082081969
1082082045
1082082059
1082082071
1082082082
1082082092
1082082101
1082082108
1082082177
1082082221
1082082230
1082082238
1082082281
1082082314
1082082333
1082082342
1082082385
1082082497
1082082574
1082082688
1082083167
1082083181
1082083198
1082083224
1082083233
1082083285
1082083414
1082083500
1082083531
1082083687
1082083712
1082085452
1082152787
1082162552
1082200095
1082202278
1082203471
1082203551
1082203617
1082203672
1082204324
1082204414
1082204444
1082204500
1082204673
1082204711
1082207237
1082207320
1082207353
1082208640
1082208756
1082208869
1082208925
1082209094
1082209147
1082209234
1082209260
1082209309
1082209362
1082209442
1082209481
1082209569
1082209621
1082209685
1082209722
1082209735
1082209792
1082210059
1082210283
1082210345
1082210540
1082212638
1082212668
1082212732
1082212798
1082212899
1082213031
1082213184
1082213250
1082213503
1082213709
1082213908
1082214267
1082214367
1082214822
1082214896
1082214936
1082214954
1082224007
1082224200
1082224586
1082227449
1082227472
1082227519
1082227606
1082227652
1082227684
1082227734
1082227760
1082227773
1082227848
1082227861
1082227873
1082227901
1082227914
1082227951
1082227972
1082227988
1082228005
1082228051
1082228070
1082228133
1082228203
1082228234
1082228345
1082228378
1082228396
1082228412
1082228455
1082228488
1082228528
1082228543
1082228614
1082228635
1082228651
1082228739
1082228765
1082228813
1082228833
1082228854
1082228877
1082228896
1082229244
1082229268
1082229290
1082229313
1082229332
1082229897
1082229939
1082229968
1082229994
1082230085
1082230109
1082230123
1082230661
1082230692
1082230735
1082230764
1082230785
1082233932
1082233972
1082233990
1082234106
1082234133
1082234148
1082234163
1082234175
1082234194
1082234211
1082234236
1082234267
1082234288
1082234357
1082234390
1082234457
1082234501
1082234532
1082234555
1082234644
1082234694
1082234717
1082234779
1082234857
1082234870
1082234899
1082234916
1082234948
1082234968
1082235004
1082235023
1082235058
1082235075
1082235106
1082235122
1082235148
1082235160
1082235236
1082235299
1082235320
1082235346
1082235381
1082235411
1082235430
1082235456
1082235476
1082235538
1082235567
1082235592
1082235625
1082235673
1082235684
1082235716
1082235738
1082235758
1082235771
1082235795
1082235824
1082235835
1082235845
1082235859
1082235876
1082235903
1082235926
1082235964
1082235975
1082235988
1082236108
1082236128
1082236200
1082236212
1082236241
1082236258
1082236297
1082236319
1082236342
1082236357
1082236373
1082236411
1082236434
1082236444
1082236456
1082236493
1082236958
1082236973
1082236991
1082237003
1082237044
1082237053
1082237067
1082237081
1082237093
1082237398
1082237456
1082237468
1082237584
1082237704
1082240672
1082240691
1082240707
1082240721
1082240735
1082240752
1082240777
1082240798
1082240812
1082240830
1082240848
1082240858
1082240872
1082240886
1082240912
1082240928
1082240940
1082240967
1082240991
1082241012
1082241027
1082241041
1082241056
1082241075
1082241088
1082241100
1082241112
1082241130
1082241142
1082241154
1082241169
1082241191
1082241210
1082241223
1082241240
1082241254
1082241267
1082241284
1082241295
1082241314
1082241327
1082241348
1082241366
1082241379
1082241395
1082241413
1082241429
1082241451
1082241497
1082241529
1082241546
1082241566
1082241596
1082242512
1082242527
1082242550
1082242571
1082242584
1082242597
1082242615
1082242644
1082242657
1082242694
1082242712
1082242730
1082242757
1082242851
1082242878
1082242893
1082242915
1082242942
1082242957
1082243163
1082243181
1082243217
1082243247
1082243268
1082243561
1082243597
1082243687
1082244284
1082244349
1082244369
1082297497
1082297818
1082314325
1082314343
1082314553
1082315650
1082315707
1082315777
1082315859
1082315945
1082316046
1082341912
1082477017
1082487255
1082487345
1082487556
1082494268
1082496456
1082496510
1082496596
1082496686
1082496760
1082496869
1082496926
1082497933
1082498183
1082498522
1082498763
1082498813
1082499206
1082501577
1082501591
1082501612
1082501658
1082501672
1082502683
1082502705
1082502736
1082502749
1082502859
1082503003
1082503021
1082503039
1082503058
1082503075
1082503089
1082503100
1082503116
1082503132
1082503149
1082503159
1082503175
1082503193
1082503204
1082503690
1082504347
1082504499
1082504545
1082504601
1082504622
1082504636
1082504684
1082504704
1082504714
1082504729
1082504758
1082504799
1082504844
1082504880
1082504943
1082504971
1082504993
1082505027
1082505063
1082505126
1082505179
1082505210
1082505228
1082505246
1082505269
1082505283
1082505299
1082505317
1082505334
1082505388
1082505398
1082505438
1082505455
1082505464
1082505500
1082505514
1082505550
1082505579
1082505592
1082505611
1082505615
1082505627
1082505638
1082505651
1082505662
1082505674
1082505688
1082505698
1082505712
1082505746
1082505759
1082505770
1082505785
1082505793
1082505866
1082505978
1082505988
1082505998
1082506007
1082506053
1082506063
1082506510
1082506693
1082507174
1082507267
1082507448
1082507484
1082507556
1082507596
1082507675
1082507718
1082507858
1082508176
1082508384
1082514991
1082515038
1082515057
1082515083
1082515108
1082515349
1082515425
1082515631
1082515649
1082516403
1082578698
1082579445
1082579492
1082579989
1082580239
1082580587
1082580827
1082587663
1082587814
1082588341
1082589222
1082589352
1082589356
1082589559
1082589630
1082590092
1082591806
1082591937
1082595246
1082603100
1082665467
1082665865
1082665904
1082666937
1082670493
1082670578
1082670659
1082679255
1082679270
1082679301
1082686666
1082686711
1082688719
1082688975
1082741033
1082742146
1082743668
1082745334
1082745404
1082745615
1082746297
1082746791
1082746825
1082746947
1082748710
1082749014
1082749030
1082750955
1082752529
1082753038
1082753055
1082753108
1082753368
1082754406
1082754620
1082755349
1082755420
1082755466
1082755774
1082770161
1082770795
1082770806
1082770816
1082770826
1082770841
1082770850
1082770859
1082770872
1082770881
1082770889
1082770897
1082770908
1082770917
1082770926
1082770936
1082770955
1082770972
1082770989
1082771014
1082771029
1082771042
1082771076
1082771086
1082771119
1082771128
1082771135
1082771153
1082771166
1082771180
1082771209
1082771234
1082771262
1082771269
1082771287
1082771384
1082771412
1082771525
1082771536
1082771563
1082771678
1082771836
1082773118
1082773127
1082773146
1082773162
1082773190
1082773200
1082773213
1082773224
1082773268
1082773381
1082773391
1082773403
1082773411
1082773477
1082773488
1082773499
1082773523
1082773559
1082773585
1082773597
1082776061
1082776073
1082776787
1082776846
1082777217
1082777274
1082777539
1082777551
1082777561
1082777580
1082777621
1082777910
1082777925
1082777980
1082778363
1082778569
1082778737
1082778778
1082779466
1082780286
1082780366
1082780939
1082781027
1082781084
1082781171
1082781189
1082781461
1082781524
1082781569
1082781754
1082782991
1082783059
1082783099
1082783241
1082783430
1082783566
1082783660
1082783981
1082784128
1082784822
1082784892
1082784917
1082785212
1082785836
1082785869
1082785899
1082786044
1082786191
1082786245
1082821525
1082821550
1082821607
1082821623
1082821706
1082821807
1082821831
1082821863
1082822041
1082822080
1082822185
1082822260
1082822268
1082822293
1082822326
1082822387
1082822401
1082822453
1082822468
1082822545
1082822593
1082822647
1082822693
1082822705
1082822728
1082822742
1082822775
1082822865
1082822898
1082822947
1082822979
1082822992
1082823018
1082823039
1082823084
1082823098
1082823117
1082823191
1082823236
1082829005
1082831705
1082833167
1082833207
1082833241
1082833257
1082840419
1082845897
1082845920
1082846015
1082848110
1082848488
1082848600
1082858648
1082858671
1082858686
1082861308
1082861897
1082861912
1082862214
1082863846
1082864744
1082865825
1082865923
1082869234
1082869283
1082873277
1082873633
1082873674
1082873754
1082873785
1082874026
1082874244
1082874963
1082875172
1082876375
1082905469
1082906183
1082906812
1082907107
1082907366
1082907402
1082909104
1082910752
1082912632
1082912720
1082914723
1082914803
1082915399
1082915620
1082915701
1082915814
1082915834
1082916910
1082917141
1082917553
1082917873
1082917944
1082917969
1082918791
1082919371
1082920019
1082920070
1082920377
1082920475
1082920518
1082920603
1082920645
1082920671
1082920712
1082920726
1082920753
1082920877
1082926445
1082926512
1082926711
1082927592
1082930175
1082930267
1082931865
1082932475
1082932655
1082932720
1082935095
1082939538
1082939577
1082942477
1082948828
1082948908
1082948963
1082948981
1082949032
1082950648
1082950741
1082950890
1082951067
1082951212
1082951379
1082951447
1082951612
1082952032
1082952055
1082952199
1082952251
1082952276
1082952327
1082952346
1082952592
1082953037
1082953245
1082953356
1082953486
1082953546
1082953665
1082954383
1082954421
1083011171
1083011213
1083011621
1083011796
1083011833
1083011895
1083012068
1083012124
1083016375
1083022440
1083024385
1083024567
1083028230
1083028909
1083029196
1083030065
1083030108
1083030191
1083030409
1083030497
1083030551
1083030572
1083030734
1083101571
1083103727
1083103800
1083103914
1083106210
1083106237
1083106404
1083106531
1083107520
1083108469
1083108539
1083108642
1083108828
1083109091
1083109376
1083109958
1083110071
1083110142
1083110360
1083110462
1083110736
1083110762
1083110812
1083110943
1083111143
1083111413
1083111461
1083111567
1083111913
1083112084
1083114300
1083114373
1083114442
1083114565
1083114951
1083114980
1083115473
1083115541
1083115612
1083115653
1083115673
1083115689
1083115708
1083115776
1083115804
1083115823
1083115883
1083115908
1083115965
1083117771
1083118028
1083118217
1083118286
1083118445
1083118727
1083119084
1083119282
1083119374
1083119404
1083119494
1083119993
1083119995
1083120006
1083120018
1083120049
1083120060
1083120114
1083120255
1083120285
1083120333
1083120394
1083120432
1083120494
1083120509
1083120574
1083120618
1083120693
1083120765
1083120795
1083120861
1083120964
1083121133
1083121190
1083121314
1083121526
1083122083
1083184725
1083186714
1083186770
1083186821
1083187039
1083187059
1083187346
1083187524
1083188094
1083190201
1083191141
1083191198
1083191295
1083191568
1083195104
1083195173
1083195477
1083198377
1083198418
1083198598
1083198804
1083199026
1083199032
1083199341
1083199876
1083199898
1083199915
1083200922
1083201327
1083203707
1083203772
1083203818
1083203898
1083203962
1083204034
1083204073
1083204120
1083204154
1083204233
1083204264
1083204271
1083204322
1083204371
1083204419
1083204454
1083204490
1083204531
1083204561
1083204602
1083204612
1083204631
1083204639
1083204670
1083204713
1083204729
1083204770
1083204791
1083204834
1083204842
1083204912
1083205009
1083205031
1083205071
1083205091
1083272646
1083274241
1083274376
1083275147
1083275362
1083282230
1083282307
1083282402
1083282570
1083282848
1083282915
1083283823
1083283848
1083283876
1083284296
1083284766
1083284990
1083285153
1083285246
1083285769
1083289706
1083290882
1083291458
1083292300
1083292371
1083292437
1083320652
1083321640
1083363930
1083366330
1083366550
1083366720
1083367891
1083367927
1083367952
1083368125
1083368142
1083372169
1083380376
1083380833
1083381467
1083382038
1083384750
1083385084
1083385195
1083385485
1083385530
1083385656
1083386344
1083386611
1083386653
1083386680
1083386708
1083386746
1083386794
1083386910
1083386988
1083387038
1083387054
1083421511
1083421569
1083422015
1083422179
1083422534
1083422642
1083422730
1083422772
1083422793
1083422878
1083423495
1083423818
1083429815
1083431487
1083432166
1083432976
1083433040
1083433094
1083434462
1083435555
1083435682
1083436757
1083437175
1083438337
1083438477
1083439652
1083441298
1083443128
1083443148
1083443345
1083444184
1083444567
1083445077
1083445483
1083446194
1083446704
1083446895
1083446984
1083447718
1083447732
1083452880
1083455230
1083455344
1083455393
1083455580
1083455845
1083456605
1083456825
1083466031
1083466099
1083467270
1083467300
1083467324
1083467448
1083467476
1083468085
1083470042
1083470042
1083474616
1083474934
1083476890
1083507670
1083507723
1083507810
1083508384
1083508452
1083508489
1083508581
1083511155
1083512215
1083514517
1083517497
1083518939
1083529602
1083529664
1083529699
1083529802
1083529835
1083530933
1083530955
1083531003
1083531080
1083531178
1083531218
1083531257
1083531321
1083531387
1083531480
1083532440
1083532492
1083532547
1083532904
1083533160
1083544925
1083547339
1083547662
1083550166
1083550447
1083550499
1083550545
1083550634
1083550659
1083550678
1083551007
1083553310
1083553746
1083723371
1083723658
1083724365
1083752935
1083753044
1083753292
1083753380
1083753527
1083753595
1083753947
1083796374
1083797013
1083799504
1083799559
1083800118
1083804295
1083804307
1083804715
1083804783
1083807170
1083807529
1083808480
1083808878
1083809076
1083809561
1083809634
1083809658
1083877140
1083877155
1083886503
1083886686
1083886725
1083887980
1083888001
1083892163
1083892218
1083893077
1083893161
1083894100
1083894121
1083894159
1083894188
1083894217
1083894296
1083894378
1083894525
1083894559
1083895000
1083895252
1083895391
1083895694
1083895756
1083895956
1083896963
1083896972
1083897008
1083897153
1083897239
1083897334
1083897460
1083897603
1083897649
1083897702
1083897924
1083898257
1083898291
1083898347
1083898364
1083898467
1083898622
1083904202
1083952820
1083952834
1083952851
1083976116
1083977823
1083977839
1083977893
1083977901
1083978024
1083978132
1083978309
1083978565
1083978838
1083978845
1083979033
1083979073
1083979096
1083979256
1083979525
1083979590
1083980127
1083980170
1083980318
1083981391
1083984806
1083984822
1083986207
1083986294
1083986474
1083986668
1083987083
1083987144
1083987529
1083987615
1083988375
1083988612
1083988642
1083989212
1083990033
1083990342
1083990400
1084025025
1084025044
1084025124
1084025155
1084025310
1084025451
1084025495
1084025564
1084025588
1084025627
1084025747
1084025761
1084025833
1084026208
1084027737
1084027908
1084028113
1084028781
1084029265
1084029321
1084029607
1084030987
1084032609
1084034614
1084040994
1084043733
1084043790
1084043930
1084049980
1084050477
1084050543
1084050548
1084050670
1084050695
1084050719
1084050734
1084051173
1084062930
1084063142
1084063362
1084064898
1084079213
1084079366
1084079506
1084079878
1084079914
1084080096
1084080276
1084080392
1084080612
1084080802
1084138768
1084138795
1084140708
1084142180
1084142190
1084146069
1084146112
1084146159
1084146185
1084146231
1084146599
1084148043
1084148078
1084149624
1084151688
1084151744
1084151789
1084151814
1084152093
1084152137
1084152152
1084153611
1084153630
1084154460
1084154514
1084157459
1084158004
1084158983
1084158999
1084159999
1084160104
1084160347
1084160428
1084161477
1084163625
1084163817
1084163841
1084164063
1084164121
1084164145
1084164170
1084164179
1084164362
1084164481
1084223044
1084223751
1084223857
1084223892
1084223928
1084224001
1084224024
1084224055
1084224086
1084224126
1084224187
1084224271
1084224474
1084224504
1084224832
1084225097
1084225740
1084226010
1084226087
1084226123
1084226161
1084226199
1084226283
1084226861
1084227000
1084227032
1084227062
1084227135
1084227192
1084227225
1084227401
1084227429
1084227714
1084227793
1084227918
1084227965
1084228011
1084228075
1084228142
1084228148
1084228400
1084231699
1084231733
1084232174
1084233134
1084233287
1084233658
1084233816
1084233883
1084233941
1084239477
1084240080
1084315747
1084315776
1084315838
1084318791
1084332467
1084332602
1084333073
1084333359
1084335073
1084335185
1084394319
1084395813
1084396210
1084396241
1084412883
1084413180
1084415689
1084416268
1084416318
1084416433
1084479549
1084480552
1084480579
1084496728
1084496749
1084496764
1084497082
1084497476
1084497504
1084497782
1084497808
1084497837
1084498373
1084498497
1084499600
1084502624
1084502717
1084503081
1084503097
1084505659
1084505942
1084505992
1084506850
1084506872
1084507064
1084507078
1084507157
1084507222
1084507236
1084507291
1084507350
1084507389
1084507997
1084508201
1084508404
1084508440
1084508467
1084508516
1084508539
1084565421
1084565477
1084565499
1084565813
1084565861
1084566531
1084566771
1084567313
1084567869
1084568148
1084568171
1084568203
1084568316
1084568352
1084568609
1084568630
1084568663
1084568687
1084568707
1084568744
1084568795
1084568949
1084570059
1084570318
1084570416
1084570429
1084570597
1084570663
1084570733
1084573676
1084574132
1084574278
1084574366
1084574423
1084574487
1084574564
1084578356
1084582567
1084582609
1084582751
1084584396
1084585322
1084588075
1084588296
1084588348
1084588616
1084589027
1084589116
1084589143
1084589223
1084589255
1084590204
1084590372
1084590921
1084591652
1084594117
1084594197
1084594248
1084594329
1084594467
1084594551
1084594573
1084594823
1084594845
1084594882
1084594955
1084594992
1084595062
1084595119
1084595198
1084595302
1084595348
1084595802
1084596015
1084596107
1084596205
1084596445
1084599901
1084599923
1084599929
1084599999
1084600020
1084600108
1084600244
1084600261
1084600288
1084600335
1084600360
1084600415
1084600478
1084600485
1084600503
1084600512
1084600578
1084600641
1084600656
1084601002
1084631044
1084671375
1084673068
1084673571
1084675561
1084675791
1084675806
1084675897
1084675934
1084711495
1084711541
1084711613
1084712084
1084712104
1084712220
1084712341
1084712415
1084712555
1084712612
1084713198
1084713259
1084713297
1084714321
1084714466
1084714594
1084714773
1084715891
1084715960
1084716135
1084716356
1084716431
1084716548
1084716572
1084717090
1084717142
1084717174
1084717197
1084717241
1084717271
1084717291
1084717322
1084717358
1084717384
1084717452
1084718053
1084718166
1084718196
1084718295
1084719165
1084719188
1084719273
1084719373
1084720996
1084721028
1084721108
1084721301
1084721357
1084721371
1084721395
1084721448
1084721501
1084721520
1084721557
1084721736
1084721839
1084721895
1084721924
1084721984
1084722043
1084741251
1084741429
1084741454
1084742538
1084742668
1084742719
1084743080
1084748075
1084753391
1084753786
1084753939
1084754322
1084758694
1084759133
1084763026
1084763066
1084763468
1084763478
1084763591
1084763607
1084764120
1084764182
1084764337
1084764415
1084764451
1084764468
1084764490
1084764538
1084766935
1084768441
1084769720
1084769960
1084770025
1084770625
1084771211
1084771466
1084771489
1084771519
1084771891
1084772290
1084773069
1084802615
1084802752
1084802846
1084802914
1084802972
1084803019
1084803106
1084804613
1084804679
1084805312
1084806855
1084807075
1084807178
1084807339
1084807844
1084807980
1084808378
1084808997
1084809064
1084809143
1084809191
1084809202
1084809279
1084809324
1084809338
1084809357
1084809377
1084809395
1084809406
1084809495
1084809519
1084809582
1084809607
1084809647
1084809677
1084809695
1084809741
1084809777
1084809797
1084809811
1084809841
1084810057
1084810107
1084810273
1084810303
1084810533
1084810551
1084810609
1084810634
1084810647
1084810724
1084810793
1084810954
1084818180
1084818239
1084818759
1084818860
1084819300
1084819505
1084821769
1084822334
1084822408
1084822727
1084822784
1084823114
1084823156
1084836490
1084838760
1084838884
1084839180
1084839438
1084839452
1084839471
1084839498
1084839508
1084839529
1084839534
1084839560
1084839581
1084839856
1084840057
1084840260
1084840417
1084840549
1084840645
1084841588
1084841880
1084842062
1084842077
1084842099
1084842157
1084842232
1084842261
1084842281
1084842316
1084842349
1084842373
1084842425
1084842443
1084842707
1084842858
1084842880
1084843822
1084844204
1084844463
1084844505
1084844601
1084844719
1084844747
1084844871
1084844915
1084845086
1084845386
1084845421
1084845443
1084845738
1084845942
1084846531
1084846600
1084846920
1084846974
1084847196
1084847256
1084847265
1084847295
1084847425
1084847545
1084848402
1084848553
1084848591
1084848791
1084849015
1084849147
1084849326
1084849512
1084849723
1084849745
1084849889
1084849937
1084849958
1084850162
1084850263
1084850418
1084850621
1084850643
1084850831
1084851171
1084851184
1084851227
1084851377
1084852135
1084852345
1084852382
1084852520
1084853191
1084854083
1084854111
1084854477
1084912934
1084916800
1084917264
1084919869
1084920663
1084922318
1084927330
1084929634
1084929652
1084929878
1084930001
1084930022
1084930066
1084930086
1084930132
1084930233
1084930267
1084930638
1084930709
1084931857
1084932139
1084932241
1084932619
1084934802
1084935000
1084998647
1084998986
1084999075
1084999138
1084999499
1084999541
1084999551
1085000044
1085000168
1085000241
1085000252
1085000319
1085000474
1085000816
1085000880
1085001022
1085001142
1085001172
1085001291
1085001319
1085001338
1085001448
1085001697
1085001737
1085001788
1085001868
1085001912
1085002186
1085002208
1085002442
1085002525
1085002532
1085004659
1085004736
1085006909
1085007053
1085007169
1085007841
1085008181
1085008662
1085008704
1085008775
1085008797
1085008898
1085008964
1085009000
1085010230
1085010253
1085010291
1085010326
1085010372
1085010458
1085010608
1085010638
1085010676
1085010735
1085010748
1085010835
1085010872
1085010916
1085011010
1085011200
1085011288
1085011390
1085011411
1085011418
1085011465
1085011488
1085011520
1085011546
1085011577
1085011597
1085011616
1085011658
1085011672
1085011682
1085011690
1085011791
1085013172
1085013378
1085013506
1085013652
1085016089
1085016550
1085016569
1085016578
1085087351
1085087511
1085087521
1085087536
1085087583
1085087620
1085087632
1085087982
1085088585
1085088803
1085089111
1085092112
1085092159
1085092186
1085092241
1085092255
1085092330
1085096957
1085097025
1085097104
1085097176
1085098948
1085098973
1085099011
1085099044
1085099152
1085099171
1085106489
1085111177
1085193401
1085195976
1085195997
1085196028
1085196100
1085196268
1085196295
1085196566
1085196603
1085196667
1085196758
1085196808
1085197956
1085198344
1085198410
1085198422
1085198447
1085198556
1085198589
1085198639
1085198652
1085198738
1085198851
1085199043
1085199058
1085199232
1085199313
1085199423
1085199456
1085199620
1085199637
1085199680
1085199690
1085199700
1085199714
1085199732
1085199749
1085199773
1085199790
1085199825
1085199837
1085199864
1085199883
1085199895
1085199906
1085199941
1085199985
1085200004
1085200022
1085200264
1085200293
1085201375
1085201390
1085201401
1085201425
1085201440
1085201454
1085201466
1085201481
1085201493
1085201507
1085201519
1085201533
1085201552
1085201581
1085201619
1085201652
1085201711
1085201725
1085202040
1085202342
1085202919
1085202953
1085203735
1085203768
1085203783
1085203820
1085204463
1085204585
1085205491
1085205573
1085205595
1085205611
1085205624
1085205637
1085205675
1085205702
1085205716
1085205728
1085205741
1085205768
1085205810
1085206060
1085206101
1085206124
1085206159
1085206187
1085206204
1085206242
1085206267
1085206286
1085206421
1085206441
1085206455
1085206477
1085206487
1085206661
1085206698
1085206729
1085206778
1085206805
1085206826
1085206836
1085206865
1085206902
1085206934
1085206998
1085207119
1085207136
1085207250
1085207280
1085207292
1085207341
1085207354
1085207364
1085207381
1085207454
1085207548
1085207619
1085207648
1085207823
1085207861
1085234661
1085234740
1085236040
1085236071
1085236089
1085236103
1085236111
1085236144
1085236226
1085236298
1085236423
1085236439
1085236460
1085236535
1085236560
1085236607
1085236626
1085236638
1085236842
1085236883
1085236915
1085236945
1085236990
1085237184
1085237425
1085237479
1085237650
1085239290
1085240119
1085240269
1085240740
1085240803
1085240952
1085241211
1085241263
1085241345
1085241365
1085241376
1085241523
1085241568
1085241593
1085241617
1085241666
1085241701
1085241797
1085241828
1085241936
1085242122
1085242210
1085242342
1085242405
1085242423
1085242441
1085242505
1085242629
1085242726
1085242941
1085242967
1085243011
1085243110
1085245287
1085248726
1085248760
1085253513
1085253539
1085253580
1085253696
1085253736
1085253808
1085253831
1085253852
1085253878
1085253941
1085253968
1085254061
1085254482
1085254909
1085254946
1085254961
1085254983
1085254998
1085255057
1085255074
1085255140
1085255201
1085258500
1085259092
1085259124
1085259989
1085260124
1085260137
1085260357
1085260370
1085260386
1085260395
1085260446
1085260456
1085260469
1085260476
1085260647
1085260680
1085261033
1085261049
1085261089
1085261122
1085261325
1085261334
1085261349
1085261367
1085261399
1085261481
1085261497
1085261777
1085261916
1085261926
1085261953
1085261976
1085262028
1085262048
1085262088
1085262535
1085262710
1085262737
1085262824
1085262942
1085263031
1085263049
1085265905
1085268521
1085269258
1085273597
1085273611
1085273627
1085273695
1085276127
1085276480
1085276491
1085276542
1085276552
1085276801
1085279597
1085282293
1085283859
1085284149
1085284364
1085284547
1085284572
1085284590
1085284652
1085285363
1085285715
1085285774
1085285827
1085285843
1085285868
1085286110
1085286186
1085286250
1085286310
1085286343
1085286354
1085286395
1085286420
1085286454
1085286503
1085286535
1085286549
1085287117
1085287190
1085287241
1085287326
1085287794
1085287889
1085287927
1085323224
1085332885
1085332911
1085332973
1085333037
1085333319
1085333334
1085333461
1085333512
1085333564
1085333608
1085333850
1085334694
1085334731
1085335105
1085335181
1085335258
1085337068
1085337435
1085337713
1085337839
1085337868
1085338041
1085338055
1085338085
1085338128
1085338234
1085339083
1085339196
1085341048
1085341218
1085363909
1085363965
1085363976
1085363994
1085364019
1085364072
1085364088
1085364097
1085364802
1085364845
1085364940
1085365010
1085365029
1085365136
1085365211
1085365219
1085365367
1085365600
1085365724
1085365758
1085366336
1085366360
1085366406
1085366437
1085366446
1085366537
1085366570
1085366586
1085366621
1085366681
1085366698
1085366868
1085368783
1085438005
1085438162
1085438206
1085438368
1085438398
1085438450
1085438508
1085438556
1085438629
1085438740
1085438816
1085438926
1085439044
1085439050
1085439077
1085439092
1085439157
1085439226
1085439251
1085439668
1085439713
1085443392
1085445376
1085448352
1085448631
1085451033
1085451074
1085451096
1085452701
1085453039
1085453196
1085453345
1085453552
1085453609
1085453644
1085453777
1085453906
1085454540
1085456655
1085456796
1085456815
1085456898
1085456976
1085457036
1085457158
1085457257
1085457554
1085457573
1085457755
1085458249
1085458747
1085458838
1085458951
1085458999
1085503455
1085503710
1085503751
1085503811
1085503918
1085503967
1085508623
1085508679
1085508846
1085509817
1085510714
1085510757
1085510931
1085511443
1085512397
1085512587
1085512606
1085512697
1085512720
1085512739
1085512753
1085512922
1085513102
1085513233
1085513257
1085513379
1085514422
1085514439
1085514476
1085514556
1085514597
1085514688
1085514762
1085514802
1085515095
1085515580
1085515620
1085515841
1085516481
1085516975
1085517286
1085517372
1085517681
1085517815
1085518002
1085518083
1085518191
1085518351
1085518409
1085518448
1085518510
1085518540
1085518652
1085518708
1085518974
1085519160
1085519265
1085519359
1085519396
1085519452
1085519636
1085519744
1085519825
1085520004
1085520086
1085520178
1085520399
1085520500
1085523383
1085523715
1085524182
1085530389
1085530417
1085530481
1085530943
1085531705
1085531920
1085532161
1085532356
1085532424
1085532786
1085532857
1085533506
1085534087
1085534727
1085535215
1085535372
1085535459
1085535942
1085536660
1085536826
1085536987
1085537193
1085537750
1085537835
1085537871
1085538210
1085538293
1085538879
1085539019
1085539085
1085539559
1085539598
1085539722
1085539856
1085542407
1085542454
1085542511
1085543007
1085543143
1085543288
1085543417
1085543437
1085543483
1085543534
1085543568
1085543627
1085543697
1085543793
1085543818
1085543894
1085543930
1085544034
1085544158
1085544259
1085544298
1085544412
1085544479
1085544587
1085544627
1085544691
1085544800
1085544859
1085544939
1085544970
1085545086
1085545122
1085545139
1085545216
1085545276
1085545376
1085545488
1085545581
1085545633
1085545688
1085545730
1085545778
1085545830
1085545872
1085545922
1085545997
1085546023
1085546106
1085546191
1085546223
1085546246
1085546313
1085546419
1085546576
1085546714
1085546739
1085546888
1085546977
1085547095
1085547404
1085547693
1085548848
1085549427
1085549630
1085549789
1085550924
1085552419
1085599946
1085600047
1085602467
1085621246
1085682786
1085682977
1085682989
1085683251
1085683315
1085683338
1085683343
1085683414
1085683463
1085688490
1085688901
1085688943
1085688982
1085688999
1085689048
1085689093
1085689113
1085689246
1085689317
1085689384
1085689462
1085689518
1085689620
1085690518
1085691327
1085693913
1085693945
1085694118
1085695704
1085695874
1085695987
1085696484
1085696517
1085696563
1085696595
1085696680
1085696719
1085697046
1085697092
1085699308
1085700391
1085701572
1085701609
1085701653
1085701769
1085703694
1085703775
1085703806
1085703963
1085704290
1085704312
1085704603
1085705697
1085708225
1085708367
1085709400
1085709489
1085710006
1085711911
1085712067
1085712145
1085714287
1085714323
1085714961
1085723185
1085723679
1085727929
1085727954
1085727964
1085728171
1085728188
1085728245
1085728418
1085728479
1085756674
1085756755
1085756856
1085763727
1085769114
1085769128
1085769589
1085769621
1085769673
1085769694
1085769904
1085769934
1085769947
1085769965
1085770011
1085770027
1085770038
1085770049
1085770063
1085770091
1085770141
1085770240
1085770285
1085770303
1085773483
1085773720
1085774022
1085774095
1085774152
1085774170
1085774641
1085775588
1085851974
1085852039
1085857485
1085857635
1085859612
1085860031
1085860179
1085860281
1085860348
1085860373
1085860428
1085860459
1085860487
1085860573
1085860691
1085860766
1085860945
1085861025
1085861137
1085861177
1085861234
1085861345
1085861462
1085861522
1085861546
1085861592
1085861800
1085861915
1085862023
1085862130
1085862201
1085862265
1085862291
1085862320
1085862655
1085863158
1085865080
1085865962
1085866577
1085866824
1085867490
1085870064
1085870853
1085871854
1085871887
1085871994
1085872023
1085872113
1085872414
1085872561
1085873163
1085938604
1085952710
1085952777
1085952889
1085953163
1085953352
1085953500
1085953735
1085953834
1085953866
1085953889
1085953984
1085954019
1085954225
1085954251
1085954405
1085954502
1085960746
1085961279
1085961995
1085962075
1085962106
1085964828
1085965146
1085967039
1085967302
1085967692
1086011368
1086011507
1086011605
1086011892
1086011953
1086012156
1086012212
1086012294
1086012398
1086016186
1086016315
1086016381
1086016423
1086020172
1086020206
1086033379
1086035529
1086053572
1086053736
1086054049
1086054105
1086054234
1086054651
1086054806
1086054986
1086055020
1086055151
1086055175
1086055206
1086055232
1086055275
1086055292
1086055341
1086055433
1086056847
1086057730
1086057771
1086058369
1086058478
1086058701
1086059660
1086059728
1086059766
1086059904
1086059950
1086060007
1086063659
1086063895
1086071689
1086071774
1086071801
1086072445
1086073225
1086073435
1086073612
1086073638
1086073719
1086073926
1086073984
1086074205
1086074442
1086074555
1086123520
1086123644
1086124988
1086125129
1086125508
1086125733
1086130530
1086144088
1086144232
1086144797
1086145002
1086145074
1086145175
1086145236
1086145690
1086145737
1086145747
1086146442
1086146491
1086146549
1086146565
1086146705
1086146753
1086146775
1086146879
1086146932
1086147007
1086147045
1086147104
1086147133
1086147177
1086147214
1086147297
1086149170
1086149203
1086149259
1086149303
1086149323
1086149349
1086149740
1086150143
1086157985
1086158011
1086158587
1086186365
1086186656
1086186977
1086186996
1086187138
1086187342
1086187541
1086187860
1086188563
1086188687
1086189147
1086189225
1086189329
1086189394
1086189427
1086189469
1086189527
1086189601
1086189739
1086189862
1086218267
1086218441
1086218734
1086218758
1086218960
1086219338
1086219396
1086219477
1086219826
1086232713
1086232737
1086232821
1086232870
1086232918
1086233187
1086233201
1086233281
1086233527
1086233553
1086233587
1086233613
1086233686
1086233734
1086233785
1086233835
1086233887
1086233917
1086233930
1086234047
1086234115
1086234186
1086234295
1086234317
1086234359
1086234485
1086234522
1086234580
1086234961
1086234998
1086235014
1086235180
1086235261
1086235311
1086235338
1086235468
1086235580
1086235753
1086235823
1086236016
1086236079
1086236115
1086236134
1086236157
1086236163
1086236192
1086236236
1086236241
1086236258
1086236281
1086238982
1086238986
1086240023
1086240244
1086240344
1086245438
1086245492
1086245642
1086246500
1086246624
1086246666
1086246729
1086246825
1086246875
1086291166
1086291824
1086297203
1086297210
1086298404
1086302369
1086302422
1086302459
1086302532
1086302592
1086302624
1086302782
1086302840
1086303037
1086303039
1086303416
1086303534
1086303588
1086312841
1086312890
1086312930
1086312973
1086312997
1086313005
1086313006
1086313039
1086313084
1086313091
1086313105
1086313177
1086313240
1086313273
1086313280
1086313285
1086313351
1086313355
1086313391
1086313480
1086313551
1086313631
1086313724
1086313746
1086313813
1086313847
1086313896
1086313932
1086313960
1086314031
1086314096
1086314381
1086314437
1086314847
1086315889
1086316075
1086316382
1086316525
1086318231
1086318265
1086347899
1086348405
1086348427
1086348439
1086348613
1086348651
1086348937
1086349140
1086349358
1086349542
1086350062
1086350417
1086350514
1086353498
1086353533
1086358291
1086359223
1086364970
1086379312
1086379355
1086381084
1086405251
1086431478
1086431660
1086432876
1086432965
1086475385
1086481557
1086481666
1086481705
1086481749
1086481948
1086482057
1086482085
1086482096
1086482387
1086482636
1086483106
1086483187
1086483202
1086483224
1086483242
1086483275
1086483328
1086483345
1086483355
1086483499
1086483856
1086484037
1086484183
1086484206
1086485005
1086485253
1086485337
1086485349
1086485417
1086485436
1086485472
1086485493
1086485551
1086485637
1086492333
1086492528
1086492553
1086492571
1086492855
1086492892
1086492950
1086492988
1086493053
1086493532
1086493598
1086493630
1086493689
1086493714
1086493807
1086493999
1086494047
1086494081
1086494181
1086496853
1086496869
1086496919
1086498303
1086498316
1086498329
1086498420
1086498429
1086498544
1086498668
1086498692
1086498853
1086498870
1086498876
1086498899
1086498924
1086498929
1086498972
1086498993
1086499030
1086499072
1086499088
1086501329
1086872718
1086873077
1086966876
1086966907
1086967350
1086967414
1086967519
1086967555
1086976680
1086976768
1086976839
1086979388
1086979447
1086979678
1086979699
1086979714
1086979725
1086979805
1086979949
1086980074
1086980110
1086981088
1086981142
1086981198
1086981237
1086981460
1086981552
1086981665
1086981749
1086981787
1086981799
1086981817
1086981842
1086981931
1086982122
1086982305
1086982363
1086982424
1086982465
1086982485
1086982503
1086982523
1086982726
1086982870
1086982938
1086983004
1086983115
1086983182
1086983249
1086983400
1086983468
1086994918
1086995451
1086995677
1086995694
1086995746
1086995797
1086995991
1086996177
1086996257
1086997109
1086997154
1086997246
1086997388
1086997437
1086997478
1087001841
1087001882
1087001900
1087001906
1087001914
1087001937
1087002004
1087002046
1087002068
1087002086
1087002109
1087002119
1087002148
1087002209
1087002217
1087002269
1087002366
1087002382
1087002419
1087002644
1087002668
1087002692
1087002760
1087002807
1087002866
1087002918
1087002953
1087002999
1087003267
1087003373
1087003472
1087003489
1087003516
1087003562
1087003765
1087003844
1087003915
1087004033
1087004147
1087004189
1087004250
1087004270
1087004284
1087004297
1087004314
1087004327
1087004338
1087004350
1087004361
1087004376
1087004412
1087004432
1087004474
1087004500
1087004530
1087004543
1087004552
1087004560
1087004570
1087004632
1087004685
1087004693
1087004748
1087004767
1087004824
1087004911
1087004977
1087005003
1087005090
1087005194
1087005675
1087005882
1087005892
1087005906
1087005977
1087006171
1087006553
1087006834
1087006845
1087006876
1087007081
1087007114
1087007120
1087007139
1087007182
1087007474
1087007490
1087007513
1087007557
1087007570
1087007593
1087007716
1087007901
1087007999
1087008116
1087008339
1087008352
1087008427
1087008440
1087008474
1087008491
1087008509
1087008593
1087008624
1087008660
1087008669
1087008699
1087008755
1087008770
1087008783
1087008851
1087008890
1087008897
1087008916
1087008927
1087008969
1087008996
1087009033
1087009060
1087009096
1087053172
1087053220
1087053257
1087053498
1087053568
1087053630
1087053983
1087054698
1087054776
1087054847
1087054878
1087054887
1087055229
1087055387
1087055459
1087055490
1087055512
1087055699
1087055712
1087055832
1087055855
1087055878
1087055905
1087056003
1087056314
1087056322
1087056330
1087056438
1087056456
1087056526
1087056534
1087056562
1087056571
1087056580
1087056595
1087056603
1087056610
1087056619
1087056636
1087056645
1087056664
1087056804
1087056821
1087056856
1087056976
1087057055
1087057077
1087057180
1087057202
1087057223
1087057236
1087057258
1087057272
1087057299
1087057308
1087057374
1087057387
1087057458
1087057593
1087057649
1087057687
1087057962
1087057979
1087058002
1087058411
1087058431
1087058441
1087058623
1087058807
1087058829
1087058908
1087058918
1087058929
1087058939
1087058947
1087059054
1087059078
1087059143
1087059150
1087059225
1087059331
1087059375
1087059386
1087059503
1087059512
1087059519
1087059581
1087059607
1087059647
1087059654
1087059668
1087059674
1087059698
1087059802
1087059875
1087059945
1087059953
1087059973
1087059982
1087059991
1087060000
1087060021
1087060040
1087060046
1087060053
1087060062
1087060069
1087060075
1087060082
1087060096
1087060127
1087060196
1087060247
1087060253
1087060269
1087060275
1087060287
1087060407
1087060441
1087060461
1087060471
1087060497
1087060547
1087060600
1087060626
1087060725
1087060901
1087060965
1087060981
1087060990
1087061094
1087061108
1087061170
1087061191
1087061243
1087061255
1087061335
1087061346
1087061401
1087061464
1087061472
1087061502
1087061562
1087061600
1087061609
1087061665
1087061833
1087061912
1087061957
1087062042
1087062127
1087062213
1087062230
1087062259
1087062276
1087062295
1087062344
1087062390
1087062410
1087062417
1087062428
1087062473
1087062480
1087062493
1087062510
1087062538
1087062546
1087062553
1087062577
1087062594
1087062616
1087062700
1087062726
1087062841
1087062879
1087062910
1087062967
1087062989
1087063146
1087063161
1087063225
1087063249
1087063258
1087063277
1087063299
1087063323
1087063330
1087063376
1087063478
1087063537
1087063552
1087063619
1087063734
1087063799
1087063807
1087063835
1087063855
1087063863
1087063874
1087063883
1087063898
1087063968
1087063979
1087064071
1087064117
1087064192
1087064253
1087064273
1087064287
1087064444
1087064464
1087064479
1087064498
1087064511
1087064569
1087064583
1087064627
1087064650
1087064678
1087064687
1087064717
1087064786
1087064796
1087064820
1087064836
1087064929
1087065286
1087065511
1087065578
1087065756
1087065828
1087065944
1087065963
1087066106
1087066132
1087066149
1087066166
1087066192
1087066230
1087066258
1087066298
1087066315
1087066346
1087066371
1087066500
1087066526
1087066547
1087066568
1087066621
1087066644
1087066650
1087066716
1087066745
1087066752
1087066803
1087066811
1087066823
1087066829
1087066888
1087066922
1087066985
1087067016
1087067122
1087069722
1087069737
1087069771
1087069786
1087069800
1087069815
1087069848
1087069859
1087069949
1087070058
1087070156
1087070220
1087070233
1087070243
1087070286
1087070312
1087070318
1087070325
1087070330
1087070340
1087070346
1087070370
1087070385
1087070392
1087070398
1087070405
1087070411
1087070425
1087070466
1087070618
1087070636
1087070648
1087070672
1087070728
1087070747
1087070795
1087070814
1087070820
1087070874
1087070927
1087070992
1087071072
1087071124
1087071175
1087071229
1087071271
1087071358
1087071563
1087071835
1087071842
1087071866
1087071888
1087071909
1087072015
1087073089
1087073119
1087073199
1087073403
1087073690
1087073715
1087073858
1087074687
1087074824
1087075172
1087075283
1087075306
1087087427
1087087736
1087088256
1087088424
1087089458
1087089567
1087090417
1087093103
1087093440
1087093623
1087093655
1087093790
1087094214
1087094440
1087094556
1087094634
1087094641
1087094649
1087094654
1087094660
1087095031
1087095084
1087095622
1087095935
1087096007
1087096096
1087096179
1087096236
1087096405
1087096610
1087096681
1087096793
1087096809
1087096825
1087096880
1087096890
1087096904
1087096922
1087096938
1087096963
1087096982
1087096994
1087097027
1087097039
1087097050
1087097061
1087097072
1087097103
1087097115
1087097140
1087097153
1087097248
1087097273
1087097294
1087413199
1087413276
1087413353
1087413478
1087415807
1087419099
1087419115
1087419253
1087425168
1087438837
1087439002
1087439021
1087439262
1087442726
1087442751
1087442763
1087442774
1087442805
1087443370
1087445687
1087446222
1087446247
1087446307
1087446323
1087446497
1087446523
1087446610
1087446662
1087483873
1087483936
1087484150
1087484305
1087484449
1087484531
1087520246
1087520956
1087521071
1087521181
1087521848
1087521896
1087522259
1087522578
1087524896
1087525167
1087525301
1087525386
1087525464
1087527334
1087527444
1087527542
1087527940
1087571710
1087573545
1087573565
1087573747
1087574149
1087574360
1087574493
1087574513
1087574595
1087576903
1087576934
1087576954
1087576993
1087577024
1087577037
1087577101
1087577155
1087577270
1087577294
1087577306
1087577325
1087577380
1087577392
1087577403
1087577468
1087577691
1087577772
1087577964
1087577980
1087578076
1087578244
1087578448
1087578483
1087578602
1087578714
1087579054
1087579328
1087579547
1087579601
1087579808
1087580571
1087581890
1087581953
1087582049
1087582053
1087582092
1087582154
1087582692
1087584034
1087584183
1087584310
1087584357
1087584907
1087586115
1087586408
1087586460
1087586621
1087586634
1087586678
1087587388
1087587699
1087588197
1087588251
1087593017
1087595953
1087596511
1087598133
1087601790
1087620785
1087660103
1087702625
1087702747
1087702785
1087702817
1087702948
1087703061
1087703086
1087703255
1087705817
1087705856
1087705893
1087706102
1087706312
1087706322
1087706461
1087706487
1087706601
1087706662
1087706811
1087707019
1087707075
1087707328
1087708394
1087709488
1087709594
1087709631
1087709665
1087709970
1087710000
1087710039
1087710054
1087739951
1087741646
1087741667
1087742108
1087742626
1087742691
1087742776
1087742828
1087742844
1087743000
1087743143
1087743156
1087743204
1087743349
1087743373
1087743460
1087743545
1087743747
1087743897
1087744076
1087744672
1087744732
1087744746
1087744869
1087746295
1087746399
1087746471
1087746623
1087746727
1087746762
1087747057
1087747066
1087747250
1087747406
1087747552
1087747590
1087747621
1087747687
1087748109
1087748130
1087748184
1087748195
1087748320
1087748371
1087748570
1087748731
1087748964
1087749107
1087749259
1087749789
1087751726
1087751743
1087751879
1087752033
1087752241
1087752319
1087752357
1087752448
1087752475
1087752607
1087752677
1087752707
1087752781
1087752827
1087752901
1087753000
1087753353
1087753522
1087753568
1087753684
1087753960
1087754499
1087756410
1087756474
1087756650
1087756731
1087756843
1087756897
1087757709
1087757966
1087758014
1087758076
1087758216
1087758578
1087758671
1087758855
1087758923
1087759066
1087759168
1087759375
1087759410
1087759629
1087759643
1087759702
1087759794
1087760573
1087760777
1087760950
1087761031
1087761092
1087761164
1087761613
1087761688
1087761714
1087761758
1087761959
1087761999
1087784478
1087784556
1087784655
1087785121
1087785231
1087785478
1087785580
1087785691
1087785707
1087785805
1087785843
1087785875
1087785895
1087785985
1087786033
1087786101
1087786182
1087786274
1087786339
1087786428
1087786537
1087786641
1087786666
1087786686
1087786698
1087786759
1087786787
1087786832
1087786906
1087787640
1087787667
1087787891
1087787920
1087787938
1087787979
1087788058
1087788099
1087788122
1087788161
1087788196
1087788218
1087788263
1087788319
1087788379
1087788421
1087788438
1087788460
1087788495
1087788515
1087788608
1087788654
1087788788
1087788866
1087788878
1087789021
1087789075
1087789092
1087789263
1087789281
1087789305
1087789434
1087789441
1087789471
1087824440
1087824599
1087824660
1087824695
1087824729
1087825151
1087826006
1087826257
1087826277
1087826651
1087826666
1087826901
1087826952
1087827014
1087827045
1087827065
1087827558
1087827657
1087827719
1087827741
1087827753
1087827785
1087827812
1087827834
1087827837
1087827861
1087827886
1087827909
1087827926
1087827940
1087827961
1087828103
1087828138
1087828187
1087828192
1087828202
1087828253
1087828287
1087828365
1087828418
1087828450
1087828468
1087828498
1087828557
1087828729
1087828738
1087828762
1087828774
1087828796
1087828804
1087828841
1087829736
1087830069
1087830115
1087830180
1087830251
1087830291
1087830363
1087830397
1087830557
1087830658
1087830717
1087830777
1087830976
1087831033
1087831100
1087831138
1087831168
1087831233
1087831452
1087831577
1087831622
1087831785
1087831847
1087831981
1087832094
1087832139
1087832476
1087832503
1087832540
1087832636
1087832931
1087832961
1087833015
1087833042
1087833086
1087833157
1087833253
1087833325
1087833344
1087833745
1087834039
1087834291
1087834469
1087835612
1087835753
1087836699
1087836848
1087836932
1087838468
1087838552
1087838663
1087840502
1087840622
1087840661
1087840685
1087840871
1087841008
1087841027
1087841062
1087841414
1087841449
1087841476
1087841501
1087841537
1087842021
1087842170
1087842270
1087842321
1087842421
1087843972
1087844013
1087844060
1087844156
1087845319
1087846925
1087847040
1087847214
1087847281
1087847392
1087847420
1087847642
1087847904
1087847952
1087847991
1087848176
1087848348
1087848384
1087848497
1087850747
1087850926
1087850967
1087871626
1087872368
1087872631
1087872697
1087873022
1087873187
1087873742
1087873752
1087873775
1087873782
1087873800
1087874173
1087874185
1087874193
1087916135
1087917367
1087917605
1087917609
1087918460
1087918601
1087918780
1087922454
1087922496
1087925348
1087925583
1087925687
1087925755
1087925943
1087925959
1087925980
1087926000
1087926040
1087926098
1087926130
1087926141
1087926154
1087926165
1087926284
1087926636
1087926660
1087926871
1087927895
1087927925
1087928112
1087928183
1087928217
1087928250
1087928340
1087928373
1087928490
1087928511
1087932831
1087933130
1087933460
1087933604
1087933628
1087933677
1087933744
1087933809
1087933870
1087933915
1087933988
1087934017
1087934118
1087934202
1087934225
1087934444
1087934483
1087934586
1087934750
1087934849
1087934922
1087934936
1087934993
1087935014
1087935037
1087935084
1087935135
1087935335
1087935452
1087936018
1087936296
1087936522
1087936622
1087936728
1087936737
1087936827
1087936853
1087936888
1087936908
1087936923
1087936936
1087936993
1087937002
1087937022
1087937063
1087937086
1087937087
1087937364
1087937530
1087937666
1087937749
1087937780
1087937850
1087937882
1087938024
1087938077
1087938087
1087938109
1087938256
1087938292
1087938387
1087938404
1087938485
1087938513
1087940260
1087943045
1087944008
1087944116
1087947859
1087947902
1087947920
1087947932
1087948060
1087948102
1087948170
1087948191
1087948232
1087948271
1087948313
1087948356
1087948404
1087948496
1087953509
1087953535
1087953620
1087953871
1087953910
1087956002
1087956230
1087956254
1087956299
1087956361
1087956386
1087956448
1087956610
1087956625
1087956635
1087956645
1087956758
1087956794
1087956809
1087956937
1087957266
1087957459
1087957497
1087958849
1087959577
1087959715
1087959805
1087959894
1087960003
1087960089
1087960243
1087960269
1087960385
1087960456
1087960575
1087960719
1087960726
1087960735
1087960745
1087960753
1087960760
1087960777
1087960788
1087960800
1087960808
1087961077
1087961087
1087961097
1087961143
1087961161
1087961170
1087961179
1087961321
1087961343
1087961494
1087961506
1087961557
1087961688
1087961778
1087961879
1087961927
1087962244
1087962466
1087962591
1087962608
1087962694
1087962702
1087962717
1087962725
1087962755
1087962855
1087962873
1087962909
1087962936
1087963044
1087964059
1087964243
1087964266
1087965041
1087965374
1087966712
1087966800
1087966829
1087966858
1087966889
1087966904
1087966938
1087993253
1087993929
1087994382
1087994789
1087996848
1087997286
1087997343
1087997391
1087999853
1088000324
1088000439
1088004920
1088004952
1088005078
1088005258
1088005267
1088005278
1088005296
1088005365
1088006203
1088006243
1088006310
1088006325
1088018037
1088018331
1088018372
1088018483
1088018722
1088019709
1088019711
1088020201
1088021247
1088021408
1088021739
1088022207
1088023101
1088023354
1088023598
1088023716
1088023833
1088023850
1088024218
1088024272
1088024368
1088025495
1088025595
1088025612
1088029129
1088029303
1088029337
1088029353
1088029381
1088029585
1088031198
1088041334
1088041371
1088041434
1088041516
1088041564
1088041598
1088041648
1088041714
1088042643
1088042755
1088046093
1088046158
1088046176
1088046269
1088103696
1088103737
1088104552
1088104612
1088104754
1088104888
1088104930
1088105001
1088105062
1088105363
1088105426
1088105492
1088105533
1088105547
1088109749
1088109940
1088110010
1088110044
1088110116
1088110142
1088110209
1088110226
1088110241
1088110270
1088110458
1088110504
1088110552
1088110578
1088110618
1088110635
1088110856
1088110879
1088110997
1088111971
1088112053
1088112614
1088112853
1088112957
1088113066
1088113100
1088113119
1088113167
1088113193
1088113905
1088113918
1088113939
1088113974
1088114051
1088114303
1088114324
1088114332
1088114341
1088115837
1088115888
1088116361
1088116401
1088116420
1088116432
1088116454
1088116467
1088116480
1088116487
1088116725
1088116798
1088116829
1088116916
1088116985
1088117003
1088117064
1088117228
1088117595
1088117618
1088117818
1088117865
1088118149
1088118192
1088118236
1088118258
1088118348
1088118366
1088118504
1088119405
1088119421
1088119447
1088119872
1088119925
1088120413
1088120457
1088120656
1088120867
1088125420
1088125435
1088125744
1088125890
1088126421
1088126528
1088126757
1088126784
1088127078
1088130548
1088130632
1088130681
1088130721
1088130735
1088130748
1088130780
1088130797
1088130806
1088130815
1088130962
1088130985
1088131011
1088131213
1088131334
1088131364
1088131392
1088131561
1088131574
1088131606
1088131823
1088131851
1088131866
1088131974
1088132212
1088134726
1088134854
1088135825
1088135847
1088135895
1088135948
1088135972
1088136046
1088136144
1088136182
1088136248
1088136271
1088136392
1088136413
1088136430
1088136449
1088136616
1088136760
1088136815
1088137228
1088137825
1088138116
1088138129
1088138196
1088138713
1088138777
1088139732
1088139887
1088140036
1088140387
1088140411
1088140505
1088140595
1088140685
1088140732
1088140767
1088140826
1088140882
1088141039
1088141082
1088141114
1088141149
1088141177
1088141244
1088141294
1088141342
1088141442
1088141618
1088141870
1088142035
1088142096
1088142187
1088142300
1088142341
1088142436
1088142511
1088142561
1088143137
1088143667
1088143754
1088145970
1088147145
1088149146
1088149718
1088150065
1088178372
1088178633
1088178751
1088178823
1088178954
1088179433
1088179789
1088179857
1088179886
1088180040
1088180079
1088180088
1088180102
1088180111
1088180138
1088180172
1088180181
1088180201
1088180226
1088180238
1088180247
1088180280
1088180302
1088180497
1088180510
1088180521
1088180532
1088180548
1088180558
1088180567
1088180582
1088180594
1088182092
1088185285
1088185380
1088185423
1088185759
1088186019
1088186054
1088186066
1088186081
1088186275
1088186314
1088186346
1088186375
1088186389
1088186401
1088186411
1088186445
1088186616
1088186674
1088186820
1088186870
1088186950
1088186965
1088187006
1088187074
1088187108
1088187148
1088187180
1088187206
1088187230
1088187307
1088187340
1088187347
1088187387
1088187397
1088187412
1088187423
1088187438
1088187469
1088187481
1088187491
1088187500
1088187547
1088187557
1088187605
1088187621
1088187634
1088187779
1088187789
1088187887
1088188006
1088188123
1088188137
1088188413
1088188425
1088188471
1088188485
1088188498
1088188516
1088188544
1088188561
1088188655
1088188665
1088188684
1088188708
1088188963
1088189071
1088189089
1088189245
1088189268
1088189281
1088189362
1088189524
1088189575
1088189600
1088189670
1088189697
1088190080
1088190135
1088190627
1088190644
1088190654
1088190678
1088190789
1088190798
1088190830
1088190841
1088191193
1088191267
1088191614
1088191638
1088191710
1088191908
1088191975
1088192456
1088204772
1088204981
1088205020
1088205037
1088205045
1088205054
1088205569
1088205578
1088205597
1088205621
1088205632
1088205739
1088205758
1088205811
1088205885
1088205907
1088205919
1088205926
1088206329
1088206992
1088208022
1088208055
1088208068
1088208083
1088208113
1088208144
1088208162
1088208187
1088208236
1088208251
1088208401
1088208416
1088208493
1088208577
1088208597
1088208855
1088209124
1088209142
1088209216
1088209275
1088209342
1088209376
1088209586
1088209602
1088209618
1088209639
1088209673
1088209694
1088209717
1088209738
1088209756
1088209763
1088210229
1088210399
1088210723
1088211214
1088211380
1088211405
1088211408
1088211435
1088211450
1088211470
1088211669
1088211686
1088211776
1088211804
1088211818
1088211838
1088211849
1088216462
1088217179
1088217372
1088217526
1088217536
1088217669
1088217676
1088217816
1088217833
1088217844
1088217890
1088219653
1088219661
1088219682
1088219689
1088219696
1088219705
1088219760
1088219802
1088220086
1088221081
1088221091
1088221339
1088221362
1088221370
1088221379
1088221473
1088221542
1088221618
1088221814
1088221838
1088221908
1088222294
1088222769
1088222781
1088223054
1088223179
1088223264
1088223288
1088224251
1088224989
1088225181
1088225201
1088225228
1088225490
1088225845
1088225866
1088225906
1088225939
1088225954
1088225996
1088226134
1088226683
1088226687
1088226701
1088226729
1088226745
1088226795
1088226807
1088226831
1088227050
1088227900
1088227914
1088228529
1088229208
1088229489
1088229573
1088229701
1088229842
1088230003
1088230565
1088261729
1088261743
1088261767
1088261933
1088261946
1088261955
1088262276
1088262535
1088262547
1088262759
1088262798
1088262966
1088262996
1088263474
1088263540
1088263603
1088263692
1088263722
1088263775
1088263807
1088264000
1088264019
1088264032
1088264055
1088264095
1088264234
1088264241
1088264254
1088264616
1088265804
1088265852
1088265882
1088266094
1088266108
1088266176
1088266234
1088266334
1088266360
1088266421
1088266468
1088266574
1088266668
1088266992
1088266999
1088267015
1088267077
1088267109
1088267142
1088267334
1088267351
1088269330
1088272660
1088273230
1088273530
1088273622
1088273646
1088273914
1088273974
1088274022
1088274065
1088274073
1088274378
1088274389
1088274675
1088274748
1088274781
1088275059
1088275103
1088290242
1088290296
1088290319
1088290329
1088290405
1088290507
1088290714
1088291152
1088291394
1088291425
1088291937
1088295758
1088295809
1088295845
1088295884
1088295897
1088295916
1088295929
1088295953
1088295987
1088296052
1088296072
1088296111
1088296147
1088296186
1088296223
1088296274
1088296296
1088296318
1088296365
1088296396
1088296466
1088296492
1088296507
1088296547
1088296571
1088296599
1088296616
1088296644
1088296678
1088296700
1088296718
1088296745
1088296807
1088296870
1088296890
1088297132
1088297651
1088297743
1088297829
1088297973
1088298047
1088298223
1088298265
1088298384
1088298477
1088308582
1088308644
1088308740
1088308820
1088308940
1088308994
1088309033
1088309049
1088309065
1088309087
1088309097
1088309243
1088309268
1088309291
1088309345
1088309363
1088309380
1088309401
1088309448
1088309465
1088309481
1088309523
1088309549
1088309579
1088309597
1088309640
1088309691
1088309733
1088309872
1088309897
1088309918
1088309939
1088309958
1088309971
1088310005
1088310027
1088310043
1088310062
1088310082
1088310142
1088310183
1088310211
1088310289
1088310317
1088310412
1088310473
1088310514
1088310581
1088310614
1088310657
1088310669
1088310701
1088310830
1088310935
1088311002
1088311018
1088311045
1088311072
1088311099
1088311169
1088311411
1088311469
1088311507
1088311520
1088311538
1088311588
1088311713
1088311760
1088311773
1088311824
1088311859
1088311967
1088312093
1088312125
1088312161
1088312218
1088312291
1088312316
1088312468
1088312547
1088312784
1088312838
1088312918
1088312930
1088313074
1088313129
1088313282
1088313339
1088313382
1088313388
1088313434
1088313531
1088313549
1088313591
1088313625
1088313676
1088313682
1088313692
1088313712
1088315668
1088315944
1088315970
1088316001
1088316050
1088316084
1088316225
1088316258
1088316299
1088316308
1088316325
1088316387
1088316631
1088316788
1088316811
1088316912
1088317409
1088317444
1088318023
1088318061
1088318123
1088318357
1088318375
1088318385
1088318529
1088318559
1088318594
1088318704
1088318759
1088318895
1088319026
1088319099
1088319291
1088319333
1088319375
1088319425
1088319525
1088319642
1088319714
1088319752
1088319800
1088319874
1088319888
1088319930
1088319941
1088319995
1088320020
1088320068
1088320084
1088320163
1088320227
1088320371
1088320402
1088320412
1088326984
1088327046
1088327073
1088327087
1088327212
1088327256
1088327333
1088327356
1088327370
1088327382
1088327418
1088327431
1088327441
1088327627
1088327731
1088327852
1088327917
1088327929
1088327946
1088327963
1088327972
1088327982
1088328021
1088328204
1088328223
1088328358
1088328386
1088328434
1088328444
1088328459
1088328482
1088328695
1088328760
1088328819
1088328912
1088328965
1088328984
1088328994
1088329002
1088329160
1088329210
1088329249
1088329318
1088329345
1088329370
1088329413
1088329433
1088329445
1088329552
1088329582
1088329666
1088329685
1088329698
1088329808
1088329903
1088329942
1088330009
1088330038
1088330090
1088330226
1088330308
1088330345
1088330378
1088330419
1088330451
1088330527
1088330549
1088330846
1088330856
1088330881
1088330932
1088330976
1088331130
1088331149
1088331207
1088331334
1088331375
1088331771
1088331816
1088331835
1088331986
1088331998
1088332019
1088334857
1088334867
1088334892
1088336367
1088336591
1088336598
1088336627
1088336685
1088336736
1088338268
1088341143
1088341860
1088342026
1088342102
1088342126
1088342158
1088342188
1088343243
1088344708
1088345259
1088345300
1088345319
1088345357
1088345509
1088345619
1088346538
1088348778
1088350355
1088350552
1088350897
1088350950
1088351013
1088351701
1088353075
1088353133
1088375024
1088375170
1088375363
1088376271
1088376732
1088376796
1088376905
1088377511
1088377760
1088377782
1088377838
1088377878
1088377889
1088378051
1088378125
1088378147
1088378171
1088378195
1088378321
1088378337
1088378418
1088379142
1088379181
1088379199
1088379997
1088380295
1088381418
1088383433
1088383469
1088383739
1088384507
1088385372
1088385408
1088385442
1088385496
1088385995
1088386024
1088386115
1088386173
1088386612
1088386656
1088386720
1088386839
1088386858
1088386961
1088387214
1088388070
1088388188
1088388230
1088388686
1088389646
1088389715
1088390185
1088390215
1088390252
1088390596
1088390610
1088390630
1088390638
1088390651
1088391089
1088391110
1088391144
1088391160
1088391453
1088391491
1088391669
1088391731
1088395542
1088395698
1088396548
1088396558
1088396620
1088398848
1088398911
1088399212
1088399293
1088399426
1088400713
1088400774
1088401123
1088401235
1088401288
1088434756
1088435028
1088435041
1088435151
1088435260
1088435385
1088435440
1088435466
1088435576
1088435666
1088436038
1088436100
1088436238
1088436342
1088436549
1088436647
1088436999
1088437022
1088438148
1088438176
1088438229
1088438295
1088438330
1088438375
1088438413
1088438468
1088438492
1088438563
1088438604
1088438674
1088438698
1088438795
1088438846
1088438910
1088438936
1088438959
1088439414
1088439443
1088439494
1088439741
1088439765
1088439798
1088439907
1088440762
1088440785
1088440809
1088440824
1088441821
1088442732
1088442771
1088442801
1088442817
1088442945
1088442958
1088442969
1088442981
1088442996
1088443014
1088443111
1088443638
1088443659
1088443678
1088443703
1088443750
1088443760
1088444108
1088444387
1088444675
1088444723
1088444751
1088444795
1088445034
1088445059
1088445249
1088445399
1088445775
1088445927
1088446790
1088447226
1088447247
1088449233
1088449303
1088449399
1088449613
1088449755
1088450525
1088450584
1088450822
1088450881
1088450945
1088450999
1088451015
1088451091
1088451213
1088451392
1088451481
1088451524
1088451562
1088452057
1088452128
1088452188
1088452253
1088452316
1088452328
1088452354
1088453258
1088453276
1088453327
1088453442
1088453460
1088453558
1088453623
1088453638
1088453646
1088453682
1088453756
1088453881
1088454067
1088454409
1088454842
1088454860
1088454867
1088454945
1088454973
1088455016
1088455088
1088455134
1088455154
1088455191
1088455208
1088455300
1088455400
1088455416
1088455471
1088455494
1088455514
1088455651
1088455733
1088455762
1088455849
1088455933
1088455950
1088456043
1088456084
1088456100
1088456197
1088456366
1088456449
1088456510
1088456563
1088456573
1088456586
1088456609
1088456629
1088456638
1088456647
1088456670
1088456687
1088457197
1088457229
1088457242
1088457340
1088457373
1088457444
1088457516
1088464619
1088465017
1088465046
1088468304
1088468321
1088468473
1088468520
1088468612
1088468743
1088468804
1088469066
1088469087
1088469125
1088469509
1088469517
1088469573
1088469612
1088469878
1088469944
1088469953
1088469960
1088469983
1088470038
1088470053
1088470301
1088470319
1088470331
1088470484
1088470746
1088470979
1088471838
1088474717
1088474740
1088474759
1088474799
1088475231
1088475500
1088475558
1088475580
1088475768
1088475812
1088475934
1088476241
1088476417
1088476487
1088476544
1088476570
1088476588
1088476607
1088476665
1088476763
1088476790
1088476829
1088476843
1088476860
1088476917
1088478838
1088478874
1088478947
1088478956
1088478965
1088478980
1088479533
1088479623
1088479682
1088479710
1088479810
1088479872
1088479907
1088480005
1088480040
1088480158
1088480190
1088481518
1088481619
1088481681
1088481703
1088481713
1088481774
1088482393
1088482497
1088483014
1088483161
1088483559
1088486577
1088486590
1088486643
1088486734
1088486866
1088487623
1088487848
1088487937
1088488095
1088488141
1088488172
1088488195
1088488251
1088488266
1088488477
1088488722
1088488756
1088488857
1088489884
1088489924
1088489976
1088490315
1088499299
1088499338
1088499385
1088499413
1088499479
1088499503
1088499521
1088499542
1088499572
1088499586
1088499617
1088499643
1088499672
1088499958
1088499987
1088500016
1088500092
1088500108
1088500176
1088500191
1088500291
1088500303
1088500316
1088500373
1088500404
1088500431
1088500493
1088500517
1088500560
1088500719
1088500909
1088501038
1088501060
1088501168
1088501171
1088501556
1088501611
1088502070
1088502123
1088502274
1088502338
1088502434
1088502475
1088502532
1088502582
1088502816
1088502934
1088502984
1088503031
1088503106
1088504854
1088504898
1088504930
1088505055
1088505245
1088507822
1088508678
1088508799
1088508923
1088509111
1088509211
1088509240
1088509298
1088509650
1088509746
1088509847
1088510124
1088511989
1088512270
1088512340
1088512401
1088512437
1088512463
1088512506
1088512555
1088512690
1088512905
1088512963
1088513046
1088513810
1088513850
1088513885
1088513954
1088514730
1088514819
1088515034
1088515170
1088515268
1088515293
1088515320
1088515419
1088515457
1088515491
1088516063
1088516086
1088518202
1088537155
1088538227
1088538315
1088538379
1088538696
1088538737
1088538956
1088538991
1088539015
1088539025
1088539035
1088539047
1088539057
1088539088
1088539145
1088539325
1088539425
1088539470
1088539945
1088540515
1088540535
1088540630
1088540645
1088540662
1088540679
1088540921
1088541080
1088541392
1088541417
1088541438
1088547380
1088548110
1088548409
1088548435
1088548495
1088548526
1088548555
1088551235
1088551377
1088551454
1088551577
1088551814
1088553823
1088553842
1088553996
1088554047
1088554167
1088554453
1088554481
1088554506
1088554729
1088554748
1088554775
1088555546
1088555571
1088555640
1088555665
1088555685
1088555717
1088556274
1088556297
1088556308
1088556373
1088556380
1088556388
1088556497
1088556561
1088556573
1088556592
1088556712
1088556879
1088557292
1088560836
1088560883
1088560905
1088560966
1088561006
1088561054
1088561243
1088561264
1088561329
1088561390
1088561421
1088561430
1088561639
1088561705
1088561725
1088561737
1088561779
1088562393
1088562412
1088608059
1088608105
1088608310
1088608502
1088610600
1088611243
1088614563
1088614640
1088614682
1088614700
1088614764
1088615591
1088615597
1088617121
1088617262
1088617286
1088617364
1088617388
1088617650
1088617731
1088617825
1088618153
1088618212
1088618266
1088618372
1088618408
1088618493
1088618565
1088618714
1088618811
1088618873
1088618956
1088619072
1088619158
1088619344
1088619498
1088619784
1088619913
1088620116
1088620550
1088622440
1088629050
1088629523
1088629688
1088634203
1088636043
1088636076
1088638308
1088638387
1088639039
1088639812
1088640006
1088647482
1088647882
1088648074
1088652170
1088653762
1088653919
1088653979
1088654109
1088654140
1088654150
1088654973
1088655036
1088655113
1088655397
1088655414
1088655424
1088693691
1088693707
1088694303
1088694730
1088695304
1088695456
1088695632
1088695654
1088695693
1088695777
1088695807
1088695943
1088696102
1088696127
1088701328
1088708379
1088709092
1088709142
1088709188
1088709329
1088709356
1088709404
1088709451
1088709518
1088709628
1088709968
1088710117
1088710302
1088710313
1088710337
1088710353
1088710374
1088710484
1088710516
1088710524
1088710566
1088710684
1088710735
1088710950
1088711024
1088711108
1088711199
1088711216
1088711234
1088711282
1088711338
1088711347
1088711471
1088711488
1088711503
1088711513
1088711566
1088711731
1088711755
1088711787
1088711825
1088712188
1088712203
1088712217
1088712251
1088712265
1088713300
1088713340
1088713517
1088713601
1088714455
1088714890
1088714998
1088715110
1088715138
1088715617
1088739491
1088741134
1088741238
1088741464
1088741646
1088741969
1088742046
1088742119
1088742211
1088742867
1088743037
1088743381
1088743481
1088743694
1088746518
1088775127
1088775141
1088775258
1088775814
1088775972
1088775994
1088776040
1088776095
1088776225
1088776487
1088776511
1088776703
1088776903
1088777336
1088794877
1088801628
1088801669
1088801740
1088819814
1088819850
1088820113
1088820246
1088820411
1088820614
1088820662
1088820764
1088820851
1088820898
1088820926
1088821273
1088821340
1088821405
1088821556
1088821660
1088821682
1088821791
1088821866
1088821943
1088823733
1088823780
1088823954
1088823997
1088824029
1088824442
1088824811
1088824909
1088824919
1088858846
1088859002
1088859020
1088860728
1088861225
1088861404
1088861500
1088861615
1088862064
1088862653
1088862674
1088865721
1088865762
1088865779
1088868860
1088869028
1088869095
1088869142
1088869310
1088869508
1088869596
1088869687
1088869775
1088869972
1088870189
1088870207
1088870223
1088870295
1088873348
1088873520
1088873540
1088874935
1088874951
1088874987
1088875027
1088875323
1088875467
1088875496
1088875589
1088875945
1088876128
1088876142
1088880303
1088883517
1088883549
1088884195
1088884725
1088885590
1088886093
1088886176
1088887178
1088887267
1088887606
1088887687
1088887745
1088887829
1088887877
1088887902
1088887934
1088887981
1088888012
1088888313
1088888584
1088888623
1088892679
1088892950
1088893043
1088893071
1088893104
1088893539
1088893651
1088893672
1088893981
1088894056
1088894413
1088894797
1088894962
1088895190
1088895236
1088895390
1088895693
1088895810
1088895951
1088895969
1088896022
1088896125
1088896213
1088896266
1088896328
1088896607
1088896853
1088896956
1088897056
1088897312
1088897986
1088898169
1088898199
1088898284
1088898636
1088902197
1088902234
1088902270
1088902396
1088902577
1088902833
1088902996
1088903388
1088903427
1088907311
1088911438
1088911480
1088911621
1088911642
1088911701
1088911725
1088911755
1088911871
1088911891
1088911965
1088911992
1088912017
1088912058
1088912141
1088917047
1088917059
1088917071
1088917099
1088917285
1088917412
1088917450
1088917488
1088918370
1088918642
1088918695
1088918742
1088921255
1088921309
1088921324
1088921372
1088921404
1088921447
1088921475
1088921570
1088921602
1088921631
1088921640
1088921646
1088921667
1088921677
1088921688
1088921696
1088921721
1088921774
1088921793
1088921809
1088921861
1088921934
1088921978
1088921986
1088922029
1088922082
1088922100
1088922108
1088922119
1088922126
1088922144
1088922154
1088922165
1088922182
1088922204
1088922216
1088922227
1088922239
1088922304
1088922315
1088922342
1088922352
1088922376
1088922386
1088922396
1088922419
1088922435
1088922444
1088922452
1088922461
1088922497
1088922511
1088922522
1088922532
1088922586
1088922609
1088922709
1088922739
1088922748
1088922761
1088922769
1088922777
1088922785
1088922804
1088922822
1088922831
1088922895
1088922917
1088922987
1088922998
1088923013
1088923031
1088923053
1088923090
1088923115
1088923144
1088923154
1088923191
1088923198
1088923213
1088923279
1088923303
1088923342
1088923356
1088923532
1088923651
1088924029
1088924092
1088924146
1088924285
1088924454
1088925378
1088926742
1088931164
1088931416
1088931636
1088932095
1088932164
1088932485
1088932850
1088933197
1088933222
1088933272
1088934473
1088934593
1088934681
1088934752
1088934814
1088934869
1088935086
1088935454
1088935539
1088935594
1088935611
1088935640
1088939317
1088939375
1088941723
1088941771
1088942862
1088942878
1088943095
1088943115
1088943133
1088944111
1088944628
1088944648
1088944766
1088945074
1088946514
1088946532
1088946567
1088946638
1088947059
1088947190
1088972450
1088973935
1088974037
1088974061
1088974104
1088974143
1088974320
1088974350
1088977585
1088977633
1088978420
1088978622
1088978639
1088983577
1088987910
1088988487
1088988507
1088988736
1088988794
1088988881
1088989080
1088989203
1088989588
1088990027
1088990090
1088990139
1088990241
1088990285
1088990341
1088990406
1088991242
1088991761
1088991861
1088991946
1088992077
1088992482
1088992702
1088992770
1088993560
1088993773
1088994509
1088994554
1088994784
1089000605
1089000636
1089000656
1089000676
1089000735
1089005058
1089005531
1089005586
1089005719
1089006360
1089006443
1089006457
1089036091
1089038246
1089038276
1089038312
1089038389
1089038429
1089038468
1089038576
1089038628
1089038960
1089039066
1089053658
1089053716
1089054308
1089054324
1089058907
1089059197
1089059239
1089059279
1089059319
1089059342
1089059762
1089059796
1089060085
1089060309
1089062806
1089063299
1089063794
1089063896
1089064003
1089064066
1089064092
1089064279
1089064362
1089064432
1089064558
1089064590
1089064709
1089065001
1089065523
1089065744
1089066067
1089066115
1089066354
1089066432
1089066468
1089066619
1089069374
1089069740
1089069998
1089070118
1089070410
1089070668
1089071078
1089071323
1089071511
1089071860
1089071900
1089071955
1089072048
1089072217
1089072293
1089072333
1089072411
1089073258
1089073494
1089073810
1089074720
1089075208
1089075264
1089075338
1089075519
1089075868
1089076059
1089077274
1089079500
1089079626
1089080312
1089082610
1089131254
1089131275
1089132945
1089133014
1089133132
1089134240
1089135613
1089150140
1089150188
1089152207
1089152321
1089152549
1089152673
1089152928
1089153559
1089153700
1089153938
1089154077
1089154249
1089154351
1089154394
1089154450
1089154492
1089154683
1089156482
1089156602
1089156638
1089156774
1089156788
1089156921
1089157006
1089157150
1089157267
1089157344
1089157377
1089157419
1089157449
1089157567
1089157602
1089157854
1089158122
1089159642
1089159670
1089159680
1089159693
1089159716
1089159774
1089159982
1089160533
1089160677
1089160829
1089160869
1089160892
1089161016
1089161051
1089162865
1089163038
1089163052
1089163464
1089163526
1089164098
1089164146
1089164198
1089164303
1089164402
1089165111
1089165125
1089165385
1089165685
1089165825
1089165908
1089165997
1089166409
1089166479
1089166734
1089166892
1089166967
1089167037
1089167116
1089167635
1089167820
1089168031
1089168122
1089168529
1089169122
1089169140
1089169174
1089169240
1089169263
1089234747
1089234805
1089234860
1089235029
1089235217
1089235468
1089235777
1089235823
1089236002
1089236165
1089236246
1089238669
1089238722
1089238886
1089238983
1089239041
1089239224
1089239333
1089239419
1089239571
1089239803
1089242294
1089242355
1089242819
1089242924
1089242976
1089242987
1089243061
1089243106
1089243118
1089243980
1089244358
1089244440
1089244505
1089244629
1089244649
1089244717
1089244862
1089244928
1089245508
1089245909
1089245978
1089245989
1089246017
1089246031
1089246051
1089246076
1089246088
1089246911
1089247421
1089247447
1089247522
1089248563
1089249785
1089250456
1089250519
1089250686
1089250830
1089250901
1089250941
1089251082
1089251168
1089251385
1089251418
1089251572
1089251737
1089252031
1089252845
1089253564
1089255841
1089255919
1089257483
1089257590
1089257661
1089257743
1089257913
1089258304
1089259198
1089259237
1089259271
1089338823
1089339022
1089339188
1089339348
1089339490
1089339841
1089339935
1089340049
1089340153
1089340199
1089341125
1089344233
1089344267
1089344640
1089344884
1089344930
1089345045
1089345154
1089345168
1089345246
1089345297
1089345449
1089345700
1089345739
1089345769
1089345813
1089345867
1089345885
1089345946
1089345978
1089346039
1089346107
1089377086
1089377145
1089377178
1089377341
1089383706
1089384145
1089384275
1089408023
1089408162
1089409001
1089409338
1089409491
1089409584
1089420596
1089421213
1089422646
1089422651
1089422786
1089423053
1089423291
1089424090
1089424374
1089433887
1089434170
1089434350
1089434880
1089435053
1089435155
1089435227
1089435281
1089435527
1089435964
1089436114
1089467475
1089468419
1089469732
1089479937
1089480214
1089480341
1089481270
1089489503
1089489560
1089493224
1089493427
1089493475
1089493497
1089493793
1089493874
1089494654
1089494704
1089494746
1089494879
1089495097
1089502523
1089503195
1089504381
1089504407
1089505624
1089505675
1089505725
1089506127
1089514885
1089514901
1089514916
1089514942
1089514952
1089515194
1089515263
1089515289
1089515873
1089516493
1089516685
1089516720
1089517013
1089517192
1089518203
1089518240
1089518509
1089518616
1089518723
1089519551
1089576767
1089576841
1089578174
1089592835
1089593652
1089593935
1089593967
1089594020
1089594129
1089594258
1089594463
1089594494
1089594607
1089598133
1089598216
1089598299
1089600865
1089603074
1089603110
1089603125
1089603192
1089603269
1089603380
1089603837
1089604309
1089604381
1089608266
1089641815
1089650519
1089650570
1089650575
1089650616
1089650645
1089650903
1089651558
1089652653
1089652695
1089653706
1089653928
1089654053
1089657075
1089657778
1089657832
1089657838
1089662650
1089663132
1089663211
1089663323
1089677743
1089678294
1089678928
1089679011
1089679724
1089679771
1089684250
1089684373
1089684809
1089686420
1089687277
1089688359
1089688396
1089688411
1089688434
1089689178
1089689975
1089689998
1089690169
1089690200
1089690940
1089691069
1089691382
1089691484
1089691619
1089692156
1089692185
1089692225
1089692534
1089693095
1089693326
1089693390
1089693466
1089693510
1089693728
1089697376
1089697552
1089697835
1089698038
1089698351
1089698442
1089698444
1089698504
1089698535
1089698554
1089698694
1089698796
1089698850
1089699436
1089699760
1089699788
1089699894
1089699924
1089700001
1089700035
1089700061
1089700090
1089700106
1089700195
1089700290
1089700323
1089700418
1089700482
1089700674
1089700787
1089739196
1089745650
1089746150
1089746283
1089746630
1089746656
1089746669
1089746717
1089746893
1089747360
1089747676
1089747726
1089747890
1089750884
1089751159
1089751183
1089751287
1089751385
1089751437
1089751580
1089752187
1089752204
1089752404
1089752436
1089752609
1089752633
1089752751
1089752777
1089752990
1089753019
1089753264
1089753448
1089753671
1089753694
1089753712
1089753755
1089754109
1089754238
1089754299
1089755508
1089755968
1089756003
1089756381
1089756593
1089756625
1089757803
1089759825
1089759884
1089759994
1089760083
1089767012
1089768946
1089769053
1089769068
1089769090
1089769117
1089769129
1089769240
1089784822
1089831919
1089834592
1089835936
1089836771
1089836804
1089843224
1089843564
1089845929
1089887664
1089887709
1089887825
1089887877
1089958045
1089958345
1089958416
1089958490
1089958593
1089958792
1089958873
1089958945
1089959164
1089960260
1089960835
1089961712
1089961779
1089962368
1089962408
1089962483
1089962526
1089962597
1089965415
1089965538
1089965551
1089965724
1089965742
1089965833
1089965895
1089965998
1089968746
1089973727
1089973779
1089975801
1089977670
1089977916
1089978078
1089978170
1089978196
1089978225
1089978251
1089978352
1090004113
1090011379
1090011862
1090077482
1090078137
1090079772
1090080968
1090081113
1090081764
1090084645
1090084819
1090084835
1090084994
1090085060
1090085142
1090085179
1090085482
1090085506
1090085573
1090086202
1090086865
1090086998
1090087284
1090087649
1090093533
1090093651
1090094407
1090094622
1090094995
1090095187
1090095314
1090096728
1090096754
1090096852
1090096945
1090097053
1090097640
1090098727
1090102417
1090102515
1090102693
1090103080
1090103386
1090103841
1090103912
1090103952
1090104267
1090104368
1090104507
1090104551
1090104573
1090104673
1090104784
1090104909
1090105179
1090105365
1090105613
1090105679
1090105824
1090105848
1090105922
1090106048
1090106204
1090106371
1090106471
1090109055
1090109263
1090109974
1090110258
1090110304
1090110368
1090110457
1090110504
1090110624
1090110984
1090111091
1090111233
1090111453
1090112778
1090112850
1090120798
1090121361
1090121411
1090122262
1090122644
1090122811
1090122921
1090123338
1090123370
1090123437
1090123509
1090123604
1090123616
1090125002
1090125375
1090126063
1090126085
1090126165
1090126181
1090126733
1090126771
1090126895
1090127018
1090127229
1090127319
1090127518
1090128376
1090128641
1090130114
1090134144
1090134159
1090134205
1090134247
1090134667
1090134861
1090135558
1090164606
1090178961
1090179426
1090179939
1090180516
1090180690
1090180707
1090180932
1090181021
1090181179
1090181218
1090181245
1090181258
1090181278
1090181290
1090181321
1090181521
1090181584
1090181991
1090182013
1090182069
1090182126
1090182335
1090182426
1090197483
1090209701
1090210959
1090214414
1090214543
1090214650
1090214873
1090249766
1090249830
1090268962
1090269073
1090269447
1090269608
1090269667
1090274128
1090274242
1090274304
1090274739
1090274839
1090274886
1090274962
1090275109
1090275166
1090275343
1090275664
1090276123
1090276153
1090276236
1090276305
1090276612
1090276700
1090277321
1090277550
1090277662
1090277669
1090278038
1090278551
1090279093
1090304918
1090304986
1090305038
1090305087
1090305165
1090310493
1090310574
1090310732
1090310865
1090310973
1090311013
1090311359
1090311615
1090311743
1090311887
1090312171
1090313040
1090313517
1090313644
1090313814
1090315464
1090315682
1090315817
1090319693
1090320102
1090320153
1090320229
1090320546
1090320770
1090331054
1090348828
1090349812
1090350961
1090351072
1090351116
1090351158
1090351275
1090353986
1090354109
1090354263
1090357938
1090358080
1090358215
1090358655
1090358915
1090359650
1090360068
1090360394
1090360427
1090360607
1090361480
1090362118
1090362263
1090362313
1090362901
1090363130
1090363201
1090363297
1090363342
1090363377
1090364248
1090364387
1090365004
1090365129
1090365268
1090365807
1090366038
1090367346
1090367533
1090383170
1090383208
1090383402
1090383492
1090383568
1090383803
1090385896
1090385942
1090386009
1090386050
1090386094
1090386123
1090386278
1090387051
1090387078
1090388219
1090388351
1090388495
1090388517
1090388577
1090388637
1090388722
1090388803
1090389147
1090389185
1090389329
1090424518
1090424896
1090425164
1090429097
1090429321
1090431083
1090433114
1090433266
1090433309
1090433436
1090433469
1090434191
1090434275
1090434297
1090434407
1090434543
1090434970
1090441043
1090441183
1090442542
1090442741
1090444184
1090445651
1090446755
1090447436
1090447475
1090447652
1090448500
1090449342
1090456515
1090458498
1090458615
1090458701
1090458807
1090458839
1090458874
1090458947
1090459006
1090459074
1090459112
1090459152
1090459300
1090459446
1090459529
1090459636
1090459808
1090460028
1090460163
1090460334
1090460380
1090460507
1090460573
1090460610
1090460674
1090460737
1090460798
1090460856
1090461096
1090461210
1090461548
1090462255
1090462473
1090462521
1090462564
1090462602
1090462731
1090462829
1090462918
1090462976
1090463297
1090463688
1090463739
1090463884
1090464084
1090464142
1090464247
1090464286
1090464320
1090464433
1090464808
1090467770
1090470128
1090471860
1090472752
1090472980
1090473166
1090473194
1090473272
1090474270
1090474688
1090474736
1090475022
1090475526
1090475877
1090476044
1090476116
1090476513
1090509956
1090510011
1090510154
1090510211
1090510353
1090510473
1090510567
1090510614
1090510667
1090510707
1090510712
1090510827
1090510865
1090510982
1090511161
1090511285
1090511937
1090511995
1090512193
1090512288
1090512349
1090512471
1090512625
1090512817
1090513722
1090516859
1090523682
1090527663
1090527793
1090531780
1090532009
1090532813
1090532914
1090533023
1090533169
1090533293
1090534136
1090534602
1090535115
1090552691
1090552841
1090554424
1090554445
1090554592
1090554641
1090554674
1090581942
1090582030
1090582100
1090582280
1090582479
1090582511
1090582528
1090588523
1090593017
1090593347
1090593861
1090593883
1090595974
1090596312
1090596373
1090604487
1090604519
1090609872
1090610089
1090612249
1090612714
1090612736
1090612762
1090612802
1090613007
1090613064
1090613253
1090613314
1090613985
1090614209
1090614516
1090614535
1090614577
1090614688
1090614793
1090614821
1090615077
1090615099
1090617377
1090617409
1090618191
1090618376
1090618914
1090619250
1090619317
1090619564
1090619646
1090619774
1090619861
1090619936
1090620124
1090626520
1090626915
1090628768
1090628802
1090628834
1090628855
1090628973
1090631138
1090631200
1090631587
1090631750
1090632090
1090633459
1090633672
1090633971
1090634060
1090634637
1090634794
1090635005
1090635623
1090636213
1090636384
1090636401
1090636556
1090636563
1090636747
1090636876
1090636966
1090637376
1090637476
1090637621
1090638213
1090638378
1090638642
1090638648
1090640586
1090644429
1090644571
1090645574
1090646175
1090646611
1090646693
1090646929
1090647407
1090647560
1090647593
1090647706
1090647807
1090647908
1090648067
1090648147
1090648205
1090648282
1090648686
1090648902
1090649076
1090652720
1090653120
1090653311
1090682596
1090682675
1090683344
1090685276
1090691435
1090695059
1090695275
1090700336
1090700357
1090700914
1090701915
1090703090
1090703204
1090703468
1090703501
1090703666
1090703726
1090708916
1090709362
1090709737
1090709810
1090709896
1090710699
1090716109
1090716252
1090716494
1090716764
1090719100
1090719716
1090727242
1090728298
1090728356
1090766759
1090767452
1090767904
1090767955
1090768509
1090768550
1090770042
1090771818
1090772372
1090775202
1090786745
1090788041
1090788126
1090788376
1090789864
1090790253
1090790428
1090790549
1090790780
1090790935
1090792158
1090792449
1090792604
1090792701
1090792802
1090792815
1090792899
1090792967
1090793858
1090794583
1090794908
1090795121
1090795719
1090796233
1090796269
1090796546
1090796621
1090796669
1090797112
1090797355
1090797641
1090805934
1090805993
1090806061
1090806232
1090806252
1090806379
1090806679
1090809847
1090810237
1090810259
1090810461
1090810555
1090811067
1090811137
1090812152
1090813209
1090853030
1090853538
1090855148
1090855153
1090855224
1090855998
1090858339
1090858574
1090859170
1090859305
1090860402
1090860497
1090860708
1090860929
1090862122
1090865729
1090869011
1090869214
1090877526
1090888238
1090889341
1090889427
1090889650
1090889793
1090889850
1090889938
1090890018
1090890110
1090890248
1090890288
1090890405
1090890457
1090890550
1090891285
1090892062
1090892065
1090892162
1090892213
1090892288
1090892403
1090893147
1090893270
1090893311
1090965760
1090968822
1090969041
1090971039
1090971326
1090971417
1090972661
1090972786
1090973544
1090977500
1090977588
1090977650
1090977910
1090978166
1090979210
1090980077
1090980152
1090980165
1090980178
1090980204
1090980274
1090980347
1090980409
1090980466
1090980519
1090980749
1090980784
1090982255
1090993939
1090994020
1091025132
1091025198
1091025281
1091025614
1091027018
1091027593
1091031731
1091032370
1091032792
1091036106
1091036273
1091037028
1091037247
1091037709
1091037754
1091039779
1091040035
1091044070
1091044208
1091044265
1091046496
1091046582
1091052805
1091067288
1091068820
1091073299
1091105925
1091105928
1091105984
1091106103
1091106309
1091106316
1091106932
1091107012
1091107406
1091107903
1091108068
1091108239
1091108558
1091108649
1091108896
1091109725
1091110173
1091110589
1091112280
1091112373
1091124865
1091124938
1091125045
1091125142
1091125328
1091125917
1091126646
1091127871
1091128203
1091128352
1091130910
1091131322
1091138351
1091143762
1091143851
1091149645
1091150186
1091150392
1091153435
1091153690
1091160008
1091160207
1091162000
1091201799
1091202117
1091202592
1091205118
1091205220
1091205363
1091205657
1091205867
1091206637
1091206845
1091208333
1091209086
1091209517
1091210434
1091211148
1091211222
1091211349
1091211375
1091211664
1091211698
1091211758
1091212586
1091214142
1091214251
1091214363
1091214453
1091214569
1091214684
1091220213
1091220361
1091221754
1091223478
1091223515
1091224886
1091278098
1091278265
1091278534
1091278610
1091278725
1091278832
1091280388
1091281650
1091285804
1091288917
1091290059
1091292648
1091293511
1091296536
1091296698
1091297085
1091303609
1091305029
1091305050
1091307598
1091307845
1091308145
1091308672
1091315847
1091317259
1091318323
1091326890
1091327018
1091327187
1091327210
1091327258
1091327293
1091327344
1091327420
1091327488
1091328194
1091328250
1091328373
1091328432
1091328459
1091328494
1091332126
1091332308
1091334843
1091337065
1091337692
1091338386
1091338563
1091338601
1091367205
1091367532
1091367651
1091368826
1091369041
1091369121
1091379329
1091379574
1091379754
1091379921
1091380054
1091381080
1091381742
1091381850
1091382050
1091383399
1091383816
1091383969
1091399777
1091399938
1091400216
1091401230
1091401738
1091402045
1091402592
1091402836
1091403127
1091403174
1091403191
1091403280
1091403284
1091403329
1091403403
1091403438
1091403483
1091403511
1091403610
1091403640
1091403650
1091403661
1091403733
1091403763
1091403771
1091403828
1091403895
1091404345
1091404465
1091409826
1091409861
1091411866
1091414371
1091414514
1091414774
1091415038
1091415191
1091415799
1091415830
1091417089
1091417156
1091417479
1091422613
1091424081
1091424752
1091453780
1091472231
1091472947
1091473673
1091473897
1091474664
1091479094
1091498765
1091498904
1091499268
1091506915
1091506948
1091507049
1091509013
1091509314
1091509870
1091509996
1091562070
1091563502
1091567183
1091574082
1091576313
1091576821
1091577487
1091577628
1091578605
1091580297
1091587419
1091587476
1091587847
1091587987
1091588207
1091588485
1091589077
1091589784
1091589826
1091630046
1091630135
1091630268
1091630477
1091630729
1091630880
1091631020
1091631136
1091633309
1091633445
1091633510
1091633603
1091633659
1091633806
1091633941
1091634013
1091634081
1091634114
1091634156
1091634434
1091634663
1091634988
1091635069
1091638539
1091638576
1091638707
1091638761
1091639840
1091639979
1091640336
1091640352
1091640445
1091640477
1091640559
1091640640
1091640692
1091640808
1091640828
1091640966
1091640991
1091641112
1091641473
1091641517
1091641559
1091642200
1091643406
1091643843
1091644085
1091644218
1091644365
1091644435
1091644679
1091645397
1091653537
1091653666
1091653777
1091655186
1091663330
1091663807
1091663956
1091664070
1091671141
1091672901
1091676838
1091677530
1091679214
1091679358
1091679650
1091679982
1091709806
1091710097
1091710266
1091710286
1091710538
1091710688
1091710750
1091710796
1091710981
1091711073
1091711133
1091711195
1091711283
1091711405
1091711644
1091711700
1091711709
1091711910
1091712087
1091712416
1091712467
1091712594
1091712849
1091713187
1091714444
1091714488
1091714527
1091714800
1091714831
1091715189
1091715290
1091715477
1091715626
1091715877
1091715924
1091716047
1091716090
1091716172
1091716189
1091716236
1091716320
1091716451
1091716570
1091716700
1091716721
1091716777
1091717007
1091717077
1091717221
1091717281
1091717477
1091717777
1091719371
1091721829
1091721902
1091722037
1091723313
1091723585
1091723667
1091723691
1091725817
1091727662
1091727683
1091727940
1091728712
1091728923
1091729356
1091732395
1091735024
1091735322
1091735391
1091736095
1091736441
1091736509
1091738219
1091738548
1091738633
1091738655
1091738867
1091738966
1091738999
1091739078
1091739255
1091739834
1091739840
1091739900
1091740020
1091740206
1091741699
1091742435
1091742534
1091742883
1091743010
1091743120
1091743241
1091743285
1091743309
1091743386
1091743462
1091747028
1091747667
1091747865
1091748116
1091748140
1091748837
1091748865
1091749091
1091749373
1091749485
1091749657
1091750171
1091750304
1091750378
1091750629
1091750751
1091750904
1091751084
1091751135
1091752677
1091759526
1091761110
1091761141
1091761168
1091761424
1091769003
1092537881
1092538675
1092538714
1092538831
1092539630
1092540657
1092540731
1092540999
1092541074
1092541332
1092541383
1092541542
1092541814
1092541863
1092541898
1092541955
1092542082
1092542164
1092542215
1092542292
1092542310
1092542350
1092542393
1092542420
1092542799
1092543242
1092543433
1092577053
1092577847
1092578587
1092583492
1092584268
1092584679
1092585567
1092585824
1092585852
1092588393
1092588433
1092588763
1092589318
1092590574
1092590961
1092591573
1092591923
1092592205
1092597223
1092597445
1092597596
1092598116
1092600431
1092601337
1092601462
1092601515
1092601541
1092601554
1092601646
1092601713
1092601769
1092601979
1092602237
1092602315
1092602366
1092602414
1092602785
1092602814
1092603122
1092603224
1092603253
1092603572
1092603601
1092603713
1092603808
1092604249
1092604310
1092608635
1092613736
1092614658
1092618099
1092621795
1092700971
1092702605
1092704572
1092704600
1092704645
1092704771
1092704830
1092705296
1092705303
1092710069
1092710094
1092710117
1092710226
1092710437
1092710511
1092710533
1092710545
1092710599
1092710903
1092710913
1092710922
1092710978
1092711731
1092712265
1092712283
1092774089
1092774228
1092774379
1092776149
1092779576
1092779604
1092779859
1092780874
1092781053
1092781109
1092781144
1092781157
1092781168
1092781195
1092781394
1092781593
1092781672
1092781756
1092781811
1092781996
1092782026
1092782116
1092782154
1092785897
1092785929
1092786156
1092786194
1092786391
1092786872
1092787077
1092788698
1092790368
1092791029
1092791314
1092791358
1092791718
1092791918
1092791995
1092792190
1092792352
1092792930
1092794113
1092795533
1092795742
1092795830
1092795900
1092861434
1092861545
1092862069
1092864838
1092864896
1092864983
1092865051
1092865507
1092870392
1092870506
1092870691
1092871968
1092872013
1092872058
1092872158
1092872186
1092872254
1092872291
1092872402
1092874203
1092876393
1092876403
1092876426
1092876441
1092876495
1092876534
1092876734
1092876967
1092876996
1092877009
1092877789
1092878031
1092878165
1092878261
1092878510
1092879091
1092879307
1092879401
1092879430
1092880829
1092881523
1092881666
1092881812
1092882055
1092882339
1092883435
1092883628
1092946693
1092949689
1092949896
1092951781
1092957300
1092957432
1092961314
1092964329
1093033115
1093033269
1093033321
1093033553
1093033592
1093033891
1093033974
1093034049
1093034490
1093034900
1093035317
1093035574
1093035827
1093035948
1093036042
1093036080
1093036769
1093037179
1093037213
1093037288
1093037386
1093037829
1093038314
1093038786
1093038988
1093039181
1093039370
1093040219
1093041446
1093041803
1093042156
1093043111
1093043235
1093043585
1093043891
1093044172
1093046975
1093049880
1093051496
1093051764
1093051943
1093052075
1093052183
1093052210
1093052392
1093052466
1093052518
1093052765
1093052928
1093053049
1093053069
1093053163
1093054457
1093054514
1093054560
1093054604
1093056184
1093056333
1093056456
1093056514
1093056554
1093056584
1093056595
1093056661
1093056690
1093056835
1093057170
1093057454
1093057475
1093057509
1093057521
1093057647
1093057683
1093057864
1093057902
1093057919
1093057987
1093058008
1093058028
1093058099
1093058166
1093058179
1093058274
1093058351
1093061859
1093062051
1093062189
1093062543
1093062675
1093063013
1093063032
1093063169
1093063524
1093063592
1093064046
1093064173
1093064195
1093064796
1093064834
1093065409
1093065747
1093065840
1093065883
1093066847
1093066894
1093066982
1093067001
1093067051
1093067150
1093067323
1093067371
1093067459
1093067560
1093098579
1093099702
1093099743
1093099961
1093100203
1093100892
1093102385
1093102990
1093103114
1093103539
1093104644
1093105474
1093105633
1093109733
1093109747
1093109969
1093109992
1093110020
1093110173
1093110709
1093112102
1093112127
1093112185
1093112204
1093112306
1093112354
1093112821
1093112841
1093112854
1093112935
1093113505
1093113556
1093113602
1093113901
1093113953
1093114180
1093114308
1093114386
1093114956
1093115131
1093115254
1093115431
1093115508
1093115594
1093115624
1093115962
1093115995
1093116080
1093116095
1093117348
1093117492
1093117726
1093117851
1093117873
1093118506
1093118521
1093118687
1093120322
1093121345
1093121370
1093122633
1093139393
1093139633
1093139674
1093141890
1093144403
1093144433
1093144682
1093146077
1093147175
1093181265
1093181367
1093181392
1093181521
1093183401
1093187804
1093196460
1093201275
1093201406
1093202247
1093202358
1093203409
1093208988
1093210365
1093210692
1093210727
1093210803
1093210908
1093210951
1093211165
1093211246
1093211254
1093211310
1093211353
1093211399
1093211414
1093211454
1093211499
1093211568
1093211691
1093211860
1093211905
1093211917
1093211935
1093211970
1093212021
1093212043
1093212117
1093212148
1093212159
1093212214
1093212246
1093212271
1093212309
1093212361
1093212461
1093212770
1093212829
1093213179
1093213249
1093213303
1093213375
1093213755
1093216692
1093217078
1093217138
1093217222
1093217268
1093218365
1093218569
1093218771
1093219205
1093221182
1093223361
1093223380
1093224097
1093224175
1093224187
1093224264
1093224490
1093224533
1093225147
1093225177
1093225806
1093225831
1093226030
1093226678
1093229724
1093229775
1093229786
1093229803
1093230264
1093230283
1093230320
1093230334
1093230354
1093230429
1093230439
1093230452
1093233138
1093233374
1093293534
1093294095
1093295196
1093295289
1093295432
1093295485
1093299032
1093300796
1093306411
1093306785
1093307512
1093307532
1093308023
1093308153
1093308176
1093308281
1093308455
1093308514
1093308674
1093308740
1093308800
1093308830
1093308847
1093308926
1093308966
1093309406
1093309478
1093311107
1093311191
1093311210
1093311225
1093311246
1093311394
1093311432
1093311481
1093311492
1093311527
1093311678
1093311697
1093312260
1093312276
1093312456
1093312550
1093312736
1093314701
1093315431
1093315711
1093315733
1093315796
1093316181
1093316202
1093316290
1093316688
1093316728
1093316778
1093316944
1093316978
1093317000
1093317856
1093317981
1093318105
1093318543
1093318598
1093318686
1093318701
1093318764
1093320449
1093380456
1093381907
1093382140
1093382163
1093383057
1093383108
1093383526
1093385895
1093386170
1093388544
1093390191
1093390757
1093391005
1093392011
1093392116
1093392221
1093392345
1093392421
1093393378
1093393398
1093393527
1093393649
1093393921
1093394189
1093394642
1093394682
1093395752
1093395812
1093395893
1093395936
1093395952
1093396131
1093396229
1093396251
1093396311
1093398494
1093465011
1093465513
1093465566
1093466131
1093466220
1093466312
1093466407
1093466500
1093467046
1093467092
1093467127
1093467195
1093467264
1093467567
1093468620
1093468631
1093468852
1093468873
1093469071
1093469095
1093469191
1093469442
1093469470
1093469526
1093469633
1093469675
1093469749
1093470452
1093470556
1093470787
1093472421
1093473505
1093473779
1093474762
1093474834
1093474867
1093474920
1093476089
1093476771
1093476849
1093477258
1093480703
1093486559
1093486630
1093486677
1093486709
1093486760
1093490155
1093490307
1093552463
1093554611
1093554659
1093554684
1093554716
1093554795
1093554842
1093554991
1093555079
1093555238
1093555388
1093555459
1093555479
1093555504
1093555578
1093555789
1093555826
1093555882
1093555912
1093555964
1093556747
1093556850
1093557979
1093558013
1093558029
1093559026
1093561265
1093561950
1093561979
1093562194
1093562318
1093562389
1093562421
1093564499
1093565331
1093565877
1093565928
1093566252
1093566683
1093569136
1093570671
1093570692
1093571059
1093571211
1093571368
1093571731
1093571890
1093571940
1093572024
1093572175
1093572412
1093572734
1093572754
1093572822
1093572907
1093573544
1093573695
1093573731
1093575788
1093575824
1093638904
1093639039
1093639059
1093639923
1093640397
1093640424
1093640523
1093640640
1093640723
1093640905
1093641129
1093641146
1093641242
1093641279
1093643195
1093643494
1093645888
1093646110
1093646178
1093646735
1093647338
1093647349
1093647540
1093648010
1093648049
1093648519
1093649671
1093650784
1093651433
1093651520
1093651742
1093652056
1093652324
1093652360
1093652988
1093658739
1093659182
1093659748
1093660803
1093660821
1093661390
1093662347
1093662740
1093663216
1093663308
1093663469
1093664124
1093664740
1093666789
1093666964
1093670547
1093670597
1093671806
1093672087
1093672138
1093672521
1093706753
1093706937
1093706981
1093707182
1093707227
1093707389
1093707467
1093707505
1093707749
1093707777
1093708130
1093708458
1093709007
1093709074
1093709386
1093709522
1093709545
1093711287
1093711344
1093712798
1093720027
1093720119
1093720908
1093721458
1093721488
1093721971
1093722273
1093722298
1093722665
1093722852
1093728301
1093728355
1093728376
1093729942
1093730253
1093730409
1093737476
1093737635
1093737854
1093737995
1093738114
1093739317
1093739462
1093739676
1093740202
1093741225
1093741340
1093741675
1093741749
1093742262
1093742275
1093742687
1093744767
1093788127
1093788249
1093791053
1093791273
1093791335
1093791377
1093791454
1093791565
1093791600
1093791694
1093791720
1093791758
1093792371
1093792690
1093792712
1093793021
1093793249
1093793313
1093793424
1093793533
1093793958
1093794253
1093794311
1093795123
1093795208
1093796773
1093796871
1093796928
1093797035
1093797467
1093797663
1093800822
1093803800
1093804667
1093804693
1093804756
1093804960
1093805048
1093805213
1093805237
1093805383
1093805505
1093805559
1093805630
1093806613
1093811633
1093812157
1093812281
1093812308
1093812326
1093812374
1093812388
1093812401
1093812429
1093812453
1093812630
1093812717
1093812743
1093812761
1093812806
1093812821
1093812856
1093812874
1093812929
1093812958
1093812978
1093813025
1093813055
1093813205
1093813223
1093813238
1093813251
1093813394
1093813528
1093813593
1093813621
1093813651
1093813684
1093813712
1093813773
1093813798
1093813816
1093813848
1093813955
1093813977
1093814016
1093814030
1093814119
1093814133
1093814155
1093814260
1093814287
1093814308
1093814372
1093814387
1093814422
1093814539
1093814548
1093814574
1093814646
1093814671
1093814695
1093814715
1093815029
1093815076
1093815083
1093815120
1093815198
1093815209
1093815227
1093815243
1093815251
1093815300
1093815337
1093815400
1093816028
1093816131
1093816239
1093816316
1093818656
1093818671
1093818727
1093818752
1093818989
1093819025
1093819090
1093819134
1093819174
1093819336
1093819382
1093819385
1093819405
1093819425
1093819653
1093819691
1093819754
1093819772
1093819793
1093819876
1093819904
1093819945
1093819975
1093819993
1093820022
1093820284
1093820306
1093820764
1093820942
1093821112
1093821189
1093821367
1093821416
1093821527
1093821611
1093821697
1093821717
1093821806
1093822162
1093822456
1093822470
1093822533
1093822591
1093822606
1093822613
1093822653
1093824225
1093824954
1093826781
1093826861
1093826888
1093826907
1093826968
1093827014
1093827092
1093827115
1093827141
1093827160
1093827170
1093827249
1093827275
1093827294
1093827393
1093827410
1093827431
1093827461
1093827694
1093827783
1093827884
1093827949
1093828049
1093828229
1093828590
1093828638
1093828653
1093828790
1093829956
1093830381
1093831582
1093831597
1093835194
1093835418
1093835449
1093835724
1093835770
1093836050
1093836084
1093836135
1093836199
1093836215
1093836271
1093836291
1093836321
1093836334
1093836419
1093836465
1093836502
1093836511
1093836582
1093836783
1093836805
1093836827
1093836913
1093836952
1093838814
1093838967
1093839055
1093839128
1093839137
1093839150
1093839172
1093839371
1093839462
1093839478
1093839838
1093898576
1093898623
1093898723
1093898756
1093898801
1093898830
1093899026
1093899044
1093899101
1093903172
1093904242
1093904416
1093904430
1093904784
1093906531
1093906612
1093906629
1093906661
1093908993
1093911164
1093986525
1093986590
1093986731
1093986803
1093986857
1093990122
1093990267
1093990379
1093990878
1093991634
1093991706
1093991878
1093992176
1093992225
1093992439
1093992481
1093992586
1093992659
1093993206
1093994159
1093994181
1093994214
1093995409
1094000366
1094001435
1094001739
1094002140
1094002310
1094002685
1094002908
1094003287
1094005771
1094005804
1094005906
1094005990
1094006661
1094006687
1094006765
1094006843
1094006890
1094006928
1094007115
1094007151
1094007194
1094007268
1094007337
1094007403
1094007530
1094008427
1094008853
1094070433
1094070765
1094071194
1094071357
1094071520
1094071657
1094071702
1094072208
1094072294
1094072359
1094072423
1094075773
1094075792
1094075836
1094076070
1094076910
1094076981
1094077008
1094077052
1094077110
1094077153
1094077172
1094077239
1094077253
1094077295
1094077311
1094077333
1094077370
1094077581
1094077609
1094077654
1094079001
1094079476
1094079544
1094079925
1094080074
1094080226
1094080245
1094080766
1094081118
1094081203
1094084644
1094085157
1094085205
1094085377
1094085666
1094086229
1094086564
1094086643
1094086847
1094086910
1094087014
1094087024
1094087059
1094087287
1094087294
1094087944
1094088020
1094088057
1094088100
1094088318
1094088391
1094088481
1094088825
1094088847
1094089785
1094089829
1094089954
1094090172
1094090862
1094091089
1094091387
1094091420
1094096448
1094096619
1094096647
1094096667
1094096700
1094096712
1094096757
1094096774
1094096812
1094096824
1094096857
1094157480
1094157509
1094157821
1094158002
1094158043
1094158063
1094158161
1094158364
1094158550
1094158621
1094159106
1094162763
1094162815
1094162827
1094162895
1094162934
1094163102
1094163296
1094163326
1094163348
1094163440
1094163984
1094164068
1094164145
1094164176
1094164210
1094164372
1094164410
1094164482
1094165299
1094167634
1094167674
1094168388
1094168425
1094168487
1094168587
1094168836
1094168879
1094169012
1094169077
1094169162
1094169377
1094169863
1094169953
1094169982
1094171289
1094171777
1094171988
1094172039
1094172678
1094172716
1094174256
1094174307
1094174513
1094174651
1094174677
1094174885
1094175026
1094175166
1094175269
1094175308
1094175803
1094176111
1094176458
1094176558
1094176789
1094176822
1094176862
1094176934
1094176968
1094177014
1094177029
1094177070
1094177136
1094177270
1094177328
1094177372
1094177688
1094177755
1094178797
1094178839
1094244011
1094244239
1094244299
1094245247
1094245650
1094245798
1094245857
1094245886
1094245952
1094246589
1094246598
1094246624
1094246808
1094246829
1094246958
1094247116
1094247654
1094247676
1094247705
1094247864
1094247917
1094248126
1094248277
1094248367
1094248435
1094248661
1094248810
1094260600
1094263413
1094263868
1094264102
1094264125
1094264204
1094264288
1094264581
1094267214
1094270519
1094270623
1094270658
1094270689
1094270718
1094270767
1094270785
1094271198
1094271235
1094271268
1094271946
1094272029
1094272467
1094272493
1094272828
1094273025
1094273040
1094273147
1094273171
1094273213
1094273259
1094273290
1094273328
1094273445
1094273493
1094273675
1094273690
1094273725
1094273764
1094273873
1094273967
1094274076
1094274246
1094274351
1094274481
1094274532
1094274935
1094274985
1094275116
1094275364
1094275386
1094275400
1094275417
1094275431
1094275470
1094275540
1094275586
1094275630
1094275640
1094275862
1094275906
1094276181
1094276267
1094276314
1094276438
1094310751
1094310846
1094310864
1094317988
1094322868
1094330443
1094330750
1094330791
1094331637
1094331883
1094332130
1094333939
1094334179
1094334255
1094334346
1094335351
1094335885
1094335932
1094336126
1094336319
1094336356
1094337024
1094337516
1094337540
1094337702
1094337743
1094339088
1094339537
1094342827
1094343225
1094343670
1094343703
1094344294
1094344583
1094344831
1094344851
1094346673
1094347497
1094347509
1094347636
1094347703
1094347780
1094351433
1094355688
1094355780
1094355799
1094355917
1094356005
1094356188
1094356311
1094356676
1094357808
1094357850
1094358009
1094358096
1094358157
1094358925
1094358964
1094359227
1094359407
1094359485
1094359519
1094359578
1094359688
1094359756
1094394628
1094394715
1094396427
1094396553
1094396660
1094396909
1094397598
1094397904
1094398612
1094402106
1094402822
1094402839
1094406483
1094406520
1094406598
1094407622
1094407802
1094407854
1094407876
1094407897
1094407962
1094408000
1094408024
1094408161
1094408196
1094408239
1094408252
1094408274
1094408340
1094408521
1094408753
1094408902
1094409058
1094409390
1094409566
1094409873
1094409934
1094410135
1094410334
1094411048
1094411235
1094411451
1094411821
1094412797
1094413311
1094413581
1094413698
1094413796
1094413832
1094413910
1094414423
1094417472
1094417649
1094417672
1094417730
1094418088
1094418101
1094418318
1094421385
1094421484
1094421567
1094423661
1094424084
1094424102
1094424165
1094424187
1094424225
1094424326
1094424344
1094425447
1094425597
1094425612
1094425687
1094426078
1094426107
1094426650
1094429072
1094429127
1094429876
1094431059
1094431183
1094431624
1094431718
1094431800
1094431819
1094431847
1094431939
1094431960
1094432097
1094432209
1094432397
1094435865
1094435950
1094436078
1094439364
1094439388
1094439405
1094440176
1094440283
1094443926
1094444354
1094444622
1094445755
1094445854
1094445880
1094445968
1094445988
1094446067
1094446392
1094446419
1094447190
1094447222
1094447651
1094447742
1094447757
1094448152
1094448455
1094448508
1094448624
1094448656
1094448661
1094448688
1094448700
1094448715
1094448740
1094448758
1094477344
1094477376
1094477459
1094481619
1094482118
1094482254
1094483554
1094483721
1094483798
1094483971
1094484270
1094484470
1094484651
1094484736
1094485047
1094485191
1094485276
1094485406
1094485521
1094485600
1094485619
1094485676
1094485889
1094486355
1094486519
1094486760
1094486834
1094487581
1094487631
1094495568
1094496746
1094500603
1094500700
1094534508
1094590889
1094590983
1094591073
1094591217
1094591347
1094591404
1094591654
1094594948
1094595004
1094595369
1094595571
1094595587
1094595695
1094597835
1094597867
1094598142
1094598197
1094602004
1094602061
1094603591
1094603614
1094603691
1094603882
1094603972
1094604076
1094604168
1094604245
1094604329
1094604694
1094604786
1094610349
1094611086
1094611121
1094611229
1094611285
1094611456
1094611557
1094611590
1094611895
1094611918
1094612024
1094612339
1094612358
1094677557
1094677663
1094677736
1094678716
1094679260
1094679417
1094679612
1094679755
1094680129
1094680149
1094680796
1094682788
1094682873
1094682933
1094683278
1094685804
1094685983
1094686226
1094686311
1094686366
1094686386
1094686397
1094686413
1094686426
1094686464
1094686497
1094686508
1094686529
1094686620
1094686736
1094686878
1094687311
1094687681
1094687775
1094687838
1094688049
1094688492
1094688567
1094688941
1094689011
1094689061
1094689084
1094689098
1094689176
1094689204
1094689229
1094689296
1094689325
1094689553
1094689710
1094689756
1094689814
1094689829
1094691785
1094691802
1094693696
1094694243
1094694671
1094694691
1094694705
1094694752
1094694838
1094694885
1094694941
1094695165
1094695415
1094696407
1094696571
1094698145
1094761181
1094765233
1094765402
1094766849
1094768250
1094768280
1094768408
1094768586
1094770179
1094770306
1094771811
1094771873
1094774816
1094774820
1094774855
1094774930
1094774953
1094775143
1094775227
1094775499
1094777117
1094777295
1094777519
1094777707
1094778227
1094778895
1094778909
1094778935
1094778977
1094779017
1094779156
1094779265
1094779339
1094779385
1094779417
1094779810
1094779843
1094779985
1094780006
1094780029
1094780357
1094780866
1094780996
1094781782
1094782125
1094782215
1094782327
1094783013
1094783103
1094783275
1094846487
1094846515
1094846531
1094846602
1094846644
1094846718
1094846823
1094846829
1094846840
1094846925
1094846933
1094846961
1094847458
1094847493
1094847880
1094848091
1094848852
1094849559
1094849654
1094849817
1094849986
1094850061
1094850079
1094850126
1094850152
1094850177
1094850261
1094850331
1094850737
1094850879
1094850891
1094850961
1094851001
1094851081
1094851189
1094851203
1094851218
1094851280
1094851308
1094851407
1094851495
1094851525
1094851546
1094851625
1094851644
1094851660
1094851694
1094856761
1094857138
1094857161
1094857215
1094857220
1094857262
1094857272
1094857301
1094858079
1094858275
1094858595
1094858599
1094859335
1094859521
1094859558
1094864619
1094864626
1094866760
1094867033
1094867519
1094868030
1094868863
1094868935
1094869039
1094869627
1094870235
1094870339
1094870446
1094871512
1094871567
1094871667
1094871783
1094871791
1094871842
1094871928
1094871958
1094872008
1094872891
1094873014
1094873096
1094873386
1094873604
1094873742
1094873807
1094873841
1094874145
1094874434
1094874828
1094875000
1094875291
1094876002
1094876020
1094876123
1094876153
1094876232
1094876354
1094876458
1094878769
1094878789
1094878811
1094878904
1094902179
1094904151
1094904161
1094905664
1094906609
1094906733
1094906759
1094907353
1094908055
1094908173
1094908194
1094908219
1094908245
1094908262
1094908314
1094908347
1094908371
1094908421
1094908543
1094908614
1094908630
1094908707
1094908795
1094908808
1094908819
1094910117
1094910271
1094910366
1094910755
1094911204
1094912336
1094915399
1094915873
1094918080
1094918653
1094919719
1094922528
1094922851
1094922886
1094922940
1094923893
1094924071
1094924115
1094925888
1094926184
1094926203
1094926249
1094926264
1094926337
1094926566
1094927082
1094930844
1094930970
1094931277
1094933443
1094934956
1094935379
1094938128
1094938281
1094938305
1094938392
1094938423
1094938437
1094938500
1094938588
1094938661
1094938807
1094939294
1094939312
1094939324
1094939406
1094939548
1094940832
1094941098
1094941128
1094941167
1094941431
1094941544
1094941632
1094941702
1094941814
1094941862
1094941886
1094942012
1094942064
1094942148
1094942957
1094942969
1094942993
1094943008
1094943049
1094943085
1094943195
1094943448
1094943469
1094943579
1094943608
1094944427
1094944523
1094944541
1094944659
1094960474
1094962570
1094962958
1094963140
1094963200
1094963217
1094963916
1094963988
1094964229
1094964292
1094964337
1094964580
1094964803
1094964925
1094965056
1094965105
1094965188
1094997856
1094998063
1094998725
1094998793
1094998851
1094999002
1094999048
1094999350
1094999535
1095000378
1095000799
1095001204
1095001730
1095001753
1095001965
1095002108
1095002293
1095002461
1095002632
1095005706
1095005874
1095006243
1095007400
1095007608
1095009705
1095009799
1095009806
1095017379
1095023475
1095024577
1095025053
1095025159
1095025275
1095025289
1095025325
1095025380
1095025389
1095025709
1095025762
1095025775
1095026600
1095027870
1095027975
1095030426
1095033275
1095033316
1095033363
1095033672
1095033741
1095033816
1095033918
1095034092
1095034198
1095034429
1095035257
1095035287
1095037749
1095038772
1095038805
1095038843
1095038870
1095039043
1095040235
1095040385
1095040407
1095040422
1095040449
1095042532
1095042552
1095043247
1095043699
1095043751
1095043872
1095044430
1095046681
1095046772
1095046790
1095046966
1095047140
1095047301
1095047730
1095047957
1095048213
1095048231
1095049259
1095110684
1095111939
1095113719
1095114417
1095114566
1095114854
1095115304
1095118344
1095118468
1095118485
1095118498
1095120508
1095120547
1095121232
1095121269
1095121308
1095121323
1095121480
1095121604
1095121694
1095121719
1095121752
1095121794
1095121883
1095121977
1095122103
1095122113
1095122412
1095122439
1095122561
1095122580
1095122590
1095122657
1095123358
1095123456
1095123493
1095123509
1095123533
1095123560
1095123658
1095123759
1095123808
1095123849
1095123893
1095194220
1095194308
1095194686
1095194947
1095196153
1095196458
1095196535
1095196619
1095196773
1095196791
1095197239
1095197434
1095197456
1095197495
1095197628
1095197758
1095197767
1095198109
1095198451
1095198503
1095198517
1095198529
1095198583
1095198689
1095200288
1095200458
1095200476
1095200538
1095200751
1095200813
1095200938
1095200954
1095201073
1095201095
1095201114
1095201318
1095201758
1095201839
1095201853
1095202008
1095202626
1095203602
1095207120
1095207261
1095207308
1095207864
1095208072
1095208225
1095208360
1095208944
1095209224
1095209654
1095209892
1095209973
1095210060
1095210114
1095210324
1095210577
1095210640
1095210729
1095210760
1095210792
1095210803
1095210815
1095210916
1095210954
1095211048
1095212086
1095212276
1095212297
1095212330
1095212416
1095212510
1095212596
1095212708
1095212728
1095212862
1095213005
1095213152
1095213174
1095213214
1095213259
1095213297
1095213319
1095213355
1095213374
1095213388
1095213460
1095213480
1095213520
1095213592
1095213609
1095213681
1095213725
1095214067
1095214083
1095214122
1095214147
1095214378
1095214533
1095214561
1095214571
1095214600
1095214614
1095214673
1095214891
1095217631
1095217645
1095217696
1095217733
1095217765
1095217794
1095217848
1095218665
1095218751
1095218759
1095218836
1095219052
1095219100
1095219117
1095219139
1095220921
1095220959
1095221139
1095270221
1095270411
1095270716
1095270732
1095270762
1095271409
1095271665
1095271839
1095271861
1095272520
1095274892
1095275320
1095275376
1095275465
1095277192
1095277485
1095277547
1095278005
1095278102
1095278179
1095278227
1095278285
1095278327
1095278378
1095278462
1095278489
1095278724
1095278802
1095278861
1095279056
1095279066
1095279146
1095279219
1095279257
1095279274
1095280510
1095286827
1095287536
1095288273
1095288308
1095288500
1095288857
1095289795
1095289887
1095290480
1095290611
1095290743
1095291104
1095291177
1095291306
1095291472
1095291646
1095291654
1095291782
1095291900
1095291947
1095291994
1095292037
1095292091
1095292173
1095292195
1095292254
1095292947
1095292961
1095293263
1095293430
1095293495
1095293553
1095293576
1095293594
1095293635
1095293655
1095293706
1095294435
1095294474
1095294500
1095294743
1095294792
1095294878
1095295365
1095295478
1095296038
1095296128
1095296312
1095296330
1095296987
1095297033
1095297133
1095297330
1095297428
1095297470
1095297495
1095297797
1095297889
1095297942
1095298837
1095299016
1095299054
1095299078
1095299092
1095299115
1095299159
1095299181
1095299197
1095300662
1095300950
1095301087
1095301532
1095341861
1095342483
1095342588
1095342939
1095343255
1095343267
1095343371
1095343423
1095343493
1095343939
1095344994
1095345112
1095346707
1095346756
1095347179
1095347265
1095347321
1095347584
1095348538
1095349512
1095353464
1095353488
1095353910
1095353963
1095353992
1095354188
1095354231
1095354771
1095355101
1095355138
1095355223
1095355605
1095355654
1095355801
1095355909
1095355920
1095356004
1095356102
1095356194
1095356214
1095356261
1095356302
1095356430
1095356648
1095356957
1095358249
1095358340
1095358357
1095358370
1095358400
1095358589
1095358689
1095359173
1095359404
1095359425
1095359438
1095359526
1095360111
1095360219
1095360919
1095361416
1095361528
1095362292
1095362621
1095362784
1095366836
1095367345
1095367516
1095367529
1095367544
1095368036
1095368095
1095368250
1095368620
1095368633
1095370370
1095371111
1095371133
1095371163
1095371733
1095372163
1095372330
1095372422
1095372443
1095372950
1095373049
1095373213
1095373245
1095373366
1095373425
1095373438
1095373614
1095374710
1095374858
1095374897
1095374929
1095375389
1095375645
1095375715
1095375740
1095375959
1095377953
1095378272
1095378635
1095379780
1095380118
1095380262
1095380897
1095380918
1095380988
1095381017
1095381936
1095382016
1095382392
1095385541
1095386017
1095386035
1095386090
1095386168
1095428908
1095428963
1095428976
1095430328
1095430423
1095430476
1095430497
1095430547
1095430608
1095430635
1095430647
1095430689
1095430735
1095430762
1095430791
1095430831
1095430936
1095432110
1095432193
1095432761
1095432897
1095432926
1095432946
1095432983
1095433008
1095433212
1095433243
1095433297
1095433318
1095433357
1095433508
1095433596
1095433781
1095433821
1095433834
1095434906
1095435070
1095435420
1095435679
1095436665
1095438079
1095438197
1095439334
1095443170
1095443877
1095444950
1095448503
1095463083
1095464055
1095465203
1095465274
1095465325
1095465579
1095465623
1095465686
1095465695
1095465729
1095465934
1095465988
1095466014
1095466035
1095466064
1095466106
1095466127
1095466265
1095466292
1095466369
1095466427
1095466482
1095466496
1095466509
1095466525
1095466559
1095466573
1095466599
1095466657
1095466669
1095466712
1095466739
1095466851
1095466861
1095466886
1095467142
1095467250
1095467301
1095467333
1095467353
1095467371
1095467535
1095467579
1095468497
1095468525
1095469131
1095472212
1095473648
1095473764
1095474236
1095474318
1095474567
1095474623
1095474792
1095475138
1095475173
1095475311
1095475314
1095475576
1095475682
1095475848
1095476043
1095476072
1095476172
1095476184
1095476214
1095476358
1095476428
1095476488
1095476505
1095476593
1095476680
1095477025
1095477871
1095477973
1095478040
1095478103
1095478269
1095478286
1095478358
1095504173
1095504185
1095505927
1095506930
1095507181
1095510070
1095510376
1095511054
1095511095
1095511208
1095511237
1095511348
1095511686
1095511735
1095511860
1095511921
1095511976
1095512312
1095512558
1095512691
1095513102
1095513120
1095513524
1095513548
1095513738
1095513774
1095513872
1095513885
1095514076
1095514167
1095514185
1095514227
1095514618
1095515073
1095517013
1095518368
1095521535
1095521815
1095521821
1095522131
1095522143
1095522232
1095522337
1095525091
1095525125
1095525151
1095525161
1095525194
1095525204
1095525219
1095525314
1095525370
1095525410
1095525418
1095525435
1095525538
1095525577
1095525591
1095525674
1095525686
1095525956
1095526138
1095526403
1095526437
1095526462
1095526471
1095526482
1095526490
1095526514
1095526564
1095526575
1095526712
1095526733
1095527171
1095527186
1095527240
1095534927
1095534984
1095535387
1095535481
1095535549
1095537605
1095540259
1095561885
1095562966
1095563013
1095563132
1095566337
1095566412
1095566556
1095566620
1095566871
1095567089
1095567106
1095567129
1095567267
1095567392
1095567433
1095567454
1095567508
1095567574
1095567760
1095567844
1095567859
1095567880
1095599608
1095605893
1095606637
1095606828
1095606853
1095610712
1095611060
1095611139
1095611225
1095616018
1095616117
1095616174
1095616580
1095616826
1095616970
1095618419
1095620376
1095623587
1095625822
1095637797
1095640436
1095640990
1095641095
1095641307
1095645322
1095645364
1095645435
1095645513
1095645542
1095645585
1095645614
1095645637
1095645668
1095645719
1095645938
1095646285
1095646324
1095646575
1095646610
1095713801
1095714352
1095714470
1095714479
1095714735
1095714902
1095715227
1095715357
1095719039
1095719083
1095719095
1095719137
1095719189
1095719212
1095719271
1095719333
1095719427
1095719720
1095719908
1095719984
1095720046
1095720130
1095720181
1095720320
1095720349
1095720365
1095720642
1095720855
1095722931
1095722949
1095722971
1095724090
1095724429
1095724456
1095724468
1095724491
1095724525
1095725840
1095728733
1095728772
1095729156
1095729324
1095729335
1095729402
1095729580
1095729597
1095730226
1095730376
1095730414
1095730510
1095732322
1095733158
1095733788
1095735771
1095736119
1095736352
1095736373
1095799079
1095799683
1095799790
1095800613
1095800653
1095800732
1095803518
1095803886
1095803997
1095804013
1095804083
1095804200
1095806232
1095807097
1095807722
1095808561
1095809586
1095809611
1095809874
1095813847
1095814391
1095814441
1095814509
1095814785
1095815187
1095816101
1095816125
1095817546
1095817637
1095817825
1095818098
1095818126
1095818147
1095818332
1095818960
1095819348
1095819477
1095884613
1095884781
1095884804
1095885124
1095886555
1095886788
1095887950
1095888132
1095888621
1095892618
1095892699
1095892709
1095892851
1095893853
1095893946
1095894216
1095894313
1095894558
1095895232
1095896798
1095898174
1095898505
1095898895
1095898924
1095898992
1095899053
1095899122
1095899174
1095899612
1095899648
1095899959
1095900042
1095900207
1095903209
1095905323
1095905397
1095906061
1095906135
1095906821
1095909849
1095909870
1095909991
1095910167
1095910410
1095973009
1095973043
1095973153
1095973190
1095973237
1095973275
1095973388
1095973397
1095973479
1095973516
1095973564
1095973606
1095973636
1095973678
1095973701
1095973737
1095973765
1095973833
1095977750
1095978590
1095978734
1095978767
1095978797
1095979290
1095979304
1095979325
1095980110
1095980188
1095980235
1095980274
1095980299
1095980315
1095981492
1095981725
1095982388
1095982405
1095982861
1095986122
1095986191
1095986389
1095986413
1095986441
1095986583
1095986786
1095986966
1095987069
1095987090
1095987194
1095987463
1095987617
1095987623
1095987747
1095987939
1095987964
1095988198
1095988257
1095988475
1095988791
1095990119
1095990210
1095990229
1095990591
1095991064
1095991871
1095992171
1095992232
1095992617
1095993449
1095993958
1095994004
1095994211
1095994340
1095994515
1095994538
1095994568
1095994611
1095994712
1095994734
1095995648
1095995699
1095995774
1095998213
1095998549
1095998669
1095999258
1095999628
1095999871
1095999989
1096000051
1096000095
1096000264
1096000507
1096000696
1096000877
1096002768
1096002825
1096229064
1096229721
1096229934
1096229964
1096230250
1096230928
1096231417
1096231921
1096231971
1096232101
1096233376
1096234536
1096240422
1096240584
1096244256
1096247117
1096247334
1096247456
1096247603
1096247718
1096247996
1096248129
1096248215
1096249601
1096253464
1096253515
1096253656
1096253672
1096254011
1096254048
1096315750
1096316146
1096316233
1096316266
1096316475
1096316563
1096316601
1096316645
1096316676
1096316749
1096316823
1096316956
1096317182
1096317730
1096318046
1096318065
1096320663
1096320928
1096320970
1096321790
1096321838
1096321918
1096324403
1096325618
1096326786
1096328018
1096328194
1096328505
1096328646
1096330212
1096330257
1096330408
1096330749
1096330838
1096330879
1096330904
1096331475
1096331499
1096331519
1096331556
1096331581
1096331595
1096331607
1096331632
1096331658
1096331689
1096332730
1096333053
1096333231
1096333559
1096333775
1096334019
1096334144
1096334812
1096334943
1096334959
1096335024
1096335073
1096335190
1096335314
1096335343
1096335463
1096335946
1096336246
1096337036
1096337496
1096337736
1096337747
1096339067
1096402623
1096403438
1096403746
1096403760
1096403813
1096404016
1096404222
1096405013
1096405422
1096405622
1096406064
1096406157
1096406265
1096406317
1096406365
1096406398
1096406443
1096406465
1096406520
1096406550
1096406830
1096406895
1096407005
1096407190
1096407428
1096407483
1096407537
1096407801
1096407832
1096407924
1096408020
1096408117
1096408231
1096408291
1096408344
1096408389
1096408501
1096408572
1096408636
1096408681
1096408881
1096408917
1096409000
1096409130
1096409239
1096409334
1096409584
1096409635
1096409780
1096409915
1096409966
1096409996
1096410044
1096410121
1096413806
1096418667
1096419467
1096423207
1096423277
1096423651
1096423682
1096424269
1096424318
1096424602
1096424694
1096425422
1096425493
1096425610
1096425682
1096425722
1096425757
1096425814
1096425930
1096425990
1096426040
1096426083
1096426637
1096426704
1096488375
1096488456
1096488839
1096488903
1096490406
1096491309
1096491604
1096492017
1096492309
1096492385
1096492576
1096492599
1096492656
1096492716
1096492756
1096492813
1096492869
1096492903
1096493057
1096493284
1096493352
1096493505
1096493568
1096493609
1096493638
1096493691
1096493735
1096493814
1096493898
1096495201
1096495291
1096495334
1096495389
1096496312
1096496625
1096497067
1096497403
1096500528
1096505784
1096505919
1096506091
1096506148
1096506271
1096506472
1096507127
1096507162
1096507404
1096507547
1096507579
1096507713
1096508945
1096509023
1096509130
1096511048
1096511535
1096511933
1096512583
1096512684
1096512770
1096576340
1096577600
1096577670
1096577878
1096578040
1096583424
1096583993
1096584893
1096584959
1096584997
1096585325
1096586335
1096586359
1096588686
1096588797
1096588865
1096589053
1096589241
1096589390
1096589494
1096589663
1096589696
1096589783
1096589912
1096590179
1096590486
1096590520
1096590585
1096590638
1096590716
1096590783
1096590829
1096590844
1096591250
1096591271
1096591312
1096591367
1096591426
1096591460
1096591476
1096591488
1096591975
1096593214
1096593246
1096593307
1096593332
1096593367
1096593436
1096593445
1096593521
1096593533
1096593551
1096593626
1096593637
1096593664
1096593715
1096593736
1096593821
1096593867
1096593898
1096593954
1096593981
1096594007
1096594241
1096594350
1096594393
1096594436
1096594491
1096594517
1096594544
1096594556
1096594661
1096594768
1096594785
1096594822
1096594859
1096594899
1096595023
1096595071
1096596848
1096596923
1096596991
1096597068
1096597114
1096597146
1096597162
1096597516
1096604405
1096604634
1096604834
1096605002
1096605135
1096605221
1096605235
1096605327
1096605355
1096605384
1096605563
1096605614
1096605638
1096605710
1096605774
1096605934
1096605957
1096606039
1096606220
1096606232
1096606266
1096606414
1096606442
1096606498
1096606659
1096607037
1096607156
1096607409
1096678938
1096678991
1096679058
1096679149
1096679178
1096679203
1096679272
1096679379
1096679512
1096679880
1096680335
1096680456
1096680606
1096680651
1096680771
1096680870
1096680987
1096681035
1096681202
1096681527
1096681544
1096681585
1096681619
1096681649
1096681662
1096681790
1096681850
1096681888
1096681904
1096682011
1096682539
1096685165
1096685362
1096685652
1096685701
1096685818
1096685854
1096685874
1096685887
1096685907
1096686377
1096686440
1096686592
1096686613
1096686737
1096686821
1096687589
1096687649
1096687789
1096687997
1096688743
1096688775
1096689697
1096690348
1096690565
1096690745
1096690823
1096690989
1096691107
1096691254
1096691366
1096691381
1096691382
1096691517
1096691577
1096691584
1096691626
1096691645
1096691840
1096691846
1096692070
1096692178
1096692283
1096692307
1096692464
1096692478
1096692627
1096724830
1096724853
1096724928
1096724967
1096725286
1096725400
1096725597
1096727375
1096727556
1096727574
1096727590
1096727625
1096727647
1096727887
1096727956
1096728842
1096728904
1096728951
1096729115
1096729170
1096729190
1096729260
1096729300
1096729377
1096732419
1096734720
1096738268
1096746889
1096746899
1096746923
1096746941
1096747041
1096747063
1096747178
1096747346
1096747370
1096747534
1096747546
1096747703
1096747776
1096747936
1096747946
1096748075
1096748116
1096748239
1096748530
1096748595
1096748749
1096748831
1096748936
1096748952
1096749071
1096749378
1096749384
1096749476
1096749625
1096749634
1096749682
1096749931
1096750735
1096750974
1096751414
1096751560
1096751637
1096751664
1096751692
1096751765
1096751788
1096751883
1096751931
1096751955
1096751984
1096752003
1096752031
1096752052
1096752078
1096752087
1096752097
1096752147
1096752191
1096752210
1096752222
1096752230
1096752596
1096752734
1096753232
1096753273
1096753311
1096753451
1096753585
1096753624
1096753707
1096758803
1096765549
1096765687
1096765759
1096766007
1096766134
1096766165
1096766590
1096766608
1096767059
1096767122
1096767141
1096767220
1096767308
1096767430
1096769001
1096769841
1096770097
1096770617
1096773688
1096774248
1096774283
1096774419
1096774555
1096774622
1096774710
1096774752
1096774788
1096775941
1096776266
1096776298
1096776474
1096776590
1096776708
1096777482
1096778177
1096778218
1096778435
1096809293
1096809353
1096809599
1096809715
1096809906
1096812094
1096812196
1096812371
1096813181
1096813320
1096813432
1096813604
1096819143
1096819245
1096819397
1096819455
1096819504
1096820635
1096825949
1096828928
1096830957
1096831013
1096831321
1096831441
1096831588
1096846271
1096846522
1096851309
1096852360
1096852476
1096854157
1096854195
1096854215
1096855214
1096855314
1096855339
1096855352
1096855623
1096855712
1096855780
1096855910
1096855971
1096856072
1096856174
1096856239
1096856279
1096856629
1096856681
1096856716
1096856729
1096856779
1096856835
1096856839
1096856865
1096856918
1096856960
1096856977
1096856993
1096857020
1096857103
1096857148
1096857223
1096857298
1096857328
1096857370
1096857385
1096857473
1096857496
1096857525
1096857537
1096857921
1096857975
1096858020
1096858199
1096858265
1096862589
1096864352
1096864822
1096865779
1096865814
1096865960
1096865993
1096866325
1096866512
1097004733
1097004819
1097004947
1097005241
1097005312
1097005476
1097005807
1097005831
1097006328
1097007244
1097008048
1097008144
1097008450
1097008777
1097009303
1097009323
1097009454
1097009505
1097009614
1097009683
1097009730
1097009791
1097009986
1097010056
1097010109
1097010130
1097010154
1097010206
1097010269
1097011024
1097011031
1097011113
1097011159
1097011198
1097011227
1097011313
1097013349
1097017411
1097017598
1097018372
1097018458
1097018606
1097020998
1097021012
1097022137
1097022191
1097022415
1097022567
1097022873
1097022965
1097023068
1097023145
1097023174
1097023284
1097023390
1097023407
1097023451
1097023513
1097023625
1097024381
1097025450
1097025478
1097025517
1097025611
1097025620
1097025638
1097026256
1097026713
1097026812
1097026830
1097027048
1097027089
1097027116
1097027158
1097027179
1097027230
1097027252
1097027368
1097027457
1097027519
1097027568
1097027596
1097027613
1097027635
1097027661
1097027789
1097027915
1097027969
1097027990
1097028082
1097028176
1097028204
1097028390
1097028466
1097028629
1097028765
1097028802
1097028837
1097028910
1097028923
1097028983
1097029064
1097029094
1097029148
1097029180
1097029321
1097029409
1097095219
1097095372
1097095444
1097095523
1097095646
1097095768
1097095771
1097095854
1097095949
1097095981
1097096041
1097096067
1097096325
1097097231
1097097285
1097097459
1097097507
1097097535
1097097753
1097097857
1097098074
1097098101
1097098140
1097098187
1097098676
1097098688
1097098735
1097098761
1097098792
1097098819
1097098954
1097098978
1097098991
1097099338
1097099349
1097099930
1097100039
1097100193
1097100291
1097100314
1097100345
1097100427
1097100532
1097101250
1097101461
1097101537
1097101596
1097101663
1097101670
1097101694
1097101730
1097101817
1097102086
1097102139
1097102229
1097102580
1097103229
1097103665
1097103833
1097103914
1097107556
1097107906
1097107929
1097108053
1097108118
1097108301
1097108307
1097108353
1097108454
1097108605
1097108654
1097108703
1097108752
1097108787
1097108790
1097108818
1097108849
1097108971
1097108984
1097109042
1097109082
1097109238
1097109275
1097109298
1097109336
1097109680
1097109704
1097109961
1097109985
1097110002
1097110035
1097110071
1097110254
1097110293
1097111766
1097111858
1097111915
1097112092
1097112160
1097112216
1097112290
1097112745
1097112799
1097113071
1097113077
1097113095
1097113134
1097113170
1097113230
1097113731
1097180150
1097180289
1097180304
1097180564
1097180628
1097181303
1097181485
1097181797
1097181824
1097181909
1097181954
1097182017
1097182134
1097182174
1097182351
1097182362
1097182398
1097182463
1097182530
1097182566
1097182608
1097182766
1097182786
1097182809
1097182866
1097182906
1097182925
1097183019
1097183178
1097183234
1097183297
1097183315
1097183409
1097183507
1097183554
1097183666
1097184616
1097185035
1097185108
1097185226
1097185259
1097185271
1097185493
1097185596
1097189902
1097189961
1097189998
1097190200
1097190345
1097190445
1097190667
1097191604
1097191642
1097191701
1097191865
1097191966
1097191977
1097192365
1097192815
1097192865
1097192938
1097192978
1097193099
1097193227
1097193260
1097193312
1097193582
1097193705
1097193756
1097193854
1097193926
1097193960
1097194010
1097194030
1097194133
1097194217
1097194256
1097194278
1097194301
1097194437
1097194478
1097194543
1097195026
1097196353
1097196754
1097196796
1097196844
1097196875
1097196888
1097196947
1097197000
1097197459
1097197597
1097197634
1097197732
1097197858
1097197872
1097197887
1097198003
1097198770
1097198871
1097199314
1097200337
1097200386
1097200592
1097200663
1097201131
1097201365
1097201634
1097202320
1097203160
1097203471
1097203671
1097204029
1097204043
1097277068
1097277999
1097279281
1097279328
1097279438
1097279472
1097279521
1097279544
1097279576
1097279600
1097279617
1097279719
1097279739
1097279788
1097280046
1097280062
1097280084
1097280125
1097280229
1097280238
1097280243
1097280258
1097280279
1097280355
1097280377
1097280398
1097280449
1097280493
1097281861
1097281991
1097282003
1097282173
1097290725
1097290855
1097291108
1097291302
1097291393
1097291485
1097291518
1097292068
1097292982
1097293002
1097293015
1097293084
1097293114
1097293170
1097293179
1097293194
1097293488
1097293537
1097293579
1097293689
1097293725
1097293749
1097293772
1097293786
1097293847
1097293869
1097293880
1097293896
1097294046
1097294334
1097294456
1097295092
1097295161
1097295190
1097295211
1097295391
1097295557
1097295690
1097295710
1097295723
1097295979
1097295984
1097296027
1097296071
1097296165
1097296182
1097296207
1097296296
1097296507
1097296563
1097296595
1097296617
1097296653
1097296800
1097297363
1097297375
1097297428
1097297456
1097297643
1097297673
1097297954
1097298006
1097298023
1097298036
1097298072
1097298127
1097298189
1097298444
1097299529
1097299757
1097299863
1097299955
1097300005
1097300016
1097300083
1097300581
1097300587
1097300601
1097300621
1097300634
1097300679
1097300763
1097301022
1097303398
1097303855
1097339222
1097339934
1097340189
1097340335
1097340413
1097340457
1097340507
1097340601
1097340671
1097341238
1097342404
1097342542
1097342785
1097343117
1097343164
1097343191
1097343245
1097343310
1097343568
1097344890
1097344917
1097344989
1097345041
1097346539
1097346561
1097346582
1097346613
1097346634
1097346659
1097346773
1097346794
1097355625
1097355637
1097357482
1097357501
1097357597
1097358421
1097359959
1097360628
1097360653
1097360666
1097360702
1097360865
1097360897
1097361012
1097361021
1097361092
1097361108
1097361182
1097361507
1097361649
1097361827
1097361830
1097361867
1097362066
1097362306
1097362357
1097362399
1097362534
1097362558
1097362629
1097362696
1097362837
1097362855
1097363085
1097363401
1097363529
1097363559
1097363614
1097363752
1097363775
1097365719
1097370810
1097370831
1097385655
1097421231
1097427703
1097428199
1097428515
1097428685
1097428770
1097428796
1097428858
1097428885
1097428910
1097428943
1097428983
1097429209
1097429249
1097429335
1097429378
1097429418
1097429845
1097429897
1097429969
1097432887
1097433649
1097434039
1097434126
1097434299
1097434305
1097434347
1097435113
1097435214
1097435283
1097435335
1097435346
1097439658
1097440421
1097451885
1097454190
1097455306
1097455619
1097456097
1097456302
1097456406
1097456433
1097456543
1097456560
1097456591
1097456599
1097456692
1097456700
1097456885
1097456951
1097456978
1097457025
1097457047
1097457074
1097457262
1097457279
1097457629
1097457852
1097458034
1097458120
1097458927
1097458963
1097458971
1097459003
1097459073
1097459348
1097459368
1097459531
1097459560
1097460896
1097461114
1097461171
1097461197
1097461254
1097461386
1097461808
1097461876
1097465351
1097465546
1097465555
1097465778
1097465781
1097465931
1097466054
1097466109
1097466123
1097466154
1097466285
1097466642
1097469165
1097469365
1097469490
1097469671
1097469688
1097469957
1097469976
1097470206
1097470423
1097470574
1097470597
1097470609
1097470647
1097470660
1097470740
1097471482
1097471519
1097471549
1097471652
1097471925
1097472407
1097472439
1097472471
1097525671
1097525964
1097526313
1097526326
1097526850
1097526914
1097526944
1097526960
1097526999
1097527162
1097527225
1097527653
1097527669
1097527689
1097527702
1097527754
1097527771
1097527797
1097527858
1097527955
1097528076
1097528785
1097528989
1097529212
1097530060
1097533454
1097533487
1097533502
1097533879
1097533892
1097533942
1097534076
1097534097
1097534224
1097534233
1097534324
1097534382
1097534389
1097534481
1097534816
1097534853
1097534868
1097535151
1097535375
1097535393
1097535441
1097535494
1097535572
1097535617
1097535718
1097535757
1097538301
1097538609
1097538638
1097538914
1097538941
1097538947
1097538975
1097539108
1097539515
1097540405
1097541558
1097541626
1097541691
1097542002
1097544164
1097544409
1097544497
1097544612
1097544727
1097544757
1097544782
1097545024
1097545862
1097545918
1097545939
1097546165
1097546188
1097547870
1097612892
1097613011
1097613124
1097613142
1097614066
1097615501
1097615869
1097616036
1097616055
1097616067
1097616083
1097616093
1097616113
1097616120
1097616126
1097616169
1097616193
1097616369
1097616418
1097616509
1097616520
1097616631
1097616857
1097616930
1097616953
1097620598
1097620623
1097620678
1097620907
1097621089
1097621124
1097621143
1097623155
1097623279
1097623650
1097624680
1097626347
1097626805
1097626823
1097626843
1097627919
1097627943
1097628424
1097628464
1097628481
1097628493
1097628510
1097628533
1097699974
1097700177
1097700356
1097701879
1097702332
1097707237
1097708830
1097708845
1097709851
1097710013
1097710069
1097710272
1097710435
1097710652
1097710901
1097711097
1097711164
1097711186
1097711853
1097712539
1097712619
1097712933
1097712948
1097712972
1097713020
1097713219
1097713237
1097713277
1097713326
1097713473
1097713565
1097713894
1097715248
1097715307
1097715418
1097715448
1097715570
1097717332
1097717389
1097717458
1097717722
1097717872
1097718223
1097718372
1097718514
1097718617
1097718707
1097719771
1097720057
1097721333
1097721345
1097721434
1097722098
1097785549
1097785969
1097786010
1097786017
1097786107
1097786118
1097786138
1097786151
1097786159
1097786171
1097786182
1097786193
1097786219
1097786247
1097786261
1097786679
1097786768
1097786915
1097787142
1097787192
1097787736
1097787787
1097787877
1097789230
1097789284
1097789358
1097789374
1097789393
1097789436
1097789452
1097789476
1097789492
1097789645
1097789666
1097789846
1097790005
1097790072
1097790198
1097790215
1097790291
1097790341
1097790449
1097790529
1097790554
1097790576
1097790750
1097790853
1097790923
1097791018
1097791093
1097791283
1097791309
1097793187
1097793289
1097793307
1097793547
1097793746
1097793833
1097793899
1097794133
1097794237
1097794333
1097794786
1097794844
1097794956
1097796010
1097796256
1097796328
1097796890
1097797369
1097797399
1097798393
1097798417
1097798756
1097799131
1097799720
1097799835
1097800571
1097800613
1097800633
1097800677
1097800695
1097802796
1097803121
1097804220
1097804284
1097876751
1097876788
1097876821
1097876919
1097877041
1097877252
1097877273
1097877307
1097878412
1097878493
1097881759
1097881953
1097883115
1097890752
1097893333
1097893377
1097893703
1097894454
1097896220
1097896810
1097897618
1097897736
1097897965
1097898049
1097898069
1097898096
1097900016
1097900072
1097900975
1097901119
1097901322
1097901423
1097901815
1097901900
1097901932
1097901951
1097902020
1097902025
1097902056
1097902105
1097902135
1097902194
1097902220
1097902238
1097902335
1097902465
1097902476
1097902555
1097902654
1097902683
1097934739
1097934959
1097935004
1097935032
1097935459
1097941650
1097941676
1097941781
1097942175
1097942222
1097942249
1097942361
1097942618
1097942719
1097942845
1097942906
1097943827
1097943889
1097944894
1097945897
1097946003
1097946048
1097946089
1097946496
1097948229
1097948378
1097948574
1097948629
1097948712
1097949321
1097949380
1097949414
1097949493
1097951185
1097951473
1097951514
1097951599
1097951765
1097951938
1097952269
1097952308
1097953009
1097953503
1097953534
1097953655
1097953764
1097953941
1097953971
1097954000
1097955892
1097955923
1097956130
1097957092
1097957736
1097957842
1097957999
1097958003
1097958024
1097958345
1097958867
1097958958
1097959381
1097959510
1097959866
1097960020
1097960535
1097960576
1097961488
1097961546
1097963556
1097963580
1097963855
1097963894
1097963956
1097964284
1097964375
1097964419
1097964580
1097964609
1097964821
1097964867
1097965385
1097965732
1097965760
1097966241
1097967172
1097969020
1097969077
1097969122
1097969338
1097969923
1097969945
1097971370
1097971382
1097971437
1097971473
1097971518
1097971527
1097971987
1097972807
1097976783
1097977013
1097977145
1097977359
1097977574
1097982079
1097984352
1097984491
1097984887
1097985759
1097988158
1097988183
1097989234
1097989904
1097990123
1097990249
1097990400
1097990554
1097990640
1097990678
1097990732
1097990744
1097990947
1097991107
1097991131
1097991155
1097991183
1097991201
1097991235
1097991247
1097991255
1097991303
1097991331
1097991342
1097991369
1097991416
1097991474
1097991505
1097991515
1097991531
1097991543
1097991624
1097991631
1097991642
1097991650
1097991662
1097991684
1097991723
1097992793
1097992833
1097992903
1097992970
1097992990
1098022232
1098022383
1098022814
1098022872
1098023303
1098027762
1098027896
1098028199
1098028436
1098028979
1098029164
1098029305
1098029351
1098030113
1098030689
1098030718
1098030769
1098031664
1098032926
1098033076
1098033174
1098033248
1098033395
1098033500
1098033565
1098033642
1098035271
1098036354
1098036459
1098036571
1098036985
1098037078
1098037153
1098037202
1098037521
1098037684
1098037823
1098037880
1098037931
1098038356
1098038532
1098039134
1098039271
1098039509
1098039644
1098039754
1098040232
1098040348
1098040485
1098040513
1098041582
1098041804
1098042035
1098042070
1098042500
1098042527
1098043863
1098044055
1098044074
1098044323
1098044341
1098045573
1098045667
1098058860
1098059104
1098059777
1098065760
1098067622
1098067746
1098067807
1098068003
1098068813
1098070513
1098070549
1098070556
1098071223
1098071288
1098071312
1098071353
1098071396
1098071443
1098071541
1098071971
1098072083
1098073804
1098073877
1098073911
1098073931
1098130992
1098131705
1098131774
1098132257
1098132437
1098132446
1098132503
1098132559
1098132576
1098132855
1098132883
1098133080
1098133096
1098133348
1098133400
1098133458
1098133677
1098133745
1098133859
1098133878
1098133889
1098134127
1098134152
1098134277
1098134955
1098134967
1098135118
1098140183
1098140238
1098140525
1098140551
1098140699
1098141517
1098141637
1098141755
1098142208
1098144004
1098144060
1098144267
1098144634
1098144714
1098146282
1098146385
1098146435
1098147301
1098147460
1098150220
1098150325
1098151283
1098151368
1098151402
1098152224
1098154996
1098155066
1098155116
1098155152
1098155229
1098155288
1098155307
1098216239
1098216479
1098217124
1098217213
1098217375
1098217501
1098217568
1098217685
1098217697
1098217718
1098217743
1098217814
1098217849
1098217892
1098217952
1098218029
1098218278
1098218360
1098219092
1098219979
1098220046
1098220139
1098220217
1098220257
1098220268
1098220288
1098220311
1098220341
1098220353
1098220392
1098220542
1098221016
1098221242
1098221626
1098221897
1098222632
1098222860
1098223204
1098223741
1098223884
1098224038
1098224146
1098224191
1098224218
1098224426
1098224456
1098224478
1098227931
1098227943
1098228001
1098228026
1098228098
1098228258
1098229169
1098229955
1098230322
1098230345
1098231459
1098231548
1098231807
1098231824
1098231891
1098231924
1098232026
1098232636
1098232763
1098232961
1098233433
1098234948
1098235498
1098236097
1098236607
1098236836
1098236883
1098236947
1098236996
1098237037
1098237065
1098237072
1098237146
1098237342
1098237382
1098237701
1098238056
1098238541
1098238834
1098239798
1098240237
1098240414
1098240755
1098240902
1098240999
1098241150
1098305230
1098305253
1098306397
1098306507
1098307278
1098307342
1098307362
1098307379
1098307850
1098308110
1098308140
1098308262
1098308726
1098309805
1098310053
1098311198
1098311257
1098311354
1098311436
1098311461
1098311803
1098312601
1098312656
1098312868
1098312897
1098313055
1098313062
1098315337
1098317828
1098318319
1098318985
1098319657
1098319894
1098321501
1098321674
1098321694
1098321792
1098321991
1098322053
1098322108
1098322246
1098322317
1098322383
1098322413
1098322482
1098322556
1098322586
1098322759
1098322846
1098322896
1098322915
1098322934
1098322951
1098322971
1098322985
1098323048
1098323353
1098324853
1098326166
1098326975
1098327023
1098327071
1098392817
1098393020
1098393089
1098393241
1098394423
1098394577
1098394654
1098394771
1098394804
1098394984
1098395485
1098397762
1098398017
1098398226
1098398685
1098398763
1098398918
1098398966
1098399013
1098399074
1098400950
1098402065
1098402188
1098402336
1098402587
1098402959
1098404597
1098404673
1098405104
1098405174
1098405209
1098405427
1098405526
1098405970
1098406038
1098406063
1098406112
1098406269
1098406345
1098407004
1098408268
1098476086
1098477318
1098477394
1098478192
1098478203
1098478211
1098478412
1098479487
1098479910
1098479924
1098480103
1098480172
1098480201
1098480442
1098480472
1098480505
1098483643
1098483687
1098484207
1098485629
1098491862
1098492248
1098492327
1098492406
1098492421
1098492502
1098492544
1098492726
1098492953
1098494110
1098494128
1098494299
1098494361
1098495817
1098495932
1098496039
1098497883
1098498246
1098498285
1098504642
1098504676
1098504691
1098504707
1098504716
1098539592
1098539675
1098539843
1098539860
1098539881
1098539895
1098539910
1098539922
1098539937
1098540030
1098540077
1098540089
1098540102
1098540347
1098541160
1098541178
1098541462
1098541569
1098541838
1098541935
1098541976
1098542083
1098542111
1098542170
1098542209
1098542305
1098542316
1098542557
1098542659
1098542953
1098543013
1098543027
1098543139
1098543304
1098543405
1098543431
1098543452
1098543534
1098543589
1098543783
1098543833
1098543936
1098543951
1098543996
1098547255
1098547443
1098547911
1098548063
1098548133
1098548204
1098548215
1098548241
1098548326
1098548464
1098548541
1098549136
1098550249
1098550399
1098551109
1098551216
1098551250
1098551274
1098551332
1098551525
1098551538
1098551640
1098552877
1098558064
1098558125
1098558333
1098587219
1098587285
1098589764
1098590092
1098590128
1098590161
1098591747
1098591818
1098591918
1098592038
1098592487
1098592667
1098593275
1098595543
1098595801
1098595816
1098595851
1098596070
1098596095
1098596126
1098599041
1098599077
1098599398
1098623430
1098623647
1098623677
1098623801
1098624003
1098624390
1098632167
1098632867
1098632894
1098633059
1098633156
1098633189
1098633578
1098638384
1098638390
1098639995
1098641369
1098647522
1098647763
1098648181
1098648533
1098652552
1098652671
1098652686
1098653014
1098655969
1098657212
1098657597
1098657617
1098657715
1098657884
1098657962
1098657992
1098657998
1098658134
1098658299
1098658318
1098658391
1098658860
1098659613
1098661522
1098661609
1098664160
1098665662
1098667079
1098668737
1098668747
1098670022
1098670419
1098670991
1098671042
1098671946
1098672287
1098672785
1098673717
1098673913
1098676383
1098676406
1098735481
1098737584
1098737765
1098737862
1098738095
1098739162
1098739181
1098742769
1098742802
1098742911
1098743141
1098743192
1098743738
1098743747
1098743843
1098744212
1098744244
1098744364
1098744499
1098747535
1098747568
1098747867
1098747877
1098748257
1098748377
1098748984
1098748987
1098749558
1098749656
1098749866
1098750173
1098750501
1098750650
1098750817
1098750839
1098750874
1098750999
1098751026
1098751092
1098751331
1098751407
1098751507
1098751539
1098751737
1098751769
1098751793
1098751856
1098751896
1098752151
1098752287
1098753837
1098754137
1098754185
1098754232
1098754511
1098754557
1098754726
1098755423
1098755509
1098755582
1098756141
1098756648
1098757426
1098757691
1098758501
1098758937
1098759066
1098759165
1098759206
1098759252
1098759509
1098759605
1098759729
1098759758
1098759944
1098760048
1098760208
1098760439
1098760754
1098760855
1098760943
1098761009
1098761019
1098761104
1098761144
1098761173
1098761227
1098822983
1098823033
1098823069
1098823134
1098826295
1098826425
1098827268
1098827279
1098827413
1098827449
1098827593
1098827648
1098827676
1098827697
1098827718
1098827883
1098828375
1098828538
1098828586
1098828846
1098828933
1098829976
1098831365
1098831738
1098832341
1098832364
1098834326
1098835045
1098835090
1098835134
1098835338
1098835455
1098835660
1098835728
1098835763
1098835771
1098836011
1098836097
1098836107
1098836135
1098836146
1098836292
1098836301
1098836374
1098836408
1098836445
1098836739
1098836821
1098836850
1098836950
1098836986
1098837372
1098837714
1098837968
1098838362
1098838665
1098838781
1098839918
1098841155
1098842044
1098842094
1098842240
1098842263
1098842308
1098842388
1098842409
1098842439
1098842456
1098842618
1098842633
1098842684
1098842704
1098842727
1098842762
1098843357
1098844027
1098845564
1098845613
1098845932
1098846434
1098846565
1098847103
1098847134
1098848030
1098848084
1098848109
1098848137
1098848322
1098848404
1098907816
1098908078
1098908111
1098915258
1098915462
1098915664
1098916461
1098916585
1098916608
1098917353
1098917946
1098918277
1098918342
1098918376
1098918411
1098918435
1098920942
1098921245
1098921291
1098921313
1098921357
1098922838
1098922961
1098923095
1098923129
1098923401
1098923556
1098925263
1098925862
1098931071
1098931202
1098931422
1098931446
1098931500
1098931537
1098931556
1098931574
1098931722
1098931749
1098931799
1098931819
1098931866
1098931970
1098932013
1098932074
1098932109
1098932311
1098932463
1098932541
1098932560
1098932599
1098932615
1098932804
1098932978
1098933084
1098933146
1098933198
1098933634
1098934834
1098934857
1098935123
1098935186
1098935247
1098935282
1098935299
1098996913
1098999098
1098999134
1098999450
1098999538
1098999742
1098999841
1098999899
1098999983
1099000004
1099001086
1099001224
1099001285
1099001361
1099001392
1099001416
1099001483
1099001561
1099001583
1099001640
1099001659
1099001736
1099001785
1099001794
1099001804
1099002088
1099002205
1099002261
1099002637
1099002743
1099002766
1099002876
1099002895
1099002931
1099002951
1099003098
1099003160
1099003272
1099003349
1099003533
1099003549
1099003861
1099006137
1099006151
1099006480
1099013911
1099015616
1099015638
1099015684
1099015724
1099016033
1099016054
1099016072
1099016181
1099016889
1099017263
1099017717
1099019222
1099019271
1099019313
1099019393
1099019407
1099019431
1099020364
1099020408
1099021372
1099022236
1099022323
1099022414
1099022616
1099022688
1099022762
1099022819
1099022867
1099022883
1099022930
1099022955
1099022997
1099023025
1099023126
1099080273
1099080777
1099080839
1099080877
1099080949
1099081054
1099081155
1099081201
1099101623
1099101634
1099101661
1099102234
1099102471
1099102509
1099102618
1099102771
1099102797
1099103992
1099104118
1099104151
1099104374
1099104463
1099104505
1099104534
1099104895
1099106765
1099107140
1099108027
1099108168
1099108203
1099108407
1099108924
1099109338
1099109376
1099109566
1099110679
1099110830
1099110918
1099111251
1099111413
1099111608
1099111939
1099112072
1099112087
1099112173
1099112447
1099112463
1099112488
1099112582
1099112742
1099112748
1099112766
1099112860
1099112862
1099112881
1099112927
1099113031
1099113107
1099113125
1099113163
1099113216
1099113255
1099113282
1099113310
1099113395
1099113496
1099113534
1099113563
1099113650
1099113711
1099113900
1099113915
1099143000
1099143065
1099143141
1099143264
1099143294
1099143399
1099143427
1099143502
1099143800
1099144404
1099146328
1099147109
1099147159
1099147923
1099148955
1099149120
1099149554
1099149733
1099149992
1099167118
1099167306
1099167800
1099167837
1099167885
1099167898
1099167913
1099167930
1099167950
1099168028
1099168047
1099168127
1099168182
1099168192
1099168205
1099168219
1099168243
1099168289
1099168488
1099169933
1099170007
1099170026
1099174918
1099176114
1099177334
1099189574
1099189602
1099189620
1099189724
1099189742
1099193373
1099195899
1099196859
1099197203
1099197281
1099197298
1099198139
1099198283
1099198341
1099198357
1099198792
1099200296
1099200309
1099200420
1099201870
1099201927
1099201981
1099230013
1099230329
1099230554
1099230902
1099231056
1099231219
1099232005
1099234017
1099234047
1099234169
1099234507
1099234646
1099234900
1099234996
1099235172
1099235195
1099235702
1099235825
1099236966
1099237116
1099237977
1099238043
1099238175
1099238239
1099238334
1099238357
1099238374
1099238403
1099238453
1099244206
1099244248
1099244267
1099244279
1099244315
1099244361
1099244368
1099244392
1099244416
1099244588
1099244631
1099244667
1099244689
1099244719
1099244797
1099244843
1099244881
1099245056
1099245595
1099245687
1099245703
1099245897
1099245989
1099246376
1099246497
1099246714
1099246748
1099247198
1099257381
1099259039
1099259086
1099259200
1099259347
1099259377
1099259797
1099259829
1099260123
1099261876
1099261910
1099262444
1099262740
1099263348
1099263395
1099263679
1099263753
1099263768
1099265557
1099265623
1099267620
1099270931
1099271005
1099271535
1099271600
1099271695
1099272276
1099272482
1099272509
1099272522
1099272541
1099272601
1099272682
1099272708
1099272740
1099272768
1099272811
1099272973
1099276048
1099276073
1099279104
1099346812
1099346857
1099346859
1099348770
1099348808
1099349282
1099349614
1099353450
1099353654
1099355296
1099357464
1099357777
1099360655
1099362368
1099362418
1099363621
1099363870
1099364854
1099365125
1099366491
1099366589
1099367036
1099367358
1099369908
1099433960
1099434014
1099434150
1099434382
1099434384
1099434433
1099434552
1099434625
1099434711
1099434760
1099435319
1099437747
1099438364
1099439754
1099439883
1099439903
1099443403
1099443529
1099443618
1099443845
1099444001
1099446768
1099446824
1099446977
1099447020
1099447073
1099447243
1099447392
1099447448
1099447491
1099447505
1099447640
1099447750
1099447809
1099447896
1099447944
1099447959
1099448115
1099448288
1099448514
1099448523
1099448556
1099449092
1099449185
1099451077
1099453489
1099454975
1099455190
1099455209
1099455215
1099455268
1099455875
1099455907
1099456440
1099456599
1099456677
1099456737
1099456978
1099457465
1099457551
1099457586
1099457753
1099457906
1099458073
1099458134
1099460342
1099519135
1099519143
1099519252
1099519303
1099519743
1099521318
1099539002
1099539121
1099539229
1099539336
1099539504
1099541432
1099542885
1099544370
1099544492
1099544515
1099544587
1099544845
1099545079
1099545300
1099545654
1099545770
1099545853
1099545872
1099545896
1099545903
1099545945
1099546077
1099546215
1099546506
1099546563
1099607098
1099607406
1099607443
1099607521
1099607615
1099607650
1099607921
1099609238
1099623148
1099623399
1099623418
1099623481
1099623532
1099623551
1099624120
1099624132
1099625337
1099625480
1099625593
1099625724
1099627561
1099628969
1099631094
1099631120
1099631290
1099631321
1099631423
1099631493
1099631659
1099631676
1099631812
1099631826
1099631881
1099631917
1099631947
1099631968
1099632084
1099632103
1099632252
1099632339
1099632353
1099632368
1099632387
1099632409
1099632429
1099632456
1099632496
1099632520
1099632536
1099632542
1099632550
1099632565
1099632596
1099632611
1099632619
1099632625
1099632648
1099632719
1099632734
1099632741
1099632746
1099632780
1099632791
1099632805
1099632840
1099632861
1099632886
1099692994
1099693081
1099693386
1099693516
1099693578
1099693643
1099693729
1099693750
1099693820
1099693955
1099693988
1099694020
1099694184
1099694295
1099694392
1099694427
1099695169
1099695232
1099695692
1099695697
1099695708
1099696447
1099697329
1099697368
1099700487
1099700719
1099701078
1099702833
1099703782
1099704118
1099704184
1099704484
1099704583
1099704595
1099704696
1099704794
1099704856
1099704872
1099704887
1099704951
1099705016
1099705052
1099705085
1099705115
1099705134
1099705208
1099705218
1099705231
1099705779
1099705921
1099705979
1099706014
1099706230
1099706258
1099706319
1099706364
1099706583
1099708090
1099708388
1099708416
1099708422
1099708648
1099708675
1099708743
1099708752
1099709021
1099709036
1099709116
1099709258
1099709277
1099709283
1099709303
1099709397
1099709414
1099709440
1099709463
1099709470
1099709483
1099709519
1099709561
1099709661
1099709700
1099709738
1099709787
1099709863
1099709912
1099709931
1099710006
1099710014
1099710083
1099710130
1099710161
1099710238
1099710249
1099710283
1099710305
1099710331
1099710354
1099710374
1099710409
1099710459
1099710495
1099710661
1099710722
1099710788
1099710834
1099710863
1099710933
1099710949
1099710975
1099710997
1099711044
1099711139
1099711212
1099711248
1099711294
1099712037
1099712083
1099712199
1099712526
1099712623
1099712643
1099712790
1099712837
1099712881
1099712902
1099712913
1099712930
1099712942
1099713010
1099713052
1099713772
1099714398
1099716009
1099716838
1099717068
1099717105
1099717197
1099717574
1099717590
1099717599
1099718292
1099718721
1099718753
1099718920
1099719092
1099719171
1099719475
1099719605
1099719682
1099720960
1099720991
1099721047
1099721236
1099721805
1099750634
1099752454
1099752468
1099752633
1099752703
1099752769
1099752824
1099753582
1099753990
1099764011
1099765133
1099766195
1099766494
1099766507
1099766698
1099766917
1099767093
1099767715
1099767732
1099767749
1099769738
1099771748
1099771871
1099772603
1099781712
1099781775
1099781801
1099785281
1099785342
1099785393
1099785412
1099785477
1099785844
1099787787
1099787925
1099788183
1099788863
1099790226
1099791270
1099791419
1099791486
1099791502
1099791541
1099791661
1099792066
1099797643
1099798086
1099798134
1099798462
1099798505
1099798545
1099798731
1099798954
1099799015
1099799077
1099799103
1099799189
1099799391
1099799449
1099799531
1099799545
1099799595
1099799648
1099800610
1099808006
1099808018
1099808057
1099808127
1099808842
1099809929
1099810144
1099810202
1099810278
1099810295
1099810312
1099810558
1099810721
1099810774
1099810828
1099810893
1099810954
1099811200
1099811279
1099811320
1099811403
1099811466
1099811473
1099811510
1099840411
1099840431
1099840678
1099840801
1099840862
1099841473
1099841527
1099841727
1099841979
1099842696
1099842766
1099845304
1099845903
1099846041
1099846069
1099846140
1099846144
1099846660
1099846787
1099847016
1099847167
1099847339
1099848001
1099848073
1099848104
1099848165
1099848315
1099848523
1099848582
1099848601
1099848797
1099848846
1099852982
1099853015
1099855132
1099866387
1099880631
1099880909
1099880923
1099880950
1099883209
1099883645
1099883739
1099885807
1099885854
1099885967
1099886088
1099886131
1099886467
1099886544
1099886614
1099886668
1099887954
1099888061
1099888079
1099888111
1099888192
1099888231
1099953208
1099953570
1099953671
1099953744
1099953859
1099953941
1099953972
1099954076
1099954116
1099954360
1099954542
1099954786
1099955077
1099955200
1099955255
1099955333
1099955339
1099955376
1099955517
1099955569
1099955609
1099955640
1099955821
1099955908
1099955977
1099956103
1099956331
1099956491
1099957561
1099959196
1099959256
1099959598
1099960628
1099963129
1099963169
1099963215
1099963262
1099963563
1099963793
1099963830
1099964316
1099964399
1099964729
1099964738
1099964809
1099965581
1099966136
1099966186
1099966559
1099966584
1099966706
1099966748
1099966928
1099966951
1099967045
1099967113
1099967134
1099967378
1099967746
1099967972
1099968209
1099968276
1099968431
1099968453
1099968467
1099968589
1099968608
1099968751
1099968950
1099968994
1099969658
1099969711
1099970936
1099971136
1099971164
1099971185
1099971433
1099971461
1099974602
1099974669
1099974714
1099974748
1099974760
1099976908
1099976948
1099977061
1099977108
1099977122
1099977136
1099977151
1099977164
1099977234
1099977326
1099977500
1099977576
1099977590
1099977612
1099977660
1099977671
1099977686
1099977742
1099978209
1100032944
1100033118
1100033469
1100034237
1100034264
1100034398
1100034435
1100034807
1100035111
1100035186
1100035226
1100035278
1100035304
1100035317
1100035391
1100035433
1100035467
1100035509
1100037731
1100039567
1100040220
1100042985
1100043002
1100043072
1100043085
1100043145
1100044707
1100044747
1100047366
1100047433
1100047494
1100047514
1100047527
1100051391
1100051405
1100057096
1100057124
1100057446
1100057526
1100057546
1100211165
1100211404
1100211618
1100211634
1100211670
1100211738
1100211839
1100211912
1100212041
1100212122
1100212889
1100218131
1100225356
1100227254
1100227311
1100227333
1100227384
1100227406
1100227492
1100227543
1100229590
1100296730
1100296864
1100297505
1100297544
1100297571
1100298358
1100298565
1100298585
1100298846
1100298902
1100299243
1100299299
1100299516
1100299550
1100299683
1100300307
1100300939
1100300964
1100300993
1100301088
1100301137
1100301269
1100301375
1100301933
1100301976
1100302057
1100302181
1100302200
1100302248
1100302282
1100302382
1100302385
1100302605
1100302670
1100305428
1100306414
1100306436
1100306536
1100306544
1100306630
1100307290
1100307301
1100307358
1100307544
1100307793
1100308143
1100308339
1100308500
1100308512
1100308526
1100308539
1100308867
1100308882
1100309082
1100309142
1100309848
1100309877
1100310129
1100310311
1100310326
1100310455
1100311784
1100312263
1100312283
1100312515
1100312540
1100312561
1100313410
1100313506
1100313512
1100313562
1100313613
1100313630
1100313665
1100313682
1100313708
1100313784
1100313797
1100313891
1100313904
1100313962
1100313975
1100313986
1100314035
1100314050
1100314058
1100314065
1100314132
1100314157
1100314168
1100314235
1100314434
1100314590
1100314609
1100314659
1100315198
1100315256
1100316728
1100316800
1100317831
1100317943
1100318120
1100318378
1100319059
1100319280
1100319309
1100319361
1100319692
1100319737
1100319925
1100320562
1100320999
1100321241
1100321321
1100321405
1100321415
1100321500
1100357809
1100358336
1100358400
1100358523
1100358537
1100358597
1100358631
1100358648
1100360958
1100361024
1100361040
1100361116
1100361136
1100361140
1100361144
1100361174
1100361196
1100361291
1100361354
1100362410
1100362639
1100362768
1100362945
1100363190
1100363450
1100363525
1100557690
1100558546
1100559002
1100559255
1100559297
1100559593
1100559718
1100561100
1100561190
1100561237
1100561342
1100561393
1100561411
1100561482
1100561602
1100562190
1100564667
1100564702
1100564743
1100566480
1100566516
1100566721
1100566824
1100566913
1100567816
1100568287
1100568350
1100568453
1100568484
1100569202
1100569208
1100569221
1100569937
1100572041
1100572232
1100572284
1100572313
1100572375
1100572435
1100573127
1100573418
1100573601
1100573610
1100573847
1100573873
1100573896
1100574107
1100574944
1100574963
1100575068
1100575243
1100644177
1100644234
1100644456
1100644758
1100644971
1100645008
1100645197
1100645283
1100645336
1100645428
1100645438
1100645676
1100646024
1100646078
1100646384
1100646469
1100646860
1100648282
1100649208
1100649718
1100651572
1100651647
1100652460
1100652652
1100652762
1100653161
1100653180
1100653421
1100653535
1100653542
1100655600
1100656092
1100658656
1100659079
1100659169
1100659204
1100659220
1100660557
1100660863
1100661718
1100661773
1100662737
1100662753
1100662820
1100662847
1100662921
1100662976
1100663023
1100664285
1100665239
1100665450
1100665567
1100665670
1100665701
1100665713
1100665738
1100665817
1100665852
1100665876
1100665905
1100666046
1100666069
1100666076
1100666107
1100666136
1100666207
1100666237
1100730836
1100730862
1100730952
1100734308
1100734344
1100734431
1100734533
1100734553
1100734603
1100734641
1100734721
1100734733
1100734749
1100734859
1100734985
1100735024
1100735062
1100735151
1100735187
1100735229
1100735364
1100735432
1100735715
1100735724
1100735750
1100735794
1100735822
1100735895
1100735900
1100737042
1100739919
1100739956
1100740045
1100740087
1100740158
1100741017
1100741513
1100741574
1100742227
1100742252
1100742295
1100742361
1100742397
1100742527
1100742646
1100743452
1100743743
1100744763
1100744975
1100745011
1100745067
1100745429
1100747209
1100747246
1100748437
1100748718
1100749310
1100749345
1100749459
1100749540
1100749589
1100749780
1100749924
1100750051
1100750065
1100750079
1100750186
1100750215
1100750245
1100750269
1100750379
1100750457
1100750516
1100750635
1100750668
1100750785
1100750936
1100751010
1100751049
1100751572
1100751639
1100751999
1100752135
1100752353
1100752458
1100754069
1100754175
1100754224
1100754295
1100754357
1100754414
1100754624
1100754641
1100826257
1100826393
1100826723
1100826909
1100827516
1100827605
1100827721
1100828125
1100828145
1100828169
1100828199
1100828217
1100830774
1100830958
1100833834
1100833896
1100834193
1100834233
1100834331
1100834340
1100834387
1100834500
1100834618
1100834699
1100834720
1100834887
1100834955
1100835054
1100835106
1100835873
1100837181
1100837666
1100837675
1100837682
1100837903
1100837922
1100838137
1100838169
1100838286
1100838299
1100838345
1100838461
1100838476
1100838490
1100839252
1100839335
1100839411
1100839750
1100841274
1100842885
1100842935
1100843202
1100843521
1100843575
1100843599
1100843676
1100843791
1100844032
1101221146
1101221294
1101221355
1101222267
1101222365
1101222491
1101222513
1101222631
1101222692
1101222805
1101332977
1101333094
1101333146
1101333186
1101333201
1101333236
1101333315
1101333375
1101333389
1101333396
1101333413
1101333427
1101333484
1101333496
1101333563
1101351362
1101351457
1101351507
1101351524
1101351547
1101351586
1101351599
1101351638
1101351758
1101351769
1101351851
1101351889
1101351913
1101352230
1101352318
1101352412
1101352473
1101352490
1101352599
1101352640
1101352996
1101353677
1101353755
1101353797
1101385649
1101385684
1101385721
1101385894
1101494634
1101494663
1101494689
1101494719
1101494734
1101494753
1101494812
1101494831
1101494850
1101494869
1101494957
1101494981
1101494996
1101495010
1101495056
1101495068
1101495083
1101495112
1101495125
1101495148
1101495164
1101495209
1101495235
1101495307
1101495354
1101495390
1101495427
1101495440
1101495467
1101495509
1101495518
1101495580
1101495617
1101495751
1101496349
1101496390
1101496413
1101496426
1101694855
1101695581
1101695831
1101697399
1101697445
1101697639
1101697716
1101697734
1101698519
1101699451
1101699538
1101699550
1101699614
1101699698
1101699772
1101699928
1101699996
1101700021
1101700026
1101700392
1101701108
1101701119
1101701313
1101701650
1101702269
1101703053
1101703102
1101703547
1101703573
1101703592
1101703739
1101703769
1101703913
1101704693
1101705105
1101705321
1101778334
1101778485
1101778662
1101778786
1101778918
1101778931
1101779087
1101779141
1101779204
1101779220
1101779812
1101779922
1101780148
1101780218
1101780376
1101780413
1101780791
1101780825
1101780865
1101780875
1101780898
1101780951
1101780970
1101781038
1101781091
1101781113
1101781125
1101781204
1101782640
1101783775
1101783945
1101784119
1101784184
1101784253
1101784377
1101784553
1101784776
1101784810
1101784839
1101784895
1101784903
1101784946
1101787419
1101787752
1101788838
1101788898
1101788942
1101788977
1101789015
1101789187
1101789320
1101789393
1101789709
1101789753
1101789807
1101789826
1101789844
1101789916
1101790024
1101790060
1101790091
1101790261
1101790589
1101790631
1101790759
1101852784
1101852928
1101853016
1101853210
1101853409
1101853426
1101853444
1101853872
1101853958
1101854120
1101854164
1101854549
1101854739
1101854868
1101854995
1101855406
1101855568
1101855594
1101855613
1101855711
1101857273
1101857368
1101857392
1101859940
1101860005
1101860036
1101860092
1101874105
1101875985
1101876241
1101876463
1101876481
1101876528
1101876550
1101876583
1101876592
1101876599
1101876632
1101876670
1101876675
1101876721
1101940469
1101940521
1101940548
1101940607
1101940650
1101940691
1101940768
1101940777
1101940851
1101940911
1101940989
1101941021
1101941040
1101941044
1101941064
1101941080
1101941091
1101941112
1101941121
1101941150
1101941197
1101941222
1101941386
1101941919
1101942796
1101943365
1101943621
1101943704
1101944972
1101945562
1101945586
1101945774
1101945943
1101945955
1101945983
1101946052
1101946376
1101946449
1101946512
1101946854
1101946914
1101946965
1101947012
1101947463
1101954501
1101954604
1101954785
1101958690
1101959217
1101959262
1101960555
1101960778
1101961056
1101961170
1101961962
1102025500
1102025798
1102025822
1102025852
1102025925
1102026045
1102026148
1102026226
1102027098
1102027111
1102027144
1102027223
1102027318
1102027336
1102027610
1102027946
1102028126
1102028349
1102028426
1102028488
1102028728
1102028906
1102028926
1102028980
1102029082
1102029210
1102029246
1102029376
1102029442
1102029713
1102029943
1102030024
1102030076
1102030164
1102030192
1102030235
1102030327
1102031942
1102031972
1102032210
1102032745
1102033092
1102033138
1102033217
1102033329
1102033358
1102033368
1102033396
1102033406
1102033474
1102033504
1102033532
1102033541
1102033559
1102033699
1102033720
1102034532
1102035257
1102035304
1102035362
1102035701
1102036308
1102036440
1102036507
1102036560
1102036727
1102037879
1102037927
1102037976
1102037993
1102038708
1102038736
1102038911
1102040359
1102040645
1102040672
1102041055
1102041086
1102041223
1102041535
1102041678
1102041749
1102041782
1102041831
1102041905
1102041960
1102042260
1102042313
1102042399
1102042456
1102042552
1102042691
1102043808
1102043858
1102044014
1102046529
1102046549
1102046786
1102046810
1102047675
1102047864
1102047988
1102048051
1102048081
1102048110
1102048133
1102048150
1102048222
1102048285
1102048478
1102048500
1102048700
1102048746
1102048755
1102048857
1102048943
1102048990
1102049015
1102049125
1102049278
1102049302
1102049477
1102049519
1102049545
1102049608
1102049647
1102049669
1102049724
1102049758
1102049809
1102049966
1102050150
1102111972
1102111990
1102112519
1102112530
1102112554
1102112805
1102112830
1102112886
1102112946
1102113107
1102113114
1102113344
1102113455
1102113464
1102113509
1102113523
1102113569
1102113792
1102114153
1102114187
1102114221
1102114245
1102114250
1102114313
1102114350
1102114388
1102114402
1102114425
1102114443
1102114485
1102114494
1102114627
1102114867
1102114907
1102114981
1102115030
1102115139
1102115192
1102115257
1102115281
1102115328
1102115367
1102115405
1102115434
1102115472
1102115492
1102115579
1102115791
1102116065
1102116137
1102116167
1102116183
1102116215
1102116227
1102116252
1102116350
1102116374
1102116657
1102116678
1102116696
1102116793
1102117333
1102117339
1102118404
1102118420
1102118450
1102118461
1102118488
1102118574
1102118619
1102118727
1102118734
1102118817
1102118982
1102119259
1102119274
1102119434
1102119569
1102119980
1102123199
1102123275
1102125674
1102125875
1102125924
1102125939
1102126007
1102126114
1102126124
1102126157
1102126192
1102126273
1102126307
1102126325
1102126537
1102126610
1102127131
1102127446
1102127528
1102127710
1102127791
1102128438
1102128539
1102128626
1102128717
1102128826
1102129294
1102129961
1102130041
1102130055
1102130197
1102130345
1102130362
1102130556
1102130603
1102130699
1102131524
1102132170
1102132186
1102132233
1102132307
1102132403
1102132753
1102133024
1102133183
1102133213
1102133232
1102133300
1102136345
1102136365
1102136766
1102137106
1102137139
1102137165
1102137249
1102138543
1102139246
1102139783
1102139945
1102140958
1102141392
1102141724
1102141780
1102141825
1102141983
1102142096
1102142244
1102142374
1102142398
1102142499
1102142690
1102142698
1102142756
1102143305
1102175112
1102175136
1102175372
1102175741
1102175759
1102175818
1102176160
1102176239
1102176288
1102176411
1102176497
1102177209
1102177228
1102177271
1102177285
1102177309
1102177321
1102177349
1102177845
1102177911
1102177932
1102179016
1102179027
1102179075
1102179095
1102179261
1102179349
1102179384
1102179465
1102179507
1102179542
1102179555
1102179577
1102179593
1102179687
1102179712
1102179777
1102179820
1102179964
1102180067
1102180750
1102180993
1102181018
1102181036
1102181089
1102181123
1102181182
1102181213
1102181241
1102181264
1102181321
1102181370
1102181406
1102181447
1102181517
1102181557
1102181607
1102181632
1102181677
1102181894
1102182666
1102182800
1102189239
1102189458
1102190246
1102190411
1102190441
1102190550
1102190716
1102190914
1102191011
1102191114
1102191275
1102191296
1102191359
1102191397
1102191472
1102191512
1102191738
1102191753
1102191756
1102191838
1102191897
1102194137
1102194178
1102194700
1102196500
1102196924
1102197106
1102197272
1102197316
1102197421
1102198207
1102198409
1102198595
1102198678
1102199021
1102199103
1102199139
1102201258
1102201354
1102201476
1102204677
1102216992
1102217151
1102217576
1102217676
1102217756
1102217830
1102217907
1102218391
1102221136
1102221324
1102224656
1102224908
1102225659
1102225731
1102225982
1102226016
1102226070
1102226207
1102226577
1102227523
1102227670
1102227970
1102227981
1102264717
1102264953
1102267457
1102267796
1102268013
1102269966
1102270080
1102270178
1102270371
1102270460
1102270632
1102270674
1102270727
1102274333
1102274527
1102277730
1102278126
1102278451
1102278545
1102278589
1102278711
1102278777
1102278959
1102279028
1102279303
1102281491
1102281981
1102282016
1102282288
1102283076
1102283180
1102285339
1102285538
1102286154
1102287397
1102287507
1102287542
1102289497
1102289512
1102289589
1102289859
1102290037
1102290228
1102290239
1102290248
1102290639
1102290819
1102290878
1102290899
1102290994
1102291348
1102291763
1102296620
1102299181
1102299194
1102299290
1102300253
1102301621
1102301656
1102304790
1102305432
1102305444
1102305465
1102305483
1102305582
1102305627
1102307563
1102309518
1102309538
1102312455
1102313621
1102373267
1102373356
1102373527
1102373570
1102373941
1102374038
1102374051
1102374122
1102374139
1102374144
1102374237
1102374353
1102374406
1102375801
1102375820
1102375853
1102375881
1102376044
1102377941
1102378026
1102382272
1102383479
1102385363
1102393267
1102393310
1102393318
1102393510
1102393578
1102393750
1102393785
1102393841
1102393895
1102393930
1102393959
1102394635
1102395448
1102395533
1102395928
1102396472
1102396608
1102396791
1102457898
1102458149
1102458188
1102458192
1102458268
1102458293
1102458311
1102458359
1102458391
1102458413
1102459320
1102459414
1102459896
1102460231
1102460264
1102461405
1102461564
1102461603
1102461797
1102461873
1102461913
1102461964
1102462067
1102462166
1102462581
1102462629
1102462844
1102463251
1102466279
1102466349
1102467295
1102467426
1102468114
1102468187
1102468414
1102470366
1102470745
1102475268
1102475439
1102475606
1102475631
1102475657
1102475690
1102475740
1102475780
1102475857
1102475897
1102475915
1102475960
1102475999
1102476010
1102476201
1102476220
1102476272
1102476295
1102476376
1102476426
1102476469
1102476491
1102476643
1102476657
1102476731
1102476826
1102476843
1102476897
1102476922
1102476939
1102476976
1102476999
1102477006
1102477078
1102477095
1102477140
1102477170
1102477236
1102477328
1102477345
1102477530
1102477552
1102477746
1102477785
1102477829
1102477845
1102477904
1102477981
1102478125
1102482384
1102482389
1102482447
1102482480
1102482518
1102482552
1102482611
1102482750
1102482928
1102482992
1102483025
1102483130
1102483759
1102483953
1102484010
1102484038
1102484063
1102484093
1102484105
1102484119
1102484183
1102484190
1102546435
1102546452
1102546644
1102548602
1102548944
1102549049
1102554354
1102554437
1102555508
1102555590
1102560476
1102560535
1102561081
1102561089
1102562246
1102562343
1102562634
1102563141
1102563260
1102563411
1102563510
1102563705
1102564551
1102564747
1102564885
1102565073
1102565149
1102566037
1102566243
1102566403
1102566449
1102566481
1102566550
1102566643
1102566692
1102566821
1102566892
1102566901
1102566935
1102566948
1102567001
1102567011
1102567027
1102567109
1102567205
1102567253
1102567364
1102567724
1102567762
1102567807
1102567952
1102568006
1102568160
1102569143
1102630560
1102634494
1102634502
1102634537
1102634613
1102634725
1102635133
1102635379
1102635483
1102635505
1102635520
1102635830
1102635892
1102635934
1102636212
1102636368
1102636385
1102636449
1102636793
1102636809
1102636919
1102636980
1102637150
1102637167
1102637174
1102637247
1102637571
1102637627
1102637739
1102637769
1102638889
1102639201
1102639778
1102644089
1102644170
1102644321
1102644423
1102644514
1102644636
1102644658
1102646726
1102646743
1102650389
1102652551
1102652667
1102653411
1102653472
1102653596
1102654267
1102654280
1102654304
1102654333
1102655425
1102655460
1102655488
1102720268
1102720347
1102720648
1102720673
1102721350
1102721446
1102721490
1102721504
1102721556
1102721927
1102721958
1102722055
1102722095
1102722214
1102722261
1102722346
1102722447
1102722460
1102722488
1102723718
1102724447
1102724547
1102724769
1102725084
1102730162
1102730180
1102732281
1102732320
1102732524
1102732999
1102733239
1102733310
1102733328
1102733355
1102733557
1102733617
1102733663
1102733802
1102733876
1102734325
1102734402
1102734442
1102734524
1102734650
1102734739
1102734757
1102734792
1102734808
1102734951
1102734991
1102735011
1102735136
1102735188
1102735235
1102735271
1102735289
1102735306
1102737218
1102737308
1102737331
1102737524
1102737561
1102737582
1102737674
1102737709
1102737994
1102738298
1102738318
1102738352
1102738368
1102738381
1102738443
1102738573
1102738597
1102739494
1102739980
1102740051
1102740099
1102740168
1102740495
1102740618
1102740653
1102740717
1102740732
1102740878
1102740922
1102741051
1102741162
1102741303
1102741423
1102741463
1102741644
1102741754
1102741804
1102741827
1102741966
1102741976
1102742072
1102742228
1102742355
1102742484
1102742573
1102745043
1102745081
1102745390
1102745403
1102745527
1102745588
1102745596
1102745605
1102745620
1102745641
1102745723
1102745755
1102745768
1102745790
1102745825
1102745842
1102745877
1102745894
1102745911
1102745924
1102745940
1102745952
1102745970
1102745992
1102746012
1102746024
1102746083
1102746110
1102746177
1102746920
1102747059
1102747095
1102747138
1102747216
1102747291
1102747325
1102747609
1102747917
1102748066
1102748553
1102748831
1102749903
1102779294
1102779312
1102780165
1102780181
1102780257
1102781101
1102782411
1102783185
1102785461
1102786327
1102787576
1102788843
1102791660
1102791678
1102791802
1102793600
1102793641
1102794023
1102794044
1102794060
1102794108
1102794145
1102794165
1102794234
1102794246
1102794259
1102794309
1102794503
1102794716
1102794733
1102794794
1102794812
1102794835
1102794856
1102794943
1102795016
1102801550
1102811326
1102811362
1102816720
1102817322
1102817343
1102817692
1102817717
1102823547
1102823612
1102823660
1102823966
1102831188
1102831233
1102831383
1102831612
1102863031
1102866455
1102866556
1102866671
1102866842
1102866925
1102866942
1102867262
1102867468
1102867498
1102867524
1102867539
1102867640
1102867870
1102867984
1102875430
1102877723
1102882512
1102885451
1102885600
1102885623
1102885660
1102885825
1102885849
1102885925
1102890365
1102902993
1102903010
1102904783
1102906828
1102906909
1102906973
1102906993
1102907067
1102907097
1102907131
1102907177
1102907205
1102907236
1102907259
1102907306
1102907331
1102907389
1102908416
1102908492
1102908699
1102908816
1102910452
1102910499
1102910526
1102910537
1102910622
1102910698
1102910750
1102910816
1102910859
1102911325
1102911662
1102911775
1102911835
1102912632
1102912771
1102913082
1102913334
1102915410
1102915859
1102915978
1102916148
1102916173
1102916320
1102916412
1102917005
1102917080
1102917199
1102918122
1102918206
1102918223
1102918277
1102981903
1102983066
1102984245
1102984292
1102984832
1102984936
1102984951
1102984987
1102985015
1102985039
1102985137
1102986320
1102987217
1102987331
1102988890
1102989409
1102989622
1102989642
1102989778
1102989815
1102989879
1102989901
1102989928
1102990079
1102990242
1102990331
1102990347
1102990356
1102990415
1102990848
1102990911
1102991333
1102991341
1102993366
1102993730
1102994688
1102994696
1102995003
1102996527
1102996625
1102997236
1102997271
1102997318
1102997396
1102997474
1102997731
1102997790
1102998059
1102998481
1102998536
1103000840
1103001254
1103050590
1103050627
1103053046
1103053104
1103055792
1103055813
1103055931
1103055954
1103056090
1103056259
1103056309
1103056475
1103056767
1103056816
1103056928
1103057137
1103057164
1103057199
1103057263
1103057422
1103057430
1103057504
1103057550
1103057677
1103057713
1103057816
1103057941
1103058058
1103058181
1103058204
1103058687
1103058760
1103058786
1103058800
1103058819
1103058844
1103058865
1103058979
1103062419
1103062449
1103062474
1103062512
1103062579
1103062866
1103062943
1103063298
1103063409
1103063562
1103063600
1103063658
1103063699
1103063780
1103063823
1103063862
1103065006
1103065053
1103065064
1103065144
1103065273
1103065376
1103065411
1103065589
1103065602
1103065678
1103065918
1103065936
1103067254
1103067418
1103067431
1103067479
1103067555
1103068569
1103068578
1103068651
1103068807
1103068872
1103069103
1103069220
1103069421
1103069642
1103070036
1103070077
1103070125
1103070156
1103070184
1103070225
1103070239
1103072946
1103074208
1103074317
1103074525
1103074606
1103074629
1103074643
1103074813
1103074837
1103074887
1103074943
1103075683
1103075704
1103075791
1103075861
1103075870
1103076051
1103076295
1103078210
1103078291
1103078385
1103078448
1103078865
1103079135
1103079206
1103079258
1103079454
1103080694
1103081302
1103081327
1103081405
1103081440
1103081461
1103081476
1103081491
1103081521
1103081575
1103081582
1103081601
1103081666
1103081786
1103081798
1103081807
1103081825
1103081840
1103081882
1103081899
1103081965
1103081981
1103082036
1103082179
1103082191
1103082206
1103082254
1103082291
1103082325
1103082341
1103082360
1103082574
1103082639
1103082656
1103082664
1103082686
1103082696
1103082816
1103082975
1103082999
1103083071
1103083087
1103083096
1103083217
1103083240
1103083247
1103083252
1103083261
1103083323
1103083496
1103083510
1103083532
1103083605
1103083620
1103083633
1103083694
1103083712
1103083725
1103083811
1103136711
1103137040
1103137236
1103137253
1103137282
1103137331
1103137422
1103137504
1103137523
1103137581
1103137590
1103138043
1103139067
1103139161
1103139273
1103139298
1103140850
1103140949
1103141333
1103143654
1103146774
1103146795
1103146810
1103146978
1103146990
1103147027
1103147063
1103147122
1103147255
1103147316
1103147469
1103147565
1103147668
1103147930
1103148065
1103148462
1103148554
1103148566
1103148588
1103148594
1103148618
1103148846
1103148868
1103149175
1103149199
1103149207
1103158078
1103158121
1103158137
1103158195
1103158240
1103158349
1103161225
1103161717
1103161736
1103161825
1103161859
1103162126
1103163575
1103163621
1103163638
1103163653
1103164083
1103164252
1103164267
1103164808
1103164851
1103164881
1103164914
1103165301
1103165321
1103165417
1103165434
1103165601
1103166350
1103166629
1103166673
1103166690
1103166784
1103166890
1103167247
1103170932
1103170947
1103172262
1103172329
1103172483
1103172500
1103173414
1103173433
1103236543
1103236918
1103236983
1103237026
1103237283
1103237368
1103237598
1103241157
1103242033
1103242111
1103242137
1103242214
1103242286
1103242322
1103242396
1103242404
1103242447
1103243023
1103243038
1103243189
1103243209
1103243907
1103243938
1103243975
1103244455
1103244477
1103244558
1103244794
1103244842
1103244871
1103244913
1103245026
1103245051
1103245206
1103245322
1103245355
1103245893
1103245938
1103246343
1103246486
1103246657
1103248813
1103249833
1103249952
1103250072
1103250119
1103250226
1103250253
1103250560
1103250595
1103250656
1103250683
1103251064
1103251115
1103251235
1103251297
1103251320
1103251466
1103251497
1103251563
1103251670
1103252073
1103252169
1103252229
1103252316
1103252332
1103252415
1103252439
1103252594
1103253249
1103253289
1103253321
1103253462
1103253487
1103253525
1103253538
1103253552
1103253565
1103253674
1103253719
1103253733
1103253754
1103253783
1103253794
1103253804
1103253878
1103253956
1103254048
1103254058
1103254101
1103254144
1103254188
1103254195
1103254202
1103254263
1103254289
1103254356
1103254366
1103254692
1103254743
1103254758
1103255447
1103257377
1103257448
1103257984
1103259387
1103259911
1103259933
1103260188
1103260254
1103260309
1103260350
1103260427
1103260499
1103260509
1103260640
1103260686
1103260709
1103260857
1103261520
1103261572
1103261721
1103261902
1103261921
1103262023
1103262247
1103262995
1103263042
1103263085
1103263307
1103263322
1103263334
1103263429
1103263463
1103263572
1103263648
1103263727
1103263755
1103264007
1103295705
1103302445
1103302538
1103302670
1103302706
1103302784
1103303759
1103303773
1103303794
1103304039
1103304070
1103304097
1103304145
1103304168
1103304213
1103304256
1103304312
1103304369
1103304385
1103304406
1103304441
1103304453
1103304493
1103304532
1103304581
1103304651
1103304744
1103304821
1103304965
1103304999
1103305112
1103305432
1103305852
1103305949
1103306092
1103306124
1103306144
1103306177
1103306394
1103306658
1103306679
1103306720
1103306770
1103306805
1103306837
1103307076
1103307101
1103307127
1103307411
1103307448
1103307556
1103307575
1103307601
1103308377
1103308410
1103309118
1103309127
1103309161
1103309177
1103309247
1103309342
1103309366
1103309472
1103309676
1103309894
1103309927
1103310343
1103310469
1103310604
1103310715
1103310832
1103310850
1103310878
1103310917
1103310937
1103310951
1103311123
1103311183
1103311231
1103311242
1103311396
1103311426
1103311496
1103311524
1103311594
1103311621
1103311654
1103311683
1103311718
1103311798
1103311862
1103312058
1103312922
1103313368
1103313467
1103313517
1103313719
1103313779
1103313789
1103313811
1103313835
1103314414
1103314552
1103314607
1103314656
1103330562
1103330576
1103330593
1103330634
1103330682
1103330712
1103330741
1103330755
1103330801
1103331053
1103331079
1103331147
1103331204
1103331471
1103331560
1103332287
1103332388
1103332503
1103332629
1103332635
1103332939
1103333096
1103333320
1103333652
1103333665
1103333717
1103333948
1103342804
1103343095
1103343134
1103343180
1103343252
1103343512
1103343889
1103345629
1103347632
1103347661
1103385356
1103385525
1103387201
1103394231
1103394275
1103394341
1103394383
1103394518
1103394720
1103394746
1103396748
1103396858
1103396950
1103397035
1103397191
1103397537
1103397576
1103397765
1103397888
1103398209
1103399472
1103399818
1103401621
1103402355
1103403539
1103403669
1103404164
1103404188
1103404395
1103404727
1103404745
1103404777
1103406248
1103406391
1103406418
1103406493
1103406522
1103407163
1103407224
1103407245
1103407254
1103407283
1103409420
1103409454
1103409902
1103410054
1103410816
1103410839
1103411159
1103411386
1103411580
1103411976
1103412962
1103413353
1103413708
1103421953
1103422686
1103423190
1103425895
1103426318
1103426691
1103426741
1103426767
1103426811
1103426921
1103426942
1103427068
1103434052
1103434104
1103434109
1103434750
1103434793
1103434836
1103434874
1103435347
1103435378
1103438538
1103438564
1103440347
1103441099
1103441620
1103442001
1103442068
1103442229
1103442382
1103442488
1103442626
1103442664
1103442704
1103443086
1103468216
1103468371
1103468813
1103468939
1103468978
1103470272
1103470330
1103470387
1103470615
1103470631
1103470663
1103470700
1103470766
1103470787
1103470889
1103470924
1103470966
1103471021
1103471061
1103471160
1103471162
1103471200
1103471296
1103476361
1103476468
1103476722
1103476874
1103477020
1103477046
1103477054
1103477098
1103477112
1103477338
1103477455
1103477637
1103477646
1103477726
1103482644
1103482736
1103483797
1103483929
1103484387
1103484420
1103485669
1103485775
1103485798
1103486430
1103507814
1103507841
1103507992
1103508040
1103508058
1103508072
1103508183
1103508216
1103508262
1103508378
1103508388
1103508487
1103508507
1103508542
1103512529
1103512609
1103512641
1103512661
1103512703
1103512735
1103512833
1103514595
1103514675
1103515270
1103515297
1103515714
1103515729
1103515741
1103515824
1103515890
1103518465
1103519181
1103519206
1103519287
1103519400
1103557924
1103560290
1103561153
1103561189
1103561361
1103561417
1103561591
1103561846
1103562091
1103562473
1103563620
1103563780
1103563789
1103564176
1103564714
1103565111
1103565240
1103565382
1103566383
1103568135
1103568440
1103568852
1103568998
1103569004
1103569084
1103569235
1103569380
1103569836
1103571098
1103571126
1103571245
1103571573
1103571865
1103571992
1103572106
1103572132
1103572191
1103572378
1103572805
1103575175
1103575243
1103575259
1103575497
1103575813
1103576630
1103576735
1103576750
1103576807
1103576871
1103578237
1103578416
1103579233
1103580488
1103580781
1103580868
1103580899
1103580940
1103580951
1103580986
1103580991
1103581016
1103581030
1103581176
1103581194
1103581444
1103581503
1103581554
1103581657
1103582186
1103582199
1103582220
1103582247
1103582276
1103585628
1103585768
1103585920
1103588091
1103588150
1103588279
1103588349
1103591769
1103591786
1103591851
1103591896
1103592082
1103592129
1103592159
1103592195
1103592222
1103592260
1103592265
1103592320
1103592397
1103592442
1103592487
1103592545
1103592862
1103593096
1103594100
1103594592
1103594643
1103594722
1103594823
1103594891
1103595148
1103595426
1103595526
1103595644
1103595730
1103595988
1103596558
1103596613
1103596737
1103596785
1103597005
1103597145
1103597170
1103597341
1103597417
1103597442
1103597551
1103597811
1103600602
1103600624
1103600654
1103601204
1103601223
1103601270
1103601315
1103601525
1103601603
1103601669
1103601815
1103601827
1103601875
1103601953
1103601970
1103602016
1103602062
1103602113
1103602179
1103602247
1103602296
1103610530
1103610580
1103613415
1103613674
1103613711
1103614283
1103614572
1103614609
1103614618
1103614795
1103614947
1103647105
1103647620
1103647718
1103647865
1103648030
1103648524
1103648583
1103648733
1103654319
1103654347
1103654374
1103654424
1103654468
1103654564
1103654749
1103654940
1103655006
1103655020
1103655062
1103655141
1103655161
1103655257
1103655312
1103655347
1103655398
1103655499
1103655565
1103655621
1103655637
1103655732
1103655750
1103655771
1103655816
1103655979
1103656007
1103656071
1103656155
1103656191
1103656298
1103656377
1103656397
1103656443
1103656463
1103656583
1103656664
1103656674
1103656764
1103656890
1103657011
1103657043
1103657060
1103657165
1103657182
1103657219
1103657359
1103657469
1103657584
1103657700
1103657756
1103657819
1103657867
1103659120
1103659137
1103659176
1103659276
1103663075
1103663181
1103663315
1103664980
1103668419
1103668840
1103670118
1103670135
1103670163
1103670227
1103670417
1103670763
1103670861
1103670951
1103671008
1103672805
1103672842
1103673074
1103673647
1103692486
1103693949
1103693979
1103693993
1103694112
1103694213
1103694520
1103694543
1103694556
1103694595
1103694602
1103694623
1103694642
1103694982
1103696644
1103696734
1103697803
1103697843
1103698062
1103698083
1103698094
1103698386
1103702178
1103702188
1103702197
1103702378
1103702417
1103702480
1103702656
1103703600
1103704306
1103704319
1103704742
1103730955
1103731025
1103731075
1103731144
1103731168
1103731193
1103731301
1103731356
1103731577
1103731649
1103731698
1103731776
1103731790
1103736057
1103736354
1103740209
1103740973
1103742087
1103742706
1103743008
1103743629
1103744694
1103744730
1103745671
1103745779
1103745805
1103745853
1103745871
1103747049
1103747196
1103748164
1103748249
1103749273
1103749293
1103749306
1103752482
1103752821
1103754277
1103754475
1103754710
1103754754
1103754881
1103754891
1103754930
1103760758
1103760890
1103761095
1103762246
1103772347
1103772369
1103772424
1103772793
1103773754
1103773980
1103774157
1103774187
1103774278
1103774725
1103774765
1103775380
1103779709
1103779728
1103779877
1103780018
1103780101
1103780189
1103780227
1103782405
1103782421
1103782443
1103819715
1103820139
1103823579
1103823797
1103827400
1103827451
1103827531
1103828153
1103830997
1103831064
1103831347
1103831352
1103831411
1103831669
1103831903
1103832369
1103832391
1103832408
1103832451
1103832507
1103832555
1103832638
1103832657
1103834539
1103834679
1103835375
1103835518
1103835591
1103836009
1103836783
1103837102
1103837112
1103837184
1103837397
1103837713
1103837771
1103838245
1103838312
1103838319
1103838407
1103838437
1103838455
1103838529
1103838551
1103838715
1103838779
1103838816
1103839520
1103842571
1103845539
1103845613
1103847054
1103847613
1103847634
1103847698
1103847730
1103847749
1103847765
1103848594
1103848634
1103848800
1103849104
1103849168
1103849230
1103849781
1103849805
1103851323
1103858840
1103858986
1103913169
1103913840
1103916031
1103916056
1103916153
1103916413
1103916433
1103916498
1103916505
1103918052
1103918120
1103918172
1103918243
1103918357
1103922077
1103922111
1103922858
1103922909
1103922926
1103923009
1103923830
1103923997
1103924024
1103924939
1103924953
1103926164
1103926206
1103926310
1103927321
1103928988
1103929017
1103930311
1103930323
1103930376
1103930831
1103931503
1103932012
1103932081
1103932101
1103932124
1103933312
1103947960
1103948027
1103948068
1103948177
1103948229
1103948279
1103948291
1103948344
1103948420
1103948432
1103948465
1103948495
1103948539
1103948642
1103948715
1103948745
1103948781
1103948836
1103948932
1103948961
1103949231
1103950497
1103950507
1103950613
1103950682
1103950861
1103950878
1103950918
1103950991
1103951187
1103951258
1103951386
1103951488
1103952192
1103952829
1103955170
1103956865
1103985825
1103986002
1103986707
1103987405
1103987570
1103987616
1103987650
1103987728
1103989718
1103989734
1103989887
1103995653
1103995682
1103996147
1103996214
1103996350
1103996373
1103996399
1103996856
1103996921
1103996943
1103996974
1103997067
1103997078
1103997099
1103997219
1103997243
1103997282
1103997290
1103997308
1103997363
1103997373
1103997389
1104003086
1104003101
1104003120
1104003446
1104003498
1104003810
1104003870
1104004008
1104005142
1104006799
1104006952
1104018700
1104018919
1104018937
1104021045
1104021060
1104021104
1104021148
1104021216
1104021223
1104021247
1104021267
1104021444
1104021488
1104021559
1104021585
1104031380
1104031469
1104031817
1104031843
1104031980
1104032007
1104033153
1104037214
1104037472
1104037779
1104037785
1104037829
1104042752
1104043147
1104044176
1104044242
1104044397
1104044771
1104079929
1104082904
1104086488
1104087281
1104087479
1104087652
1104089278
1104090570
1104099063
1104099166
1104099498
1104101070
1104101226
1104102586
1104102603
1104102674
1104102779
1104102817
1104102859
1104102913
1104103019
1104103055
1104103098
1104103180
1104103220
1104103298
1104103316
1104103366
1104103405
1104103428
1104103499
1104103556
1104103708
1104103759
1104103889
1104103924
1104103953
1104103977
1104104032
1104104049
1104104066
1104104093
1104104120
1104104217
1104104269
1104104325
1104104360
1104104377
1104104395
1104104434
1104104484
1104104565
1104104612
1104104635
1104104717
1104104988
1104105037
1104105254
1104105337
1104105362
1104105416
1104105466
1104105581
1104105602
1104105626
1104105727
1104105745
1104105930
1104106038
1104106069
1104106099
1104106137
1104106796
1104106807
1104106826
1104106840
1104106964
1104106985
1104107015
1104107036
1104107048
1104107132
1104107148
1104107186
1104107206
1104107351
1104107399
1104107510
1104107689
1104107740
1104107835
1104107941
1104107968
1104107997
1104108334
1104108353
1104108386
1104108415
1104108482
1104108519
1104108540
1104108586
1104109572
1104109594
1104109914
1104109941
1104109963
1104109972
1104109983
1104110023
1104110091
1104110110
1104110130
1104110159
1104110175
1104110351
1104110409
1104110444
1104110472
1104110545
1104110571
1104110620
1104110788
1104110824
1104110997
1104111143
1104111186
1104111220
1104111407
1104111538
1104111663
1104112106
1104112180
1104112216
1104112250
1104112377
1104112431
1104112501
1104112558
1104112628
1104112709
1104112747
1104112865
1104113012
1104113295
1104113810
1104113887
1104113961
1104113988
1104114040
1104114050
1104114543
1104114909
1104115005
1104115032
1104115067
1104115944
1104117210
1104117717
1104118403
1104118458
1104118496
1104118714
1104118916
1104119353
1104119481
1104119595
1104119734
1104119833
1104120034
1104120306
1104120406
1104120740
1104122674
1104123317
1104123402
1104123423
1104123593
1104123639
1104123700
1104124029
1104124059
1104124072
1104124105
1104124313
1104124523
1104124619
1104124838
1104125038
1104125065
1104125208
1104125320
1104125660
1104127546
1104127871
1104128093
1104128147
1104128207
1104160948
1104162483
1104202858
1104203208
1104203290
1104204445
1104204786
1104204849
1104204871
1104205103
1104205152
1104206324
1104208137
1104208226
1104208509
1104208752
1104209155
1104209196
1104212893
1104213861
1104218008
1104218088
1104218136
1104218673
1104249656
1104249793
1104251020
1104251079
1104251294
1104251683
1104251851
1104251866
1104251886
1104251940
1104251959
1104254134
1104254628
1104257505
1104257660
1104257744
1104257797
1104257819
1104258878
1104259224
1104259573
1104259590
1104259914
1104260901
1104261338
1104264351
1104264653
1104264944
1104264991
1104265720
1104265868
1104267406
1104267658
1104267761
1104268359
1104268424
1104268446
1104268552
1104268714
1104268940
1104269021
1104269059
1104269090
1104269129
1104269153
1104269224
1104269252
1104269284
1104269353
1104270169
1104270224
1104270306
1104270333
1104270379
1104270914
1104271639
1104271657
1104271671
1104271682
1104271708
1104271717
1104271764
1104271782
1104271842
1104271885
1104271984
1104272038
1104272096
1104272124
1104272211
1104272235
1104272276
1104276302
1104279455
1104279742
1104284153
1104284182
1104286340
1104286374
1104286441
1104286475
1104286525
1104286669
1104287598
1104287631
1104287642
1104288247
1104289574
1104289666
1104289752
1104289843
1104289951
1104289974
1104290027
1104290110
1104290256
1104290425
1104290456
1104290468
1104290485
1104290503
1104290540
1104290655
1104290684
1104290834
1104291985
1104292459
1104338496
1104347598
1104347964
1104350908
1104351011
1104351125
1104351250
1104359088
1104359134
1104359183
1104359225
1104359362
1104359415
1104359432
1104359806
1104359994
1104363032
1104365318
1104378444
1104382205
1104388760
1104388841
1104388994
1104389211
1104389323
1104389417
1104389830
1104389947
1104390085
1104390736
1104390749
1104390878
1104421430
1104421481
1104422416
1104422578
1104440542
1104440607
1104440617
1104440759
1104441087
1104441187
1104441196
1104441221
1104442375
1104446313
1104447053
1104447105
1104447242
1104447316
1104447367
1104450250
1104450272
1104450332
1104450390
1104450434
1104450497
1104450562
1104450654
1104450718
1104450735
1104450804
1104450852
1104450920
1104451118
1104451144
1104451435
1104455088
1104456467
1104457096
1104457188
1104466245
1104466346
1104466378
1104466404
1104466497
1104466584
1104466680
1104466713
1104466733
1104466827
1104466857
1104466878
1104466913
1104466966
1104466992
1104467172
1104468152
1104469320
1104469347
1104469381
1104474624
1104474674
1104474926
1104474942
1104474995
1104475006
1104475070
1104475139
1104475232
1104475284
1104475373
1104475655
1104475694
1104475818
1104475935
1104476062
1104476173
1104476308
1104476332
1104476371
1104476384
1104476535
1104476735
1104476760
1104476779
1104476844
1104476867
1104476915
1104478682
1104478886
1104478909
1104512235
1104512962
1104512985
1104513122
1104523663
1104523720
1104524270
1104524371
1104524386
1104524414
1104526548
1104526674
1104526705
1104526777
1104526795
1104526812
1104526826
1104526905
1104526984
1104527049
1104527088
1104527099
1104527165
1104527421
1104527460
1104527501
1104527605
1104527642
1104527696
1104527865
1104528129
1104528628
1104528661
1104528762
1104528789
1104528844
1104528884
1104529030
1104529068
1104529205
1104529230
1104529336
1104529470
1104529583
1104529995
1104530055
1104530122
1104530141
1104530256
1104530310
1104530330
1104530517
1104530549
1104530605
1104530620
1104530627
1104530639
1104530647
1104530666
1104530673
1104530737
1104530818
1104532786
1104533021
1104533044
1104533071
1104533095
1104535480
1104535503
1104537222
1104537272
1104537336
1104537645
1104537662
1104537811
1104537827
1104537959
1104538038
1104538051
1104538109
1104539244
1104539275
1104539477
1104539558
1104539568
1104539722
1104539876
1104540574
1104540585
1104540608
1104540656
1104540867
1104540950
1104541088
1104541269
1104541367
1104541546
1104541818
1104541905
1104542008
1104542023
1104542160
1104542201
1104542276
1104542319
1104542426
1104542478
1104542502
1104542573
1104542618
1104542631
1104542651
1104542685
1104542724
1104542740
1104542786
1104542798
1104542807
1104542870
1104542947
1104542980
1104543070
1104543347
1104543361
1104544519
1104544612
1104544665
1104544750
1104544798
1104560251
1104560304
1104560319
1104560390
1104560629
1104561219
1104561229
1104599241
1104599384
1104601768
1104601817
1104601828
1104601859
1104601905
1104601945
1104601986
1104601996
1104602105
1104602158
1104602183
1104602222
1104602357
1104602487
1104602526
1104603587
1104603654
1104603721
1104604339
1104604484
1104604493
1104604567
1104604607
1104604628
1104604680
1104604731
1104604779
1104604812
1104604867
1104604884
1104604903
1104605027
1104605070
1104605554
1104605739
1104605785
1104605814
1104605982
1104606049
1104606111
1104606196
1104606213
1104606252
1104606282
1104606308
1104608043
1104608089
1104608179
1104608306
1104608321
1104608339
1104608352
1104608418
1104608434
1104608469
1104608588
1104608639
1104608676
1104608759
1104608848
1104608875
1104608998
1104609013
1104609102
1104609118
1104609160
1104609225
1104609255
1104609353
1104609533
1104609586
1104609671
1104609719
1104609774
1104609850
1104609894
1104609906
1104609937
1104609994
1104610046
1104610114
1104610241
1104610342
1104611703
1104616918
1104616942
1104617041
1104617216
1104617394
1104621704
1104621754
1104622177
1104624287
1104634967
1104637894
1104637973
1104638064
1104638212
1104638378
1104646766
1104646898
1104647458
1104647541
1104647588
1104647640
1104647702
1104647783
1104647869
1104648083
1104648243
1104652113
1104652191
1104652258
1104653025
1104688478
1104688558
1104699412
1104699447
1104703601
1104703699
1104704399
1104705959
1104708591
1104708640
1104708786
1104708958
1104709012
1104709029
1104709097
1104709174
1104709769
1104709818
1104709901
1104718204
1104727517
1104727569
1104728275
1104728386
1104728633
1104729553
1104729698
1104730623
1104730634
1104730782
1104731035
1104731190
1104731247
1104731380
1104731447
1104731460
1104731521
1104731684
1104731705
1104731850
1104731958
1104731980
1104732109
1104732137
1104732155
1104732238
1104732272
1104733226
1104733238
1104737675
1104738004
1104738304
1104789509
1104791242
1104795718
1104797063
1104802296
1104802772
1104802863
1104803043
1104803889
1104804052
1104806098
1104806758
1104806870
1104807062
1104807522
1104807670
1104813281
1104813439
1104814034
1104814096
1104814218
1104814234
1104876639
1104878505
1104878697
1104878717
1104878741
1104878790
1104878923
1104878935
1104878968
1104881720
1104882215
1104882256
1104882291
1104882374
1104884400
1104885545
1104967207
1104967522
1104986119
1105056564
1105056618
1105056685
1105057982
1105058789
1105059815
1105060040
1105060360
1105061501
1105061521
1105061601
1105061783
1105061855
1105062344
1105062821
1105063244
1105063750
1105064782
1105065231
1105065301
1105065749
1105066004
1105066923
1105066991
1105067128
1105067212
1105067502
1105069231
1105069306
1105069517
1105069760
1105069942
1105134278
1105135069
1105135153
1105137126
1105147848
1105147931
1105147996
1105148023
1105148107
1105149339
1105149783
1105149967
1105150055
1105153440
1105153634
1105153866
1105153998
1105157638
1105157771
1105158372
1105158390
1105158431
1105158782
1105158797
1105163584
1105163728
1105163813
1105164013
1105164425
1105166492
1105166673
1105166681
1105166835
1105166865
1105169280
1105191720
1105191878
1105196572
1105196594
1105196708
1105196848
1105197114
1105197200
1105197420
1105199279
1105204565
1105205152
1105205289
1105211061
1105211231
1105233624
1105235748
1105235860
1105235920
1105236081
1105236135
1105236366
1105236560
1105237134
1105240479
1105245342
1105247211
1105248529
1105248592
1105250599
1105250856
1105250920
1105251296
1105288798
1105288836
1105288875
1105289443
1105289787
1105310690
1105311428
1105321871
1105321973
1105323360
1105323557
1105323796
1105323835
1105323862
1105323890
1105323981
1105324002
1105324167
1105324218
1105324311
1105324346
1105324813
1105324826
1105325009
1105325141
1105325209
1105325244
1105325290
1105325404
1105325578
1105325613
1105325654
1105325679
1105325739
1105325787
1105325800
1105500679
1105501332
1105501974
1105502025
1105502075
1105502187
1105502303
1105502356
1105502454
1105502475
1105502490
1105502579
1105502639
1105502856
1105502921
1105502957
1105502978
1105503068
1105503113
1105503410
1105503568
1105503581
1105503608
1105503666
1105503701
1105503717
1105503751
1105503806
1105503900
1105504129
1105504543
1105504600
1105504698
1105504829
1105504893
1105504939
1105505000
1105505075
1105505119
1105505141
1105567129
1105570456
1105570571
1105570849
1105580857
1105580919
1105581426
1105581468
1105581510
1105581601
1105581822
1105581932
1105581951
1105582105
1105582154
1105582188
1105582340
1105586958
1105587000
1105587054
1105587073
1105587199
1105587222
1105649451
1105655380
1105655455
1105655554
1105655681
1105655795
1105656097
1105656445
1105656936
1105656947
1105656977
1105657436
1105657704
1105660868
1105661659
1105667588
1105667670
1105667811
1105669698
1105669800
1105671625
1105671656
1105676784
1105676950
1105677156
1105677168
1105677223
1105677447
1105677527
1105678552
1105678740
1105679294
1105679337
1105740651
1105741209
1105741421
1105741922
1105742044
1105742561
1105742601
1105742703
1105743199
1105743293
1105743362
1105743395
1105743593
1105743809
1105746206
1105746593
1105746660
1105746700
1105749008
1105749074
1105749157
1105749167
1105749180
1105749209
1105749220
1105749249
1105749274
1105749299
1105749379
1105749399
1105749416
1105749455
1105749477
1105749497
1105749512
1105749726
1105750992
1105751356
1105756083
1105756880
1105756966
1105763103
1105763177
1105763297
1105763373
1105763441
1105763543
1105763644
1105763708
1105763753
1105763796
1105763897
1105764045
1105764159
1105764216
1105764339
1105764365
1105764541
1105766770
1105769393
1105769641
1105770537
1105770566
1105770622
1105770998
1105771302
1105771438
1105771658
1105771670
1105771676
1105771825
1105772514
1105772577
1105773050
1105773278
1105773346
1105773383
1105773685
1105773733
1105773747
1105773851
1105773898
1105773925
1105773997
1105774173
1105774203
1105774245
1105774300
1105774363
1105774392
1105774471
1105774604
1105774626
1105775630
1105804938
1105805068
1105808752
1105809977
1105810040
1105810097
1105810259
1105810644
1105810694
1105823148
1105834821
1105834844
1105834882
1105835056
1105835108
1105835945
1105835962
1105835992
1105836013
1105836156
1105836180
1105836340
1105836473
1105836647
1105836762
1105837989
1105838072
1105838138
1105838245
1105838377
1105838400
1105842858
1105847150
1105847161
1105847308
1105847333
1105847360
1105847382
1105847813
1105849741
1105850855
1105850876
1105851429
1105851497
1105851780
1105852200
1105852245
1105852282
1105852301
1105852712
1105852865
1105853812
1105853910
1105854063
1105854575
1105854593
1105857149
1105859633
1105897725
1105897900
1105899044
1105899390
1105900194
1105900285
1105929302
1105929571
1105929837
1105929890
1105929902
1105929947
1105929960
1105930001
1105932345
1105932360
1105990260
1105990271
1105990424
1105990455
1105990777
1105993137
1105997245
1105997274
1105997601
1105997641
1106000125
1106005488
1106011410
1106013210
1106013241
1106020948
1106021098
1106021153
1106021165
1106021209
1106021275
1106021326
1106021366
1106021378
1106021433
1106021447
1106021521
1106021541
1106021574
1106021589
1106021712
1106021745
1106021768
1106021819
1106021861
1106021944
1106022061
1106022125
1106022389
1106022453
1106022485
1106022497
1106022609
1106022667
1106022832
1106022977
1106023019
1106023042
1106023118
1106023281
1106023401
1106023526
1106023553
1106023585
1106023647
1106023718
1106023807
1106023820
1106024112
1106024148
1106024173
1106024193
1106024212
1106024272
1106024545
1106090909
1106096486
1106100940
1106101137
1106101148
1106101178
1106101301
1106101347
1106101469
1106101840
1106101939
1106101992
1106102040
1106102231
1106102256
1106102273
1106102300
1106102410
1106107585
1106107682
1106107705
1106107708
1106107729
1106107802
1106107853
1106107903
1106108048
1106108121
1106108132
1106108179
1106108207
1106108419
1106108429
1106108464
1106108499
1106108523
1106108540
1106108622
1106108699
1106109089
1106109152
1106109189
1106110368
1106110451
1106177725
1106177777
1106177830
1106177983
1106178182
1106179164
1106179240
1106179262
1106179321
1106179384
1106179593
1106180295
1106180805
1106180959
1106181887
1106182428
1106182434
1106185279
1106185393
1106185461
1106186128
1106186998
1106187018
1106187513
1106187546
1106187587
1106187688
1106187747
1106187925
1106188141
1106188227
1106188725
1106188847
1106188863
1106188873
1106189205
1106189715
1106190099
1106190147
1106190419
1106190999
1106191192
1106191476
1106193143
1106193262
1106193837
1106193867
1106195052
1106259994
1106265051
1106265072
1106265215
1106265806
1106265855
1106266077
1106266173
1106266281
1106268757
1106268820
1106268830
1106269185
1106269366
1106269425
1106272805
1106272927
1106272956
1106272976
1106273122
1106273897
1106274760
1106274779
1106277566
1106277605
1106277793
1106277856
1106277904
1106277962
1106277977
1106278032
1106278150
1106278552
1106278896
1106278920
1106278932
1106278953
1106280059
1106280168
1106280213
1106280332
1106280456
1106346186
1106346475
1106351055
1106353293
1106353767
1106359098
1106359371
1106365724
1106366381
1106366471
1106367166
1106367526
1106370790
1106370833
1106370953
1106405393
1106405492
1106405632
1106405861
1106407856
1106408302
1106408327
1106408384
1106408536
1106408556
1106410652
1106411659
1106411690
1106411907
1106411996
1106412295
1106412976
1106413208
1106413297
1106413621
1106413738
1106413838
1106413901
1106413914
1106413988
1106414086
1106414094
1106414686
1106414777
1106415201
1106415282
1106415310
1106415445
1106415827
1106415968
1106416484
1106416830
1106420217
1106420688
1106421030
1106421153
1106421182
1106421332
1106424963
1106425135
1106425209
1106425243
1106425263
1106425406
1106425447
1106425623
1106431582
1106433109
1106434266
1106435090
1106435133
1106435148
1106436664
1106436745
1106436775
1106436820
1106436920
1106437025
1106439749
1106440543
1106440625
1106440668
1106453586
1106453599
1106454029
1106454794
1106455027
1106455064
1106455128
1106455146
1106455306
1106455426
1106455576
1106455590
1106455792
1106455949
1106457367
1106457388
1106457434
1106461419
1106492497
1106492544
1106492917
1106493433
1106493624
1106493642
1106493683
1106494452
1106494483
1106494550
1106494816
1106526887
1106526952
1106527137
1106533602
1106542038
1106605527
1106606864
1106607171
1106607369
1106607558
1106608409
1106623807
1106623922
1106624023
1106625372
1106625800
1106625839
1106699554
1106701369
1106701423
1106708537
1106710183
1106710199
1106710366
1106710805
1106710858
1106710877
1106710911
1106711341
1106714003
1106715145
1106781586
1106781820
1106782289
1106782508
1106782634
1106782815
1106782945
1106783176
1106783239
1106784540
1106784583
1106784595
1106784895
1106785317
1106785525
1106787093
1106787139
1106787525
1106787710
1106787933
1106787959
1106788006
1106788252
1106788272
1106788339
1106788350
1106788381
1106788392
1106788444
1106788490
1106788497
1106788545
1106788578
1106788622
1106788677
1106788688
1106788720
1106788736
1106788764
1106788779
1106788832
1106788840
1106788862
1106788875
1106788901
1106788914
1106788961
1106788974
1106789014
1106789105
1106789142
1106789341
1106789363
1106791274
1106791365
1106791382
1106791631
1106792175
1106792609
1106792946
1106793018
1106793144
1106793161
1106793499
1106793925
1106793968
1106793982
1106794844
1106795497
1106863511
1106864201
1106864498
1106864854
1106864959
1106866341
1106866360
1106867488
1106867878
1106869068
1106873837
1106873902
1106874034
1106883975
1106884004
1106884152
1106885082
1106885208
1106887845
1106887863
1106887910
1106887965
1106887992
1106888283
1106888312
1106888430
1106888457
1106888531
1106888533
1106888581
1106888640
1106888678
1106954901
1106955176
1106955357
1106955465
1106958282
1106958518
1106959448
1106960142
1106960164
1106960205
1106960237
1106960787
1106961157
1106961170
1106961899
1106963368
1106963409
1106963433
1106963584
1106963599
1106963917
1106963928
1106964067
1106964419
1106964429
1106964690
1106964980
1106965011
1106965065
1106965143
1106965162
1106969242
1106969318
1106969330
1106969366
1106969709
1106970005
1106970229
1106970416
1106970443
1106970647
1106970807
1106970821
1106970872
1106970899
1106971297
1106971424
1106971555
1106971700
1106971730
1106971954
1106972835
1106974316
1106974346
1106974772
1106974838
1106975766
1106977389
1106978225
1106978472
1106978540
1107017278
1107017721
1107018013
1107018028
1107018429
1107018658
1107020912
1107021460
1107021637
1107022009
1107022237
1107022458
1107022532
1107023133
1107023255
1107023329
1107023460
1107023579
1107023736
1107023755
1107023861
1107025249
1107025339
1107025768
1107025817
1107025834
1107026048
1107026090
1107026163
1107029172
1107029340
1107029361
1107029458
1107030312
1107030363
1107030511
1107030718
1107031086
1107031121
1107033482
1107033904
1107034579
1107034645
1107034659
1107034692
1107034827
1107034853
1107034939
1107034964
1107035055
1107035233
1107035282
1107035298
1107035326
1107035350
1107035384
1107035669
1107035734
1107035827
1107036600
1107036831
1107036947
1107037036
1107037115
1107037282
1107037332
1107037360
1107037395
1107038725
1107040659
1107041161
1107047141
1107047672
1107047843
1107047896
1107048080
1107048177
1107049167
1107052321
1107054820
1107054880
1107054938
1107058401
1107058422
1107059429
1107059520
1107059560
1107059647
1107059696
1107060191
1107063274
1107063338
1107063424
1107063452
1107067187
1107068600
1107068620
1107068811
1107069148
1107069436
1107069482
1107099920
1107099968
1107100455
1107101340
1107101465
1107103793
1107104234
1107105702
1107109228
1107109258
1107109272
1107109435
1107109750
1107109853
1107110600
1107111526
1107111565
1107111715
1107111953
1107112753
1107116501
1107116547
1107117209
1107117680
1107121218
1107122263
1107122481
1107122878
1107124397
1107136730
1107136986
1107137092
1107137421
1107137491
1107137543
1107137893
1107137985
1107138077
1107476459
1107476523
1107476973
1107477531
1107477568
1107480512
1107480894
1107481059
1107481240
1107482870
1107483052
1107483688
1107483825
1107484645
1107485884
1107486073
1107486259
1107486327
1107487323
1107487459
1107487507
1107488610
1107488837
1107488999
1107489427
1107489890
1107490003
1107490068
1107490297
1107558941
1107559234
1107560553
1107560754
1107560837
1107560911
1107561281
1107562092
1107562555
1107562620
1107562660
1107562678
1107563498
1107564220
1107564261
1107564462
1107565742
1107566279
1107566688
1107566836
1107566873
1107567016
1107567033
1107567671
1107568067
1107568106
1107568124
1107570915
1107573615
1107573862
1107574158
1107574341
1107574357
1107574567
1107574604
1107574678
1107574701
1107574717
1107574772
1107574827
1107574843
1107574869
1107574878
1107574889
1107574914
1107574923
1107575002
1107575034
1107575150
1107575220
1107575231
1107575273
1107575353
1107575429
1107575445
1107575507
1107575521
1107575599
1107575621
1107576105
1107576216
1107576463
1107576478
1107576631
1107576727
1107614161
1107614386
1107614450
1107614484
1107614657
1107614764
1107614901
1107614954
1107615552
1107617583
1107617784
1107617851
1107617991
1107618221
1107618463
1107618582
1107618650
1107618713
1107618718
1107619226
1107619293
1107627791
1107631943
1107631990
1107632316
1107632330
1107632349
1107632452
1107632498
1107632623
1107632764
1107632834
1107633006
1107633086
1107633169
1107633218
1107633395
1107633601
1107634928
1107635030
1107635157
1107635184
1107635213
1107635226
1107635254
1107635282
1107635364
1107635397
1107635431
1107635450
1107635481
1107635573
1107635738
1107635759
1107635839
1107635864
1107635881
1107635919
1107635970
1107636055
1107636075
1107636178
1107636225
1107636245
1107636278
1107636336
1107636365
1107636450
1107636477
1107643867
1107643921
1107643988
1107644087
1107644262
1107646016
1107646037
1107646118
1107647991
1107648417
1107648438
1107648512
1107648532
1107648555
1107648603
1107648651
1107648761
1107648890
1107650815
1107651135
1107651306
1107651693
1107651860
1107658175
1107658287
1107659847
1107659871
1107660033
1107660074
1107660229
1107660369
1107660862
1107660940
1107661301
1107665603
1107665845
1107666303
1107668544
1107668597
1107672278
1107672299
1107672612
1107672679
1107672738
1107672940
1107673005
1107673051
1107673077
1107673354
1107673419
1107673555
1107673916
1107673945
1107673962
1107674020
1107674263
1107674912
1107675182
1107707735
1107707763
1107709644
1107709871
1107710032
1107710982
1107713386
1107714963
1107715578
1107716279
1107716399
1107716515
1107717003
1107717110
1107717208
1107717241
1107717280
1107717312
1107724531
1107724563
1107730539
1107737103
1107737252
1107737271
1107737749
1107738025
1107738371
1107738438
1107738499
1107741529
1107741751
1107742242
1107742344
1107742936
1107742960
1107742973
1107743046
1107743072
1107743164
1107743202
1107743216
1107743251
1107743289
1107743306
1107743448
1107743497
1107743536
1107743614
1107743626
1107744615
1107744827
1107744930
1107745020
1107745030
1107745516
1107745596
1107748173
1107813207
1107813346
1107813752
1107815331
1107816561
1107817847
1107817890
1107824236
1107824255
1107824267
1107824461
1107824520
1107824702
1107824822
1107824857
1107824937
1107824960
1107824978
1107825326
1107825398
1107825557
1107825580
1107826147
1107826377
1107826522
1107828101
1107828449
1107829218
1107829414
1107829626
1107829733
1107829897
1107831224
1107831513
1107831713
1107832034
1107832048
1107832132
1107832184
1107832198
1107832275
1107832546
1107832573
1107832657
1107832695
1107832723
1107832734
1107832774
1107832783
1107832832
1107832842
1107832966
1107833063
1107833680
1107833865
1107834004
1107834418
1107834443
1107834457
1107834736
1107834998
1107835128
1107835144
1107835200
1107835212
1107835226
1107835274
1107835527
1107835590
1107835630
1107835665
1107836224
1107836238
1107898881
1107898947
1107899021
1107899174
1107899182
1107899208
1107899284
1107899321
1107899436
1107899913
1107901657
1107906335
1107918509
1107918561
1107919889
1107920336
1107920374
1107920661
1107920755
1107921128
1107921846
1107922129
1107923374
1107924190
1107924415
1107924574
1107924608
1107924729
1107924945
1107924976
1107986825
1107989655
1107989739
1107990338
1107991596
1107991938
1108002559
1108002583
1108002592
1108002607
1108002719
1108002744
1108002819
1108002855
1108002873
1108002904
1108003022
1108003090
1108003325
1108003346
1108003397
1108003512
1108003806
1108003951
1108003994
1108004230
1108004246
1108004375
1108004562
1108004591
1108004652
1108010681
1108036861
1108075006
1108076081
1108076166
1108076396
1108076605
1108076841
1108076988
1108077540
1108077686
1108077747
1108077884
1108077919
1108077973
1108078112
1108090331
1108090756
1108090917
1108091474
1108091867
1108091933
1108093379
1108094139
1108094165
1108094693
1108095177
1108097455
1108142807
1108160783
1108161034
1108161178
1108161262
1108161363
1108161542
1108161750
1108162022
1108162136
1108162147
1108162195
1108162212
1108162375
1108162458
1108162571
1108163837
1108163854
1108164444
1108164955
1108164978
1108165707
1108181690
1108181776
1108182201
1108182606
1108183173
1108183189
1108183324
1108183436
1108183469
1108183877
1108183889
1108183928
1108186170
1108186237
1108186263
1108186465
1108186882
1108187859
1108221609
1108221634
1108221672
1108221770
1108233122
1108242062
1108242331
1108242754
1108243832
1108243958
1108244525
1108244655
1108267944
1108268032
1108268398
1108268586
1108268771
1108269530
1108269633
1108269897
1108270050
1108270375
1108270431
1108270569
1108271579
1108271656
1108271914
1108273303
1108273555
1108276043
1108276125
1108276217
1108276551
1108276589
1108276620
1108276737
1108276804
1108276893
1108276908
1108276935
1108277047
1108277287
1108277980
1108278143
1108278159
1108278295
1108278316
1108278387
1108278468
1108278713
1108278773
1108278823
1108278927
1108279032
1108279074
1108279120
1108279173
1108279193
1108279253
1108279306
1108279408
1108279422
1108279523
1108279625
1108279628
1108279688
1108279756
1108311914
1108314302
1108320829
1108321767
1108322029
1108322182
1108322308
1108322872
1108323023
1108323546
1108324142
1108330955
1108330983
1108331040
1108331113
1108331167
1108331251
1108331299
1108331428
1108331462
1108331482
1108331520
1108331657
1108331913
1108331975
1108332224
1108342141
1108342209
1108342250
1108342274
1108342311
1108342339
1108342402
1108342524
1108342762
1108343348
1108343421
1108343486
1108343502
1108343528
1108343629
1108343952
1108344445
1108344518
1108344690
1108344730
1108344744
1108344818
1108344849
1108345763
1108352275
1108352292
1108353428
1108353542
1108354075
1108354188
1108354231
1108354349
1108354456
1108354536
1108354585
1108354703
1108354748
1108354761
1108355022
1108355097
1108355355
1108355602
1108356654
1108418792
1108418983
1108419103
1108419418
1108421438
1108421530
1108421601
1108421718
1108421767
1108421939
1108422075
1108422228
1108422367
1108424860
1108424957
1108424993
1108425006
1108425064
1108425088
1108425154
1108425267
1108425449
1108425579
1108425769
1108425783
1108427210
1108427291
1108427303
1108427822
1108432168
1108438967
1108439146
1108439536
1108439616
1108439721
1108439900
1108440342
1108440782
1108440877
1108442100
1108442369
1108442413
1108442497
1108504553
1108506908
1108507057
1108507426
1108508058
1108508140
1108508144
1108509524
1108510120
1108510948
1108511093
1108511215
1108511300
1108511337
1108511367
1108511390
1108511406
1108511476
1108511487
1108511534
1108511558
1108511609
1108511696
1108511892
1108511958
1108512651
1108512958
1108514220
1108516334
1108516544
1108517654
1108518728
1108519037
1108519055
1108519082
1108590860
1108590873
1108591260
1108591484
1108592060
1108592988
1108595649
1108595879
1108595982
1108596982
1108597778
1108597990
1108599748
1108599778
1108600397
1108600459
1108600952
1108601154
1108601206
1108601323
1108604964
1108605876
1108605954
1108607867
1108608607
1108614310
1108614461
1108614596
1108614825
1108615732
1108616413
1108616485
1108675353
1108675650
1108675671
1108675675
1108675845
1108676121
1108676812
1108677000
1108677948
1108677969
1108678231
1108678359
1108679147
1108682633
1108683186
1108683444
1108683505
1108684468
1108684886
1108684896
1108684984
1108686356
1108686446
1108687318
1108687387
1108687587
1108687605
1108687754
1108687762
1108687920
1108688573
1108689356
1108689374
1108689540
1108691520
1108691622
1108691894
1108694199
1108694841
1108695015
1108695065
1108695187
1108698177
1108698796
1108700379
1108700880
1108701508
1108703909
1108703919
1108704157
1108704317
1108705314
1108705361
1108705423
1108708812
1108741055
1108741244
1108741311
1108741568
1108741977
1108742129
1108742142
1108742312
1108742342
1108742353
1108742399
1108742470
1108742573
1108743859
1108744151
1108744205
1108744254
1108744283
1108744333
1108744339
1108744365
1108744394
1108744423
1108744851
1108745061
1108745229
1108745265
1108745496
1108745639
1108745652
1108745679
1108745771
1108745933
1108747568
1108747809
1108748020
1108748047
1108748179
1108749077
1108749427
1108749499
1108749520
1108749849
1108749941
1108750030
1108750088
1108751108
1108752590
1108752694
1108752929
1108753094
1108754315
1108754398
1108755157
1108756052
1108756117
1108757783
1108758126
1108759176
1108759964
1108760351
1108760367
1108760829
1108761003
1108761167
1108761182
1108761271
1108761904
1108762164
1108762222
1108762235
1108762257
1108762321
1108762341
1108762358
1108762432
1108762502
1108762502
1108762555
1108762608
1108762632
1108762712
1108762880
1108762951
1108763014
1108763043
1108763183
1108763307
1108763427
1108763471
1108763522
1108763604
1108763660
1108763789
1108763808
1108764010
1108764487
1108766489
1108767257
1108768674
1108768744
1108768806
1108768971
1108768997
1108769017
1108769046
1108769121
1108769254
1108769274
1108770560
1108772517
1108772535
1108772632
1108772648
1108776586
1108784123
1108784211
1108784310
1108784410
1108786562
1108787212
1108787473
1108787484
1108788000
1108788219
1108788234
1108788614
1108788920
1108789239
1108789302
1108789317
1108789374
1108791951
1108792050
1108792081
1108792224
1108792231
1108792276
1108792651
1108793172
1108793229
1108793323
1108793710
1108793726
1108793763
1108794699
1108833490
1108833540
1108834418
1108834456
1108834536
1108834563
1108834601
1108834639
1108834650
1108834685
1108834706
1108834751
1108834830
1108834840
1108834863
1108834879
1108834911
1108834977
1108835115
1108835175
1108836053
1108836102
1108836116
1108836148
1108836222
1108836252
1108836282
1108839274
1108839542
1108839563
1108839725
1108839903
1108840223
1108840340
1108840391
1108840466
1108841043
1108841528
1108842512
1108842531
1108842617
1108842644
1108843300
1108843417
1108843492
1108843553
1108847593
1108847647
1108852230
1108852367
1108852472
1108852474
1108852531
1108852593
1108852832
1108852924
1108852979
1108853261
1108853268
1108853356
1108853370
1108853451
1108853459
1108853636
1108853682
1108853703
1108853707
1108853742
1108853875
1108853899
1108853947
1108853957
1108853998
1108854290
1108854576
1108854706
1108854735
1108854827
1108854836
1108854887
1108854931
1108854985
1108855048
1108855191
1108855281
1108855292
1108855307
1108855393
1108855458
1108855500
1108855504
1108855525
1108855584
1108855752
1108855925
1108856021
1108856059
1108856097
1108856151
1108856239
1108856247
1108856267
1108856311
1108856448
1108856714
1108856926
1108857663
1108862340
1108864790
1108864909
1108865128
1108865158
1108865215
1108865299
1108865422
1108865509
1108865704
1108865770
1108865820
1108865939
1108866043
1108866248
1108866252
1108867083
1108870625
1108870730
1108870838
1108871819
1108871897
1108872095
1108874278
1108874294
1108874950
1108875146
1108878417
1108878620
1108878841
1108879223
1108886008
1108886091
1108886111
1108886197
1108914072
1108919111
1108919659
1108919838
1108921363
1108921388
1108921402
1108921696
1108921997
1108922045
1108922354
1108922740
1108922866
1108923055
1108923306
1108923768
1108923864
1108924210
1108924350
1108924447
1108925720
1108926038
1108926066
1108926129
1108926229
1108926283
1108926642
1108927285
1108927508
1108927840
1108927892
1108928104
1108928199
1108928383
1108928666
1108936349
1108944630
1108944646
1108944670
1108948334
1108949665
1108950316
1108952881
1108952914
1108953475
1108953545
1108953616
1108953627
1108954006
1108956698
1108957508
1108958848
1108960202
1108960410
1108960423
1108960714
1109109353
1109109814
1109110132
1109110595
1109110897
1109111103
1109111644
1109112613
1109112639
1109113255
1109114918
1109115042
1109115129
1109117677
1109118858
1109120111
1109120202
1109120255
1109123537
1109123800
1109124498
1109124581
1109124665
1109124802
1109125069
1109125194
1109125356
1109125463
1109125546
1109125642
1109125696
1109125749
1109126059
1109128095
1109128328
1109128757
1109129292
1109129746
1109130538
1109130735
1109131426
1109131446
1109132200
1109132236
1109179891
1109193474
1109210181
1109210511
1109210514
1109210589
1109210662
1109210674
1109211213
1109211972
1109213503
1109214698
1109215088
1109215133
1109215523
1109216168
1109216182
1109216734
1109217099
1109218625
1109218747
1109218757
1109218855
1109219276
1109219344
1109219506
1109219509
1109219695
1109219726
1109219764
1109219839
1109219988
1109220320
1109220529
1109220560
1109220992
1109221065
1109290215
1109290865
1109294261
1109294656
1109296066
1109296225
1109296262
1109296387
1109296507
1109297479
1109297670
1109298495
1109302609
1109302833
1109303272
1109303678
1109304650
1109305234
1109305304
1109305368
1109305493
1109305514
1109305564
1109306408
1109306447
1109308075
1109308922
1109308957
1109309138
1109309515
1109309828
1109310205
1109369047
1109370282
1109370320
1109370769
1109370777
1109370855
1109371135
1109371306
1109371542
1109373739
1109374132
1109374730
1109375154
1109375800
1109376860
1109376995
1109378868
1109380192
1109381250
1109381605
1109381626
1109387336
1109387454
1109387463
1109387945
1109388792
1109388807
1109388912
1109389333
1109389448
1109389610
1109389756
1109391776
1109391993
1109392069
1109392362
1109392502
1109392631
1109392693
1109392723
1109393170
1109393226
1109393471
1109400738
1109400793
1109400832
1109401022
1109436377
1109436613
1109436748
1109436757
1109436819
1109436917
1109436963
1109437032
1109437050
1109437065
1109437110
1109437362
1109444672
1109448154
1109448306
1109448343
1109448397
1109448542
1109452183
1109452482
1109452521
1109453104
1109453252
1109453318
1109453736
1109453843
1109453966
1109455924
1109456395
1109456450
1109456619
1109456720
1109462820
1109462891
1109462985
1109464972
1109465243
1109465614
1109470543
1109471339
1109472010
1109472172
1109472452
1109472606
1109473045
1109473156
1109473283
1109473364
1109473494
1109473698
1109474483
1109474579
1109474733
1109474813
1109474877
1109474934
1109474966
1109475248
1109475362
1109475571
1109476250
1109476275
1109476381
1109476397
1109476789
1109476866
1109476963
1109478384
1109478712
1109481007
1109481240
1109481426
1109481453
1109481882
1109482022
1109482043
1109482067
1109482110
1109482169
1109482229
1109482512
1109519296
1109520288
1109520609
1109521545
1109521920
1109524410
1109524467
1109525591
1109525840
1109526215
1109526373
1109526437
1109542185
1109555753
1109555975
1109556557
1109557284
1109557314
1109557436
1109557561
1109558696
1109559204
1109559428
1109559726
1109559852
1109559917
1109559984
1109560081
1109560104
1109560141
1109560571
1109630515
1109643049
1109643118
1109646559
1109699035
1109699197
1109714633
1109716751
1109718331
1109718376
1109718468
1109718533
1109719050
1109719739
1109720648
1109720865
1109721467
1109722016
1109722572
1109727462
1109727487
1109727509
1109727716
1109728147
1109728471
1109728619
1109729807
1109731696
1109731779
1109731886
1109732063
1109732138
1109732493
1109732725
1109733485
1109803261
1109803392
1109803457
1109803489
1109803510
1109803874
1109803991
1109804052
1109804302
1109804633
1109805102
1109805135
1109808991
1109809216
1109809374
1109809860
1109817967
1109818442
1109818620
1109818666
1109818784
1109819336
1109819560
1109819625
1109819646
1109819810
1109819938
1109820013
1109820242
1109820513
1109820735
1109821131
1109821182
1109821392
1109821464
1109821594
1109822390
1109823807
1109824914
1109826096
1109826120
1109889444
1109889470
1109890028
1109890076
1109890577
1109890911
1109891150
1109895167
1109895805
1109896039
1109896402
1109896423
1109896849
1109896919
1109896943
1109901600
1109907332
1109907602
1109907706
1109907796
1109909292
1109909350
1109911948
1109912271
1109912324
1109912439
1109912466
1109912929
1109912977
1109913017
1109913157
1109913218
1109913304
1109913515
1109975301
1109976982
1109980752
1109982113
1109982132
1109983277
1109984783
1109986051
1109986122
1109986289
1109993611
1109994348
1109994576
1109994646
1109994648
1109995719
1110001027
1110051575
1110051849
1110051967
1110061452
1110064810
1110065777
1110066205
1110067751
1110077605
1110079427
1110087746
1110088396
1110090712
1110091917
1110091963
1110127998
1110130053
1110154016
1110154094
1110154404
1110154597
1110154913
1110155219
1110157375
1110160608
1110161669
1110162059
1110162160
1110162831
1110162869
1110164335
1110166656
1110166826
1110167147
1110167810
1110167928
1110243650
1110243864
1110247156
1110250517
1110250896
1110250989
1110251238
1110251262
1110251724
1110251763
1110252100
1110252148
1110254183
1110254955
1110257073
1110257284
1110321888
1110322598
1110323068
1110341794
1110341989
1110344861
1110344889
1110345017
1110345118
1110406447
1110407911
1110408087
1110408201
1110408261
1110408406
1110408822
1110409281
1110409899
1110411405
1110413168
1110419286
1110419835
1110420342
1110420634
1110420754
1110420961
1110421111
1110421169
1110421512
1110422553
1110422667
1110422997
1110423171
1110423267
1110423377
1110423879
1110424804
1110426934
1110427395
1110428107
1110432281
1110499628
1110504200
1110505346
1110506113
1110506332
1110506484
1110506585
1110506970
1110507961
1110508038
1110515324
1110580721
1110583137
1110591446
1110593792
1110593818
1110594198
1110594390
1110594623
1110605639
1110607592
1110607868
1110608234
1110608260
1110608908
1110610139
1110611889
1110612281
1110645774
1110646888
1110646987
1110647044
1110647213
1110647412
1110648296
1110648386
1110650798
1110652133
1110665987
1110666947
1110667014
1110667290
1110667789
1110668813
1110668856
1110682001
1110682089
1110685947
1110686111
1110686554
1110695399
1110696969
1110697121
1110697602
1110698229
1110698535
1110731337
1110733528
1110733605
1110734026
1110742870
1110751062
1110751256
1110751289
1110751768
1110752715
1110754072
1110755296
1110765568
1110766439
1110766634
1110766682
1110766950
1110769001
1110769038
1110769246
1110771148
1110772296
1110773077
1110773142
1110773180
1110774359
1110774463
1110774532
1110777934
1110858624
1110858833
1110859014
1110859109
1110859588
1110859933
1110860155
1110860229
1110860967
1110860982
1110860998
1110861008
1110861862
1110861995
1110862239
1110862379
1110862422
1110935900
1110936055
1110936940
1110937126
1110937990
1110938125
1110938710
1110938939
1110939193
1110940458
1110943455
1110943924
1110943988
1110944289
1110944408
1110944504
1110945754
1110945841
1110946053
1110946304
1110946486
1110946556
1110946709
1110946863
1110947033
1110947518
1110947650
1110947670
1111100011
1111100610
1111100746
1111101028
1111101934
1111103408
1111103958
1111104992
1111105234
1111105288
1111105376
1111105463
1111105587
1111105840
1111105902
1111106259
1111106294
1111106672
1111106963
1111107284
1111107395
1111108869
1111108965
1111108992
1111109612
1111109665
1111109797
1111117584
1111117636
1111119148
1111119271
1111185490
1111185655
1111187989
1111187996
1111188497
1111188534
1111188645
1111188733
1111188756
1111188768
1111188955
1111188987
1111189003
1111192731
1111192981
1111192997
1111194174
1111194845
1111196259
1111196363
1111196374
1111196641
1111197415
1111197603
1111197612
1111197847
1111197960
1111197975
1111198180
1111199056
1111199119
1111199295
1111199397
1111199416
1111200050
1111200135
1111200179
1111200247
1111200274
1111200439
1111200465
1111200490
1111200521
1111200931
1111200973
1111201351
1111201454
1111201503
1111202127
1111203456
1111203464
1111203509
1111203788
1111204122
1111204218
1111204330
1111204370
1111205375
1111209843
1111209862
1111209968
1111210022
1111210064
1111210104
1111210149
1111210161
1111210178
1111210190
1111210205
1111210217
1111210303
1111210363
1111210406
1111210508
1111210553
1111211719
1111212248
1111212758
1111212783
1111213128
1111213332
1111213400
1111213408
1111213422
1111213432
1111213477
1111213493
1111214269
1111215989
1111216023
1111216436
1111217791
1111217958
1111218031
1111220403
1111220895
1111220905
1111221244
1111221278
1111221312
1111243928
1111244041
1111247457
1111250238
1111250352
1111250390
1111252588
1111252729
1111257251
1111257607
1111257672
1111257773
1111257836
1111257852
1111258062
1111258137
1111262864
1111280358
1111281292
1111281327
1111281568
1111290173
1111291881
1111292036
1111296895
1111296905
1111296943
1111298430
1111299602
1111299616
1111299730
1111300572
1111300590
1111300748
1111300898
1111300949
1111301004
1111301057
1111301118
1111301178
1111301221
1111301380
1111302018
1111302109
1111302153
1111302177
1111302210
1111302234
1111302344
1111302431
1111302460
1111302480
1111302578
1111302602
1111332368
1111345118
1111345707
1111345868
1111349282
1111349391
1111349844
1111356289
1111356302
1111360341
1111360391
1111360447
1111374990
1111375362
1111375411
1111377566
1111378205
1111378829
1111379280
1111379308
1111379340
1111379382
1111379400
1111380104
1111380298
1111380375
1111380756
1111381333
1111381451
1111381463
1111381485
1111382424
1111382447
1111382549
1111382611
1111382638
1111382833
1111384169
1111384578
1111385374
1111385737
1111386814
1111389807
1111390560
1111390594
1111419022
1111419331
1111419371
1111419657
1111419703
[truncated: 1,325,655 more chars]
