# Supplementary material for: Stationarity of the inter-event power-law distributions
Source: PLoS One. 2017 Mar 27;12(3):e0174509. doi: 10.1371/journal.pone.0174509 (PMC5367707; doi:10.1371/journal.pone.0174509)
Supplement: S3 Dataset — (TXT) [file pone.0174509.s003.txt]

1267404453
1267410120
1267411500
1267411656
1267412874
1267412962
1267413256
1267416180
1267416585
1267417023
1267417413
1267417773
1267452854
1267452992
1267465569
1267477743
1267479099
1267479436
1267551232
1267551688
1267552046
1267552612
1267594033
1267631816
1267635130
1267636325
1267653486
1267654489
1267655213
1267716410
1267719450
1267800116
1267800651
1267835151
1267835727
1267836323
1267837748
1267838457
1267861976
1268007238
1268009373
1268010207
1268012083
1268012681
1268012990
1268018079
1268018713
1268020287
1268020742
1268024559
1268061858
1268062643
1268149806
1268152095
1268161864
1268167125
1268178972
1268179670
1268184042
1268190315
1268238437
1268415215
1268420893
1268511903
1268552477
1268698163
1268747059
1269093383
1269204384
1269296782
1269393234
1269394132
1269396216
1269396490
1269398759
1269398883
1269399658
1269547823
1269656299
1269662279
1269956677
1270001340
1270002727
1270038148
1270039390
1270087427
1270176027
1270176774
1270297342
1270321036
1270322758
1270323091
1270785447
1270950889
1270956604
1271269301
1271270684
1271355828
1271356157
1271428676
1271521935
1271523183
1271599960
1271600357
1271601590
1271772912
1271851745
1271961045
1272111515
1272238415
1272238823
1272399171
1272477149
1272483996
1272632652
1272632821
1272637762
1272725380
1272729198
1272732311
1272739473
1272813008
1272814429
1272815238
1272816164
1272816311
1272816716
1272820317
1272825736
1272827011
1272828310
1272829618
1272836518
1272838776
1272852082
1272852571
1272898674
1272937282
1272938237
1272996105
1273006847
1273008718
1273021174
1273022143
1273022197
1273111883
1273112170
1273121363
1273121530
1273122036
1273154690
1273155080
1273155646
1273156021
1273156864
1273171650
1273171744
1273172810
1273238549
1273239296
1273239854
1273246496
1273342161
1273580568
1273593709
1273594116
1273603720
1273604843
1273605718
1273605830
1273606501
1273606612
1273608657
1273612288
1273752368
1273753223
1273753293
1273802077
1273809832
1273836307
1273836373
1273836742
1273922421
1273922878
1273923222
1273924938
1273948656
1273948892
1273949373
1273949502
1273949659
1273949910
1273950180
1273950577
1273950622
1274097066
1274097855
1274108478
1274108526
1274108900
1274109728
1274110703
1274111320
1274111789
1274111890
1274148851
1274151542
1274152189
1274218014
1274218112
1274218889
1274219014
1274219200
1274219728
1274220967
1274294899
1274298564
1274298670
1274317968
1274356537
1274357173
1274358316
1274449528
1274450099
1274450889
1274452072
1274454043
1274454221
1274454791
1274455034
1274455103
1274470325
1274472829
1274473207
1274493691
1274670011
1274670156
1274671049
1274732631
1274733249
1274733367
1274733550
1274735353
1274735439
1274889098
1274972190
1274998001
1275164226
1275175166
1275177934
1275178069
1275178192
1275231747
1275232212
1275233168
1275233992
1275234410
1275234597
1275234654
1275234904
1275319133
1275329224
1275329470
1275331300
1275331408
1275340683
1275404894
1275406600
1275406789
1275406875
1275425546
1275426499
1275436963
1275658098
1275658360
1275658885
1275675007
1275709220
1275758636
1275776762
1275795524
1275924880
1276020834
1276021066
1276040642
1276169833
1276169967
1276171888
1276172669
1276173308
1276177935
1276279157
1276367739
1276369893
1276387715
1276465407
1276466829
1276467041
1276539724
1276539933
1276541077
1276544409
1276544820
1276544884
1276627017
1276754577
1277402478
1277508985
1277561513
1277569440
1277663114
1277773513
1278023054
1279060166
1279205786
1279582296
1279582726
1279804234
1280538352
1282411646
1282413033
1282414740
1282748560
1285879394
1286244202
1287973527
1289392592
1289392713
1289393033
1289504541
1289514451
1289678792
1289832805
1289833723
1290530794
1290791254
1291041468
1291041744
1291043110
1293658599
1294239352
1294239535
1294677713
1294843574
1295364409
1295366795
1295368126
1295384164
1295384233
1295452308
1295462686
1295468611
1295468738
1295469486
1295535083
1295542467
1295552902
1295648755
1295905033
1295988933
1296233994
1296234589
1296234657
1296235030
1296235566
1296235648
1296236111
1296236250
1296237079
1296241012
1296241052
1296241626
1296241807
1296243033
1296245633
1296246560
1296246615
1296247097
1296247617
1296247950
1296248254
1296249261
1296249624
1296250374
1296260112
1296324821
1296324859
1296512699
1296571477
1296573573
1296576134
1296576501
1296577889
1296589438
1296594299
1296594362
1296594479
1296594565
1296594975
1296664169
1296768091
1296772193
1296772268
1296773523
1296773841
1296774160
1296776179
1296776244
1296779327
1296846292
1296919508
1296922603
1296923794
1296930451
1296932229
1296934862
1296936293
1296955422
1296956573
1296957580
1296957940
1296958239
1296958703
1296959788
1296962249
1296964967
1296965066
1296965747
1297015408
1297015481
1297022187
1297023944
1297024139
1297027195
1297027886
1297028941
1297032869
1297115274
1297115923
1297116777
1297116945
1297118672
1297119150
1297119277
1297119612
1297119960
1297120009
1297120541
1297123327
1297123630
1297124182
1297177049
1297192962
1297199114
1297199242
1297210170
1297212010
1297212642
1297212729
1297213453
1297394820
1297395097
1297395157
1297397891
1297440529
1297440652
1297456631
1297468145
1297483801
1297484003
1297486073
1297486178
1297486536
1297689905
1297690206
1297690424
1297700092
1297701114
1297703324
1297703415
1297706709
1297727253
1297858992
1297859092
1297860741
1297903515
1297916461
1297917388
1297971203
1297972369
1297982409
1297982602
1297982672
1297982748
1297984546
1297984627
1297984751
1297991509
1298005444
1298053296
1298053371
1298053475
1298053566
1298053610
1298054016
1298054213
1298054569
1298054636
1298054707
1298072855
1298168225
1298168421
1298298346
1298302964
1298311651
1298322944
1298323927
1298323958
1298324422
1298386680
1298392124
1298392418
1298394660
1298395073
1298396776
1298398235
1298399151
1298400356
1298400849
1298402056
1298403811
1298403994
1298404254
1298405363
1298405474
1298405586
1298405854
1298405932
1298412921
1298422997
1298473705
1298485450
1298489484
1298492701
1298493157
1298494172
1298581695
1298582505
1298582627
1298582677
1298582816
1298583205
1298583254
1298583774
1298584555
1298585037
1298585140
1298585811
1298587527
1298587663
1298587715
1298588203
1298635779
1298636181
1298637751
1298657171
1298658652
1298660766
1298662711
1298664822
1298671225
1298672389
1298672880
1298673169
1298675145
1298678201
1298679462
1298679555
1298679704
1298679825
1298680224
1298680387
1298680722
1298680960
1298681758
1298682787
1298685456
1298687514
1298702449
1298736900
1298737522
1298737662
1298737894
1298739413
1298739732
1298740369
1298742056
1298742409
1298742456
1298746281
1298746750
1298746810
1298747117
1298747530
1298748244
1298748853
1298748905
1298749443
1298751873
1298755268
1298756557
1298756596
1298759544
1298766021
1298767279
1298768294
1298768716
1298821562
1298822493
1298822683
1298823120
1298823679
1298824335
1298834588
1298836748
1298838301
1298839055
1298840856
1298840906
1298842112
1298842197
1298843065
1298843197
1298927102
1298928112
1298928308
1298928869
1298952856
1298953212
1298953535
1298953814
1298989899
1298990663
1299002286
1299009313
1299012571
1299024752
1299024871
1299025064
1299026700
1299088128
1299089075
1299101915
1299104136
1299105045
1299107538
1299111938
1299113940
1299114541
1299114704
1299114849
1299114918
1299115094
1299115326
1299157700
1299158514
1299159377
1299164252
1299164678
1299178424
1299179834
1299181882
1299182601
1299182656
1299183811
1299187471
1299192970
1299193885
1299194733
1299195209
1299198351
1299198735
1299198769
1299198890
1299203301
1299204638
1299258790
1299267448
1299268193
1299268944
1299271817
1299275288
1299276605
1299277840
1299286571
1299286772
1299303239
1299303967
1299304234
1299324609
1299345608
1299348852
1299360176
1299373857
1299373922
1299374236
1299381366
1299402002
1299430926
1299452286
1299456612
1299694101
1299714210
1299714314
1299792549
1299793073
1299794197
1299794729
1299794981
1299800235
1299800428
1299801744
1299866600
1299873024
1299886514
1299887726
1299888748
1299891615
1299950061
1299950183
1299952469
1299953568
1299971123
1299976223
1299977886
1299982334
1299982513
1299984004
1300032599
1300037477
1300045001
1300055796
1300060265
1300061192
1300063199
1300063247
1300064214
1300064405
1300064527
1300065095
1300065895
1300066191
1300066245
1300066649
1300066915
1300067584
1300069436
1300069553
1300119476
1300120688
1300121516
1300121681
1300122326
1300122787
1300122829
1300123748
1300124753
1300126762
1300127445
1300128727
1300128949
1300130469
1300163546
1300163732
1300163881
1300204114
1300206464
1300209099
1300253332
1300257631
1300307480
1300307519
1300307569
1300307621
1300307661
1300308486
1300309044
1300309734
1300309766
1300309916
1300310353
1300310631
1300310684
1300310742
1300310928
1300311563
1300341538
1300383112
1300395285
1300395372
1300491429
1300493339
1300494191
1300494802
1300885739
1300885955
1300888653
1300891827
1300927463
1300977737
1300977911
1300978984
1301002484
1301002857
1301002897
1301007700
1301010181
1301037403
1301339870
1301341143
1301341202
1301346454
1301355885
1301435772
1301438626
1301443555
1301513476
1301514481
1301520310
1301521493
1301521547
1301530966
1301538349
1301690284
1301690358
1301690450
1301693907
1301694095
1301878062
1301966906
1302017586
1302020791
1302041286
1302043885
1302044540
1302125246
1302149209
1302203005
1302211830
1302211989
1302215174
1302217439
1302297045
1302297184
1302299767
1302301403
1302303842
1302306854
1302307027
1302308353
1302311098
1302553232
1302722819
1302723529
1302723602
1302724104
1302725181
1302733841
1302734070
1302736011
1302737310
1302737521
1302738291
1302742379
1302742476
1302745242
1302809475
1302810309
1302810404
1302815098
1302817077
1302819035
1302819475
1302819549
1302820192
1302820242
1302821244
1302822228
1302822349
1302822550
1302824577
1302825129
1302829631
1302886308
1302897629
1302898630
1302904642
1303158445
1303163710
1303163805
1303163944
1303166038
1303169790
1303341951
1303342472
1303344815
1303408848
1303410584
1303411887
1303416731
1303416833
1303420703
1303421254
1303423342
1303429964
1303430216
1303430501
1303430902
1303431278
1303431390
1303432266
1303432597
1303437333
1303487113
1303487593
1303489516
1303490786
1303491230
1303493930
1303498303
1303500867
1303505532
1303506699
1303506959
1303507275
1303511156
1303519745
1303522914
1303523150
1303757982
1303760925
1303762614
1303769181
1303769398
1303770894
1303777997
1303778152
1303780409
1303780451
1303780727
1303780983
1303781122
1303783501
1303784086
1303784253
1303848720
1303848860
1303856704
1303861593
1303861946
1303863254
1303868074
1304039607
1304040276
1304040306
1304045274
1304050430
1304050486
1304091715
1304110164
1304110608
1304113721
1304121554
1304136717
1304137509
1304137545
1304365209
1304371142
1304371704
1304374087
1304377848
1304450239
1304454536
1304454600
1304454719
1304454769
1304455593
1304455660
1304455893
1304458335
1304458557
1304460715
1304460860
1304462404
1304462624
1304462669
1304464809
1304466909
1304468256
1304469313
1304469365
1304472195
1304546870
1304547697
1304547785
1304555316
1304555371
1304555651
1304556557
1304556677
1304626889
1304627333
1304630724
1304630784
1304630823
1304644751
1304712416
1304712617
1304713216
1304713329
1304713535
1304713598
1304715380
1304715506
1304715792
1304720752
1304721030
1304970549
1304971068
1304971352
1304972364
1304979053
1304979212
1304979480
1304979758
1304981360
1304983290
1304983630
1304984091
1304986127
1304986450
1304986545
1304987477
1304987559
1304987623
1304987686
1304987818
1304987875
1304989462
1305055183
1305055601
1305063420
1305071584
1305071774
1305072050
1305138260
1305139580
1305140636
1305141451
1305142662
1305146454
1305146818
1305154055
1305233418
1305236982
1305239861
1305241537
1305241929
1305245587
1305314678
1305315650
1305319419
1305320195
1305321666
1305322139
1305323741
1305323794
1305323851
1305325904
1305326397
1305334104
1305334175
1305385268
1305387617
1305396569
1305398828
1305404738
1305406917
1305407208
1305424590
1305426217
1305482072
1305482229
1305482423
1305482476
1305484500
1305485070
1305488157
1305491731
1305492402
1305492783
1305493190
1305493285
1305493719
1305493775
1305494307
1305494416
1305494989
1305495744
1305498435
1305498694
1305502598
1305504450
1305504764
1305505233
1305505675
1305507239
1305508220
1305508407
1305508614
1305508720
1305508790
1305509119
1305509814
1305580425
1305590376
1305602112
1305602649
1305602801
1305605778
1305606196
1305606218
1305662987
1305663085
1305663399
1305663717
1305663781
1305665155
1305665281
1305665781
1305666005
1305666296
1305666404
1305667454
1305675172
1305675632
1305679039
1305679679
1305750032
1305753619
1305753900
1305755011
1305755360
1305755738
1305756500
1305758194
1305760602
1305760692
1305760989
1305765179
1305837721
1305838110
1305839304
1305841728
1305844469
1305844500
1305847357
1305852071
1305905767
1305917828
1305918011
1305918075
1305918510
1305918648
1305918684
1305919821
1305919858
1305920450
1305920497
1305921926
1305922091
1305922237
1305922717
1305923036
1305923555
1305923786
1305923864
1305925900
1305926602
1305926898
1305927946
1305928988
1305935445
1305935753
1305936874
1305937706
1306176755
1306180255
1306180904
1306182955
1306183276
1306183427
1306189187
1306192223
1306192345
1306197036
1306245435
1306245556
1306245936
1306245958
1306263605
1306263652
1306264094
1306264139
1306264963
1306267828
1306276366
1306277042
1306278080
1306279549
1306279578
1306280001
1306283462
1306283633
1306285127
1306285161
1306286807
1306330411
1306331202
1306331329
1306332223
1306333622
1306333722
1306350232
1306350277
1306350714
1306351448
1306419224
1306421274
1306435423
1306435478
1306435737
1306435821
1306436302
1306441162
1306447590
1306449457
1306449530
1306449708
1306449751
1306451759
1306451879
1306452841
1306516223
1306516334
1306525250
1306525323
1306525440
1306525506
1306528112
1306530985
1306531024
1306531589
1306789574
1306793682
1306851134
1306874395
1306874431
1306874764
1306874856
1306877122
1306943690
1306944167
1307044764
1307109926
1307111385
1307111513
1307133963
1307152799
1307377118
1307377175
1307469803
1307469878
1307470215
1307471330
1307471674
1307472251
1307472571
1307472985
1307473700
1307476508
1307477085
1307477780
1307478092
1307478619
1307478992
1307482130
1307650578
1307654030
1307660039
1308011793
1308082917
1308086625
1308086727
1308086762
1308088914
1308088978
1308089044
1308089196
1308232555
1308232663
1308232854
1308235227
1308235307
1308252138
1308252287
1308252650
1308253396
1308273463
1308275498
1308275636
1308275798
1308336809
1308337236
1308337470
1308337534
1308337907
1308338433
1308339548
1308340023
1308342155
1308343372
1308343511
1308343971
1308344293
1308345297
1308347071
1308347190
1308347512
1308355022
1308355072
1308355356
1308355492
1308363165
1308443122
1308443246
1308446074
1308519136
1308597949
1308598026
1308598546
1308598591
1308598818
1308599203
1308600516
1308612831
1308671369
1308687987
1308688082
1308692782
1308694490
1308694899
1308695017
1308754592
1308754802
1308754987
1308755138
1308771967
1308773252
1308774204
1308774712
1308774863
1308776085
1308778189
1308782141
1308782538
1308783036
1308839799
1308840246
1308861582
1308861654
1308862227
1308864510
1308866003
1308866846
1308868154
1308868178
1309206239
1309216363
1309271510
1309271584
1309277448
1309298307
1309298600
1309300370
1309307320
1309307464
1309364718
1309365905
1309367009
1309379274
1309382365
1309462274
1309462698
1309798743
1309798865
1309805614
1309805641
1309808314
1309814243
1309817344
1309817408
1309819974
1309822194
1309822345
1309822561
1309823405
1309823473
1309823672
1309824772
1309824937
1309880835
1309881058
1309886963
1309887009
1309888502
1309889024
1309889250
1309890059
1309891383
1309891622
1309895363
1309898474
1309900233
1309901186
1309986498
1309986765
1310066178
1310076112
1310076157
1310076193
1310152141
1310154734
1310159729
1310160093
1310160274
1310160344
1310166108
1310167614
1310168624
1310169685
1310172818
1310172854
1310419648
1310422770
1310424218
1310430645
1310431264
1310433075
1310434307
1310504595
1310505926
1310516579
1310517623
1310517778
1310576479
1310576877
1310577445
1310578012
1310578403
1310592669
1310593882
1310594497
1310594797
1310594882
1310594902
1310597295
1310597474
1310602021
1310603158
1310603444
1310604547
1310606291
1310606751
1310606816
1310666320
1310666395
1310673072
1310673630
1310674145
1310676038
1310681567
1310681639
1310681842
1310683697
1310687542
1310745677
1310745849
1310748280
1310778119
1310778440
1310998758
1311000328
1311020701
1311107946
1311112397
1311112614
1311113312
1311113664
1311115445
1311115635
1311190839
1311190937
1311191025
1311192939
1311193217
1311260037
1311261084
1311279272
1311283873
1311284183
1311285897
1311285944
1311288078
1311288329
1311288650
1311292025
1311292042
1311292214
1311449478
1311450744
1311452041
1311455414
1311463068
1311464860
1311468795
1311469723
1311471197
1311471329
1311472507
1311476695
1311477269
1311535094
1311535214
1311535840
1311535892
1311536017
1311536187
1311536687
1311536741
1311536811
1311540875
1311540953
1311541028
1311542695
1311543885
1311543905
1311544604
1311546015
1311546164
1311552419
1311552993
1311557284
1311559644
1311560178
1311560311
1311560357
1311561248
1311690139
1311690587
1311690653
1311691443
1311697182
1311717911
1311722008
1311776757
1311776860
1311780036
1311780979
1311794942
1311814073
1311817091
1311867853
1311868069
1311977214
1311983178
1311983229
1311983324
1311985524
1311985653
1311985698
1311985952
1311985994
1312228283
1312228394
1312228459
1312228962
1312230856
1312230876
1312235792
1312240516
1312241138
1312242195
1312242222
1312242529
1312242606
1312242753
1312242852
1312243138
1312243426
1312247832
1312247855
1312249534
1312300831
1312300945
1312301835
1312302662
1312322225
1312322249
1312323494
1312345686
1312370542
1312370729
1312372329
1312379435
1312381436
1312381498
1312396811
1312396910
1312397818
1312398143
1312398254
1312398296
1312398678
1312404394
1312405424
1312411457
1312412493
1312412638
1312412884
1312413131
1312413255
1312414619
1312414866
1312416366
1312465479
1312465560
1312498622
1312498846
1312498940
1312505941
1312574672
1312574968
1312575202
1312578877
1312578955
1312580544
1312584953
1312584988
1312585061
1312597342
1312643206
1312648499
1312651676
1312658528
1312658698
1312660033
1312664576
1312664630
1312672996
1312676158
1312676402
1312676598
1312676705
1312680455
1312684855
1312685382
1312733846
1312735292
1312736213
1312736704
1312739160
1312742616
1312744581
1312750105
1312750995
1312752680
1312755087
1312757956
1312763372
1312763695
1312763732
1312768268
1312768517
1312769989
1312835245
1312835825
1312835879
1312836518
1312836601
1312837334
1312837421
1312837462
1312837617
1312838125
1312838205
1312842462
1312843289
1312843916
1312844189
1312844425
1312844615
1312845018
1312845643
1312846468
1312846925
1312847167
1312850256
1312850504
1312856754
1312856923
1312861336
1312861435
1312918322
1312919550
1312919596
1312920488
1312920775
1312920854
1312920923
1312922392
1312923085
1312923307
1312923348
1312924659
1312925622
1312930066
1312935647
1312936865
1312937468
1312947774
1313029811
1313030277
1313030682
1313032326
1313105360
1313105606
1313105741
1313107451
1313107781
1313176161
1313176279
1313177664
1313177855
1313177921
1313178562
1313178786
1313181268
1313182893
1313186922
1313188214
1313196480
1313196889
1313432436
1313432548
1313433383
1313435045
1313438580
1313438806
1313438854
1313439455
1313439548
1313439749
1313450205
1313450527
1313612812
1313613794
1313615047
1313632790
1313632905
1313634122
1313707032
1313707161
1313707639
1313708806
1313708866
1313709247
1313712295
1313712792
1313714215
1313714410
1313714452
1313714505
1313715125
1313715306
1313718046
1313720592
1313781215
1313781390
1313789961
1313791584
1313793412
1314045386
1314049127
1314059304
1314061450
1314068981
1314069443
1314069521
1314072341
1314072389
1314072562
1314072953
1314073217
1314133566
1314135491
1314145907
1314147187
1314147270
1314148998
1314149178
1314149267
1314149374
1314149900
1314150780
1314150839
1314150974
1314151828
1314156027
1314158669
1314158704
1314213753
1314216975
1314217660
1314219809
1314233771
1314309742
1314311050
1314311200
1314313966
1314316503
1314316662
1314921447
1314996010
1314996622
1314997678
1315082459
1315090902
1315090940
1315091392
1315092631
1315092915
1315097127
1315339204
1315340735
1315342114
1315342178
1316617677
1316617709
1316617747
1316617848
1316621059
1319299536
1319299569
1319381608
1319391037
1319391072
1319397657
1320089606
1320366819
1320366968
1320367181
1320594454
1320595740
1320780687
1320855321
1321046578
1321047444
1321047496
1321047861
1321049068
1321049740
1321051951
1321053492
1321054216
1321054775
1321055036
1321055159
1321055217
1321055317
1321055487
1321057773
1321058014
1321058084
1321058180
1321058359
1321060298
1321061928
1321062290
1321063134
1322230474
1322231959
1322233562
1322234156
1322234716
1322238017
1322512286
1322512453
1322519007
1322751376
1322752152
1322752262
1323119849
1323120461
1323122082
1323215111
1323383255
1323384913
1323705949
1323721823
1323721950
1323722498
1323727853
1323739245
1323790717
1323808950
1323810760
1323879037
1323895717
1323896757
1323972438
1323973832
1324223706
1324316337
1324317096
1324317963
1324322678
1324331470
1324352931
1324396780
1324396832
1324397865
1324398017
1324399195
1324400076
1324402380
1324403521
1324410338
1324412826
1324415012
1324415469
1324415507
1324415752
1324418141
1324421733
1324425164
1324485177
1324486507
1324487983
1324489025
1324489096
1324493673
1324494241
1324494746
1324494830
1324502606
1324503681
1324506540
1324506956
1324567982
1324570566
1324574038
1325009020
1325009161
1325010096
1325019675
1325019720
1325019890
1325021109
1325089556
1325089874
1325091760
1325091824
1325094325
1325096427
1325098346
1325099575
1325103210
1325179292
1325184163
1325185654
1325185687
1325196982
1325264565
1325273561
1326126717
1326143948
1326144594
1326207772
1326223646
1326223972
1326231609
1326380306
1326395751
1326395913
1326467340
1326468231
1326470032
1326471858
1326478319
1326479285
1326481151
1326482414
1326482466
1326482497
1326482743
1326487571
1326490473
1326493114
1326494744
1326498580
1326822014
1326822957
1326836128
1326836211
1326900674
1326912748
1326914976
1326915087
1326990368
1326990603
1327764139
1327788491
1327861733
1327952587
1327968742
1328028960
1328029619
1328030464
1328383910
1328384177
1328384189
1328384402
1328384420
1328384489
1328384892
1328386505
1328386659
1328387064
1328470487
1328470607
1328470742
1328470792
1328470891
1328471098
1328471613
1328810304
1328816722
1328816973
1328821886
1328823238
1328824373
1328824420
1328825299
1328827989
1328829043
1328887337
1328909524
1328909948
1328913877
1328920099
1329059407
1329060100
1329061971
1329062520
1329062588
1329064825
1329066000
1329066268
1329077365
1329078117
1329078189
1329078655
1329079487
1329082104
1329083849
1329085265
1329086849
1329090054
1329149618
1329149650
1329149696
1329153683
1329161301
1329237011
1329244122
1329244164
1329250573
1329250740
1329250931
1329251942
1329252212
1329253486
1329253531
1329253663
1329253758
1329253930
1329254154
1329255774
1329256093
1329263091
1329277590
1329277993
1329334404
1329336423
1329426611
1329426945
1329429721
1329430102
1329494982
1329497400
1329498290
1329511898
1329932482
1329946942
1329947763
1329947921
1329947967
1329948080
1330018645
1330045734
1330045942
1330099134
1330099278
1330099409
1330100351
1330105041
1330106553
1330106709
1330118071
1330127433
1330127499
1330127840
1330129217
1330354232
1330356327
1330356593
1330357164
1330357525
1330357773
1330358415
1330358498
1330358677
1330362777
1330362851
1330363165
1330364483
1330365480
1330367732
1330367843
1330368307
1330390201
1330446042
1330450276
1331275664
1331756300
1331756642
1331756798
1331756889
1331757311
1331757393
1331757767
1331922679
1331924076
1332272427
1332272596
1332273081
1332274118
1332275542
1332275623
1332297229
1332309013
1332309067
1332374475
1332426507
1332528375
1332528458
1332530635
1332538138
1332801519
1332868746
1332868867
1332955342
1333127305
1333150899
1334071121
1334081737
1334168371
1334170617
1334256524
1334256857
1334257470
1334339536
1334339553
1334339558
1334339675
1334339716
1334339805
1334340834
1334419484
1334423094
1334423134
1334423335
1334423404
1334423475
1334423647
1334423966
1334424022
1334878681
1334893147
1334893728
1334894022
1334894075
1334895271
1335145706
1335189083
1335190277
1335190578
1335190718
1335190831
1335191228
1335199320
1335200143
1335243295
1335282440
1335389038
1335390655
1335391171
1335550030
1335576110
1335576290
1335576370
1335576908
1335577086
1335580159
1335623676
1335623763
1335624227
1335624589
1335624893
1335792129
1335809045
1335814124
1335814180
1335823629
1335825583
1335839544
1335889452
1335890265
1335890290
1335890550
1335890654
1335912074
1336099407
1336099746
1336099979
1336100264
1336100358
1336100458
1336173506
1336173590
1336174477
1336174832
1336174983
1336266029
1336266484
1336266596
1336353509
1336353634
1336353979
1336354073
1336354224
1336354447
1336354607
1336355291
1336356905
1336415736
1336452982
1336511357
1336580081
1336593752
1336596160
1336596641
1336597291
1336670067
1336677875
1336685637
1336688309
1336694607
1336694953
1336697917
1336755088
1336755346
1336755376
1336759093
1336759270
1336761335
1336761712
1336763532
1336763950
1336764022
1336849938
1336851429
1336931131
1336931281
1336962258
1336962330
1337015206
1337090832
1337091642
1337093810
1337094325
1337184785
1337270234
1337270255
1337273861
1337278523
1337280999
1337282068
1337282547
1337283458
1337284705
1337289104
1337289700
1337294495
1337300025
1337300342
1337300550
1337306671
1337346875
1337347558
1337347618
1337358614
1337358716
1337358799
1337358884
1337361080
1337362569
1337539246
1337539420
1337611255
1337611361
1337704306
1337722438
1337722719
1337734284
1337782183
1337783377
1337783619
1337783849
1337783966
1337784013
1337784777
1337784879
1337784928
1337784954
1337785474
1337796597
1337808643
1337824356
1337824494
1337824754
1337825759
1337825823
1337833483
1337833643
1337833708
1337867985
1337898607
1337953633
1337963016
1337963347
1337970714
1337972533
1337972698
1337973583
1337982208
1337982407
1338053205
1338070895
1338149060
1338149278
1338149348
1338171467
1338174464
1338174502
1338210825
1338220042
1338231692
1338234059
1338234266
1338234416
1338370000
1338495482
1338495652
1338498452
1338499993
1338501275
1338506299
1338649790
1338652842
1338834178
1338834221
1338852749
1338916724
1338916970
1338918067
1338918134
1338920086
1338920228
1338920426
1338927387
1338927428
1338928378
1338941532
1338943003
1338943433
1339004361
1339004398
1339004424
1339025545
1339025583
1339095865
1339095909
1339096778
1339171603
1339171641
1339189730
1339189843
1339280639
1339281135
1339281244
1339284864
1339284938
1339416304
1339416474
1339417926
1339436179
1339436248
1339436527
1339436631
1339436935
1339437129
1339437365
1339437460
1339437709
1339437781
1339437828
1339437902
1339438452
1339441875
1339442265
1339442330
1339442530
1339442695
1339442841
1339442945
1339443485
1339443753
1339445117
1339445296
1339445378
1339507180
1339510868
1339512124
1339587941
1339587986
1339934637
1339936642
1340019479
1340019540
1340022262
1340022303
1340023390
1340054417
1340054989
1340055055
1340055422
1340055545
1340104739
1340104787
1340104914
1340104977
1340106396
1340106749
1340107043
1340107372
1340108331
1340109191
1340109864
1340109985
1340110600
1340124522
1340124849
1340125005
1340125320
1340125368
1340125468
1340199783
1340200807
1340200838
1340277488
1340277620
1340277964
1340278061
1340278570
1340278622
1340282513
1340282533
1340282607
1340283231
1340287531
1340289871
1340290113
1340313959
1340316407
1340373774
1340380319
1340380999
1340391094
1340391506
1340391571
1340454257
1340454351
1340454792
1340455769
1340460052
1340460115
1340461180
1340470224
1340541214
1340541385
1340542096
1340543020
1340624154
1340624230
1340640172
1340640704
1340645527
1340669947
1340672074
1340712350
1340719028
1340720751
1340723880
1340725970
1340733762
1340765882
1340804322
1340804430
1340804708
1340806437
1340809061
1340846307
1340846805
1340884080
1340970789
1340974546
1340974939
1340975516
1340976432
1340978377
1340979518
1340979778
1340981624
1340984492
1340997217
1340997387
1341038590
1341063182
1341064331
1341067228
1341143933
1341148247
1341155557
1341155865
1341156066
1341156203
1341156292
1341156353
1341157755
1341158073
1341163712
1341165948
1341166591
1341166660
1341166723
1341167037
1341167574
1341168653
1341264187
1341272783
1341326672
1341330520
1341365929
1341367010
1341408929
1341494502
1341539936
1341592194
1341595317
1341612745
1341669448
1341670032
1341750944
1341753649
1341754179
1341754263
1341759220
1341857573
1341857799
1342006099
1342006140
1342094292
1342097010
1342107934
1342135773
1342185080
1342185394
1342186186
1342186237
1342186305
1342186351
1342186365
1342186507
1342186835
1342189693
1342271948
1342272211
1342272235
1342273306
1342276521
1342279044
1342444796
1342444862
1342444917
1342444982
1342445031
1342445101
1342527877
1342528096
1342528408
1342556250
1342556399
1342560741
1342560967
1342615121
1342615214
1342648300
1342648328
1342648360
1342648395
1342648699
1342663578
1342703834
1342703955
1342704042
1342705127
1342705730
1342706181
1342709520
1342716878
1342791196
1342791654
1342791690
1342792145
1342796949
1342902456
1342902517
1342902975
1343090667
1343090887
1343140667
1343140842
1343140870
1343141062
1343141517
1343141638
1343141676
1343141694
1343141758
1343141772
1343144102
1343147913
1343221006
1343236417
1343236450
1343250320
1343250410
1343250683
1343250836
1343251282
1343303535
1343303624
1343313612
1343314987
1343334607
1343337980
1343418192
1343523000
1343758272
1343848707
1343848765
1343925490
1344141948
1344353917
1344354007
1344362771
1344368959
1344372736
1344472427
1344515428
1344532951
1344536262
1344617551
1344617562
1344617756
1344617978
1344618162
1344618176
1344618190
1344619953
1345065140
1345065745
1345074963
1345075401
1345078720
1345078866
1345120161
1345120248
1345120914
1345121903
1345124275
1345150358
1345156153
1345177600
1345178185
1345191334
1345192241
1345573413
1345654420
1345670041
1345670101
1345670156
1345670894
1345671192
1345761393
1345765854
1345918186
1345918458
1345918579
1345918665
1345919058
1345920091
1345920506
1345920578
1345920928
1345921046
1345922547
1345922785
1345925823
1345933684
1345934064
1345938767
1345939179
1345939799
1345940512
1345987177
1345987867
1345988438
1345988900
1345990320
1345995500
1345996159
1345996300
1345997243
1345999366
1346022999
1346024260
1346027500
1346029046
1346031027
1346035239
1346035867
1346076646
1346077179
1346079473
1346102945
1346102990
1346103148
1346103188
1346107003
1346355708
1346366982
1346367177
1346370064
1346370179
1346370251
1346370426
1346450496
1346452643
1346452931
1346520110
1346521195
1346521357
1346536595
1346536783
1346538337
1346538660
1346538739
1346538868
1346539218
1346539455
1346539786
1346540436
1346542175
1346542324
1346542724
1346543858
1346543920
1346544117
1346544967
1346545259
1346545627
1346545690
1346545738
1346546091
1346546182
1346546195
1346546690
1346546888
1346547687
1346547734
1346547756
1346547949
1346549104
1346550357
1346550492
1346550565
1346550608
1346550731
1346550812
1346551802
1346552114
1346552330
1346552446
1346552792
1346552912
1346554019
1346554043
1346554337
1346555269
1346555378
1346556345
1346587458
1346587729
1346588225
1346588614
1346588763
1346588801
1346588911
1346589311
1346594039
1346594922
1346595324
1346595434
1346595586
1346595657
1346595710
1346595754
1346596346
1346596640
1346596789
1346596940
1346597081
1346597251
1346597491
1346597760
1346597923
1346598576
1346598712
1346598785
1346598946
1346601692
1346601770
1346602299
1346602421
1346602564
1346603193
1346603238
1346603370
1346604601
1346604780
1346605589
1346605673
1346605822
1346606768
1346607029
1346607094
1346607222
1346607240
1346607363
1346607502
1346607773
1346608562
1346608610
1346610144
1346610200
1346610266
1346610320
1346610379
1346610532
1346610652
1346611039
1346611953
1346612273
1346612361
1346612566
1346612898
1346613300
1346613622
1346636155
1346689936
1346690016
1346694428
1346695258
1346696287
1346696335
1346696763
1346769140
1346769520
1346770334
1346770821
1346771658
1346772274
1346773222
1346773523
1346773599
1346792956
1346793491
1346800724
1346805159
1346874267
1346883097
1346938300
1346946809
1346949293
1346960605
1346960756
1346965868
1346966335
1346967065
1346969311
1346969987
1346971654
1347022820
1347023037
1347023121
1347025237
1347025275
1347025352
1347026661
1347027611
1347027668
1347029713
1347034752
1347035162
1347035206
1347036866
1347038129
1347038235
1347039605
1347039691
1347040465
1347050395
1347053223
1347083250
1347202587
1347211898
1347214771
1347215994
1347240808
1347242063
1347282733
1347284696
1347293908
1347293932
1347299623
1347303593
1347305215
1347305227
1347310696
1347311316
1347319472
1347319597
1347320113
1347320220
1347320271
1347321265
1347321386
1347321456
1347322033
1347330273
1347382659
1347382677
1347382748
1347382782
1347382838
1347382867
1347385817
1347385864
1347387298
1347388663
1347388816
1347390497
1347391000
1347393112
1347393556
1347398884
1347398903
1347398966
1347398991
1347399062
1347399350
1347399642
1347399802
1347400060
1347400070
1347400551
1347401056
1347401105
1347401131
1347403870
1347404440
1347404752
1347404794
1347405091
1347462058
1347462860
1347472466
1347477140
1347490334
1347540338
1347541173
1347553428
1347558298
1347558315
1347564221
1347569052
1347570676
1347571584
1347576954
1347577278
1347577838
1347577941
1347578557
1347628226
1347631464
1347631641
1347636257
1347646488
1347646796
1347646879
1347648782
1347729276
1347729590
1347729738
1347731260
1347731796
1347731970
1347732561
1347733239
1347734041
1347734207
1347734227
1347734279
1347738816
1347740103
1347742638
1347743849
1347744855
1347759382
1347814950
1347816890
1347816980
1347817052
1347817236
1347835084
1347835281
1347835307
1347835386
1347835777
1347845571
1347846179
1347846327
1347846400
1347846660
1347846732
1347847131
1347847202
1347849788
1347893698
1347894074
1347894391
1347899923
1347900055
1347900899
1347903315
1347904148
1347905692
1347905885
1347906137
1347906388
1347906969
1347908136
1347908726
1347908803
1347918972
1347919307
1347919522
1347919943
1347920006
1347920335
1347920690
1347920823
1347922879
1347925065
1347981500
1347986727
1347986781
1348002882
1348003229
1348005192
1348006146
1348064090
1348064248
1348064318
1348065318
1348069982
1348080063
1348084251
1348084267
1348088018
1348088232
1348088617
1348088696
1348088911
1348088917
1348088965
1348088986
1348089001
1348089143
1348089380
1348089473
1348090140
1348090377
1348091147
1348091867
1348102716
1348144168
1348147333
1348157105
1348157256
1348158866
1348172219
1348177033
1348241235
1348241288
1348241944
1348242654
1348243409
1348243882
1348244774
1348245112
1348245254
1348245378
1348245579
1348245737
1348246978
1348247155
1348247316
1348247678
1348250293
1348250429
1348250506
1348250584
1348250682
1348250772
1348250878
1348251158
1348251278
1348251509
1348251579
1348251599
1348251626
1348251677
1348251757
1348252066
1348252483
1348252524
1348252574
1348258309
1348258626
1348267758
1348267788
1348268328
1348271277
1348271299
1348271321
1348271783
1348272102
1348272139
1348272203
1348272320
1348272587
1348519553
1348520435
1348523193
1348529589
1348532176
1348532890
1348578854
1348580000
1348581833
1348591463
1348592125
1348600272
1348600564
1348606225
1348606752
1348606817
1348664640
1348672622
1348672972
1348698225
1348699292
1348701102
1348701287
1348701332
1348704238
1348708797
1348709494
1348710543
1348710944
1348712352
1348714464
1348750626
1348751292
1348751707
1348752494
1348752872
1348752997
1348760318
1348765768
1348770834
1348772279
1348772370
1348782060
1348782121
1348783590
1348784008
1348788389
1348843116
1348847432
1348849556
1348849604
1348856097
1348857363
1348857760
1348858202
1348858413
1348858849
1348858983
1348859174
1348859215
1348859248
1348859364
1348861000
1348861576
1348862019
1348862118
1348862164
1348862475
1348869857
1348869954
1348870152
1348877540
1348878980
1348879249
1348879360
1348879758
1348880884
1348881407
1348883460
1348883629
1348884157
1348885762
1348934873
1348934934
1348935179
1348935458
1348935640
1348936732
1348942324
1348942765
1348943583
1348943620
1348943825
1349010947
1349012377
1349013571
1349014088
1349014760
1349016421
1349016694
1349020808
1349021583
1349021920
1349021962
1349023638
1349024369
1349025442
1349025999
1349026197
1349026737
1349027881
1349028168
1349028683
1349029258
1349029566
1349029700
1349030360
1349030783
1349036832
1349037141
1349038230
1349038454
1349038943
1349039206
1349039770
1349040020
1349041486
1349041858
1349044247
1349044922
1349091270
1349093288
1349094097
1349095074
1349099650
1349107054
1349107329
1349107601
1349107875
1349110795
1349113044
1349120571
1349129848
1349129863
1349183575
1349184044
1349184389
1349184441
1349184911
1349189694
1349194413
1349197040
1349199276
1349201461
1349202330
1349202715
1349215101
1349219592
1349232228
1349233251
1349233371
1349233435
1349233603
1349233610
1349233635
1349233719
1349233753
1349233789
1349234697
1349234741
1349235138
1349236510
1349238090
1349239965
1349240842
1349240967
1349268322
1349269230
1349269300
1349269933
1349281231
1349282440
1349284921
1349289408
1349289455
1349289846
1349296743
1349298414
1349303739
1349303836
1349304016
1349304667
1349306963
1349352810
1349352845
1349353156
1349353191
1349353495
1349353643
1349353857
1349353894
1349353989
1349354026
1349355610
1349355683
1349356824
1349356881
1349357452
1349367491
1349367620
1349367731
1349367761
1349367783
1349367824
1349367883
1349367965
1349368658
1349368672
1349368818
1349369521
1349370047
1349370199
1349449440
1349459780
1349461317
1349462621
1349462733
1349511998
1349530457
1349531714
1349531829
1349532737
1349533347
1349533411
1349535170
1349536603
1349537075
1349537118
1349537384
1349537826
1349537845
1349537979
1349538087
1349539726
1349539790
1349539828
1349539881
1349540122
1349545585
1349545887
1349546319
1349546356
1349547661
1349547687
1349548192
1349549745
1349549817
1349551440
1349554536
1349557872
1349557973
1349558594
1349559609
1349559806
1349559980
1349560058
1349560930
1349562854
1349562975
1349563586
1349565365
1349566542
1349567929
1349567943
1349568294
1349569457
1349570948
1349571672
1349571693
1349571783
1349571978
1349575884
1349576002
1349576161
1349576552
1349583156
1349583209
1349611711
1349613480
1349613701
1349613836
1349614725
1349614829
1349614854
1349617026
1349617129
1349617365
1349617520
1349617709
1349623603
1349623751
1349623869
1349623947
1349624026
1349624424
1349624542
1349624834
1349625217
1349625347
1349625558
1349625892
1349626214
1349626402
1349626936
1349627074
1349631097
1349631393
1349631525
1349631817
1349632094
1349632621
1349632648
1349632663
1349633226
1349633282
1349633953
1349634124
1349634271
1349634480
1349634500
1349635398
1349635449
1349635740
1349635980
1349638337
1349638496
1349638532
1349638600
1349639925
1349640259
1349640729
1349641419
1349642603
1349643088
1349643327
1349644530
1349644793
1349645740
1349646100
1349646165
1349647454
1349648657
1349648817
1349649418
1349649429
1349649439
1349649457
1349649472
1349649775
1349649898
1349650303
1349650401
1349650628
1349650710
1349651025
1349651127
1349651376
1349651647
1349651945
1349655275
1349655528
1349655625
1349655701
1349655736
1349655791
1349655809
1349655839
1349655913
1349655923
1349656138
1349656176
1349656860
1349656889
1349656984
1349657352
1349657658
1349660782
1349660832
1349660998
1349661100
1349663755
1349663800
1349663955
1349665469
1349665590
1349665771
1349668760
1349880335
1349891931
1349893534
1349893649
1349894577
1349898971
1349903008
1349976253
1350146552
1350257385
1350300860
1350347605
1350349760
1350386841
1350386930
1350387260
1350400831
1350414872
1350494850
1350495526
1350496537
1350571419
1350611962
1350650150
1350658568
1350661107
1350673133
1350673951
1350674491
1350674620
1350682706
1350682957
1350682993
1350683065
1350683383
1350683772
1350684605
1350741377
1350750352
1350750410
1350758787
1350875453
1350910925
1350911187
1350913635
1350914539
1350939156
1350994578
1350994979
1350995014
1351351705
1351351848
1351423612
1351510460
1351523231
1351532353
1351532698
1351600307
1351601132
1351612749
1351612895
1351613285
1351613389
1351615654
1351743133
1351745964
1351788681
1351864692
1351871460
1351871490
1351871803
1352119844
1352129995
1352136006
1352138968
1352237597
1352246792
1352292730
1352292882
1352292932
1352318846
1352412950
1352414037
1352414244
1352418923
1352490256
1352586610
1352861648
1352917746
1352997836
1353289048
1353289297
1353289328
1353323308
1353324492
1353324863
1353325041
1353325116
1353325150
1353330490
1353345518
1353354779
1353355760
1353355877
1353355940
1353357013
1353357209
1353357724
1353358281
1353359766
1353359925
1353360678
1353360864
1353361316
1353361937
1353362189
1353362413
1353362636
1353363588
1353363632
1353363784
1353364427
1353421113
1353422780
1353425905
1353426294
1353427663
1353427785
1353428764
1353429221
1353429316
1353447471
1353447644
1353449388
1353450057
1353452072
1353452320
1353512214
1353513678
1353526248
1353532830
1353532953
1353537712
1353615855
1353618933
1353965909
1353965920
1353966068
1353966850
1354018669
1354019345
1354019519
1354032766
1354036355
1354152528
1354228783
1354247892
1354279785
1354377277
1354378806
1354386133
1354459188
1354467855
1354496291
1354551877
1354554228
1354562443
1354562485
1354563722
1354566193
1354566906
1354567462
1354583599
1354635855
1354635952
1354636782
1354636822
1354637186
1354637425
1354638685
1354640384
1354648104
1354649135
1354656777
1354658411
1354664359
1354665017
1354725817
1354800423
1354803681
1354821105
1354827779
1354855974
1354893233
1354893270
1354893426
1354894150
1354894757
1354894804
1354895302
1354895582
1354898492
1354903350
1354903910
1354915643
1354915877
1354919363
1354919885
1354936936
1354937340
1354952944
1355142678
1355165544
1355172834
1355182408
1355241674
1355243665
1355243742
1355243765
1355243788
1355253037
1355253314
1355264295
1355274509
1355275678
1355275742
1355277830
1355317786
1355338837
1355364541
1355364557
1355364592
1355364916
1355365104
1355398877
1355401008
1355401629
1355417312
1355419430
1355419496
1355419505
1355419552
1355422138
1355428509
1355463168
1355490574
1355491165
1355491603
1355540908
1355600862
1355601877
1355603004
1355603741
1355604109
1355606514
1355622203
1355622646
1355624857
1355663043
1355669913
1355670114
1355677022
1355677698
1355681261
1355685249
1355685332
1355690133
1355693474
1355693604
1355693738
1355694223
1355702123
1355702190
1355702211
1355702240
1355709460
1355758998
1355760384
1355772618
1355847375
1355847861
1355855471
1355856550
1355864026
1355864071
1355869922
1356009962
1356026256
1356030555
1356223442
1356270875
1356297492
1356373274
1356411925
1356412078
1356439195
1356439280
1356440567
1356441108
1356441136
1356441224
1356441271
1356445425
1356450075
1356451872
1356452479
1356452641
1356452680
1356452755
1356453741
1356460941
1356461161
1356462322
1356465790
1356470323
1356471818
1356577362
1356626064
1356626199
1356627960
1356640311
1356693113
1356708531
1356717469
1356717875
1356719639
1356766040
1356916282
1356921834
1356921965
1356922510
1356922569
1356922709
1356923603
1356923650
1356924705
1356974780
1357078058
1357134907
1357135301
1357135373
1357137927
1357142292
1357146013
1357234202
1357234325
1357234539
1357242605
1357395102
1357484367
1357484636
1357484727
1357485503
1357555081
1357572791
1357590174
1357661958
1357694880
1357730517
1357742762
1357746814
1357748430
1357755546
1357758874
1357759853
1357763632
1357910848
1357910859
1357911227
1357913104
1357914506
1357915377
1357918137
1357918327
1357920185
1357921424
1357922627
1357922675
1357922886
1357922909
1357922931
1357922949
1357923220
1357923425
1357923781
1357923824
1357923859
1357923959
1357923989
1357924044
1357924096
1357924159
1357928468
1357929951
1357939716
1357940523
1357940919
1357941201
1357941895
1357942085
1357942124
1358021142
1358027003
1358087766
1358097178
1358097715
1358100422
1358137125
1358137579
1358165294
1358165313
1358165404
1358166118
1358166167
1358167542
1358167752
1358178348
1358194021
1358196041
1358254285
1358255617
1358256159
1358258234
1358258349
1358258969
1358261259
1358268204
1358271641
1358272156
1358281689
1358281713
1358289994
1358290544
1358290562
1358291017
1358291758
1358292035
1358294120
1358294158
1358295317
1358295579
1358295645
1358296246
1358300125
1358301592
1358303489
1358335685
1358337013
1358337972
1358342275
1358342491
1358343167
1358344431
1358360080
1358360125
1358360348
1358360523
1358360853
1358360910
1358364316
1358364739
1358365221
1358365249
1358367714
1358371263
1358371298
1358371341
1358374901
1358375736
1358420736
1358420824
1358421137
1358421212
1358421440
1358421564
1358421804
1358421842
1358422834
1358422865
1358422875
1358425377
1358428856
1358433450
1358439907
1358440858
1358444488
1358445253
1358449750
1358449852
1358450200
1358455006
1358483638
1358509527
1358510358
1358516854
1358516905
1358516987
1358518715
1358519840
1358528990
1358534257
1358534572
1358534885
1358541021
1358543443
1358554225
1358554499
1358602186
1358604984
1358611800
1358611832
1358611944
1358613094
1358616669
1358616820
1358617199
1358621019
1358622849
1358623129
1358625261
1358628423
1358630968
1358640521
1358646701
1358655315
1358658298
1358658640
1358658963
1358660349
1358684434
1358692040
1358692127
1358773895
1358773999
1358774397
1358784096
1358786027
1358786153
1358786676
1358786844
1358787214
1358787697
1358799491
1358851416
1358858704
1358858734
1358863683
1358868225
1358874653
1358881911
1358881966
1358882182
1358882674
1358883566
1358883929
1358897911
1358897966
1358898010
1358898068
1358898531
1358899603
1358902854
1358941322
1358941493
1358941668
1358941952
1358942224
1358942235
1358942307
1358942575
1358943194
1358943275
1358943995
1358944033
1358944080
1358944830
1358944874
1358945113
1358945219
1358945450
1358946306
1358946479
1358953304
1358953444
1358953479
1358953491
1358953521
1358953538
1358953914
1358953933
1358954779
1358955068
1358955713
1358956869
1358956889
1358958452
1358974810
1358975416
1358997388
1358997471
1358997965
1359025405
1359025448
1359025676
1359028545
1359033500
1359034467
1359034571
1359034609
1359034657
1359060563
1359060710
1359061316
1359061908
1359070978
1359071107
1359072031
1359072414
1359073340
1359073955
1359114298
1359115084
1359116438
1359116785
1359116873
1359117047
1359117870
1359126849
1359128814
1359129311
1359129335
1359129839
1359130018
1359130093
1359130220
1359131972
1359132178
1359132355
1359132739
1359135278
1359135470
1359139213
1359139711
1359140154
1359140221
1359145300
1359145341
1359145353
1359145369
1359145377
1359156450
1359168810
1359171819
1359175242
1359175269
1359175290
1359175490
1359208283
1359208359
1359209473
1359209497
1359209529
1359210022
1359213213
1359216121
1359216311
1359216592
1359217291
1359217459
1359217534
1359222448
1359256541
1359256894
1359257744
1359258827
1359261247
1359288179
1359292915
1359320900
1359365771
1359365940
1359366907
1359367114
1359367145
1359376982
1359382515
1359402218
1359403149
1359406146
1359420459
1359420687
1359421948
1359422903
1359423170
1359424459
1359429879
1359462740
1359462914
1359465711
1359467854
1359470931
1359471613
1359471770
1359471815
1359474005
1359474078
1359494445
1359555842
1359555867
1359556014
1359564845
1359565432
1359567718
1359573425
1359574984
1359575214
1359582197
1359622639
1359622688
1359623001
1359623775
1359625558
1359635636
1359648513
1359649753
1359652436
1359666034
1359666563
1359667554
1359736094
1359736139
1359737445
1359737476
1359737493
1359738722
1359744662
1359745980
1359746636
1359891340
1359891735
1359894021
1359909124
1359909213
1359917557
1359917614
1359976926
1359978210
1359979008
1359979247
1359981488
1359983518
1359985767
1359985799
1359985832
1359987548
1359990189
1359991314
1359993301
1359993842
1360062781
1360065031
1360065044
1360065292
1360078250
1360080535
1360082405
1360082487
1360082516
1360082976
1360083095
1360085143
1360085458
1360085752
1360085877
1360086253
1360086455
1360087098
1360088352
1360088415
1360089209
1360095265
1360095292
1360095811
1360095940
1360095948
1360096151
1360148449
1360149512
1360150047
1360150230
1360151906
1360153231
1360153249
1360193702
1360197239
1360197261
1360253643
1360253790
1360254347
1360254425
1360254525
1360256014
1360278983
1360324550
1360338798
1360339385
1360348578
1360354607
1360357990
1360679159
1360705438
1360705588
1360705870
1360707745
1360707755
1360751473
1360770114
1360773534
1360779454
1360846793
1360847044
1360848521
1360875699
1360875745
1360875892
1360877132
1360882962
1360883155
1360883589
1360883625
1360942555
1360943194
1360943509
1360943572
1360948340
1360948622
1360948693
1360948736
1360953217
1360978567
1361016077
1361032011
1361042152
1361119362
1361119740
1361126039
1361126596
1361126852
1361146871
1361147102
1361147572
1361208994
1361209525
1361209833
1361209998
1361210168
1361224761
1361224828
1361224981
1361225189
1361225909
1361226198
1361226569
1361227531
1361227658
1361227851
1361228270
1361284467
1361284587
1361378480
1361380146
1361399411
1361445258
1361447362
1361447391
1361447839
1361450538
1361450588
1361468260
1361483266
1361483278
1361483288
1361483648
1361486287
1361547190
1361552634
1361552702
1361552948
1361552962
1361555757
1361564274
1361569493
1361573721
1361574128
1361574151
1361575313
1361576514
1361583450
1361583520
1361727591
1361791221
1361791708
1361791818
1361806898
1361828890
1361892096
1361900446
1361900475
1361900508
1361900528
1361900589
1361902790
1361902971
1361913441
1361913536
1361914857
1361915064
1361966777
1361967325
1361967802
1361967967
1361968179
1361968273
1361968477
1361968585
1361968667
1361968870
1361969451
1361969529
1361969609
1361969877
1361969917
1361971104
1361971857
1361972569
1361972629
1361973229
1361974018
1361974268
1361974470
1361974787
1361975084
1361975122
1361975163
1361975269
1362004348
1362005290
1362139957
1362141696
1362142608
1362163447
1362163966
1362164388
1362164499
1362165217
1362168950
1362169058
1362184062
1362227995
1362228008
1362232171
1362266650
1362275613
1362276178
1362277038
1362359198
1362406359
1362406598
1362407224
1362407388
1362407650
1362408019
1362408061
1362408222
1362408281
1362409465
1362413886
1362413899
1362417091
1362493049
1362504221
1362505512
1362526476
1362526918
1362527168
1362532166
1362532227
1362532411
1362532533
1362532607
1362532830
1362534029
1362576321
1362576376
1362675860
1362687434
1362748853
1362754209
1362771418
1362771456
1362771465
1362771476
1362771483
1362791640
1362791725
1362844359
1362844701
1362901639
1362901769
1362904603
1362904724
1362904902
1362905083
1362905154
1362905334
1362905393
1362940913
1362968026
1362968289
1362968494
1362969708
1362971073
1362971579
1363015000
1363021703
1363021725
1363022053
1363023749
1363031512
1363034811
1363036614
1363036685
1363036753
1363037141
1363037227
1363039770
1363045170
1363045325
1363109963
1363111143
1363111994
1363117742
1363117798
1363124229
1363126311
1363182815
1363185326
1363185432
1363185683
1363202211
1363205996
1363206115
1363207749
1363208370
1363210085
1363272042
1363278035
1363278162
1363281224
1363281523
1363282863
1363296097
1363446332
1363446498
1363462071
1363462089
1363462124
1363467421
1363520523
1363521758
1363530181
1363611121
1363613248
1363614295
1363706733
1363811350
1363811425
1363812550
1363816918
1363869540
1363869586
1363869882
1363870582
1363889327
1363901727
1363907224
1363909435
1363912508
1363991320
1363991957
1364054975
1364055014
1364055078
1364055131
1364055381
1364059156
1364061646
1364067330
1364067403
1364071704
1364071730
1364072627
1364088046
1364088075
1364131552
1364142957
1364153943
1364155673
1364155716
1364155740
1364159856
1364229288
1364232824
1364234232
1364235300
1364235600
1364235880
1364238451
1364239469
1364239661
1364312737
1364398631
1364403476
1364412935
1364416040
1364416476
1364416489
1364418124
1364418134
1364418142
1364418190
1364646675
1364646789
1364647381
1364647585
1364686092
1364739685
1364753777
1364753880
1364754225
1364754270
1364754349
1364754394
1364758284
1364758344
1364765639
1364779788
1364780673
1364780830
1364782165
1364782344
1364826521
1364826987
1364827586
1364832325
1364832572
1364832615
1364836739
1364836748
1364836766
1364836809
1364836822
1364839380
1364840879
1364842064
1364844641
1364844843
1364848285
1364848890
1364849117
1364851864
1364855513
1364871789
1364872379
1364872550
1364904779
1364906613
1364906628
1364914565
1364914710
1364932878
1364972326
1364972502
1365006269
1365013505
1365013705
1365024432
1365025204
1365025382
1365025431
1365027722
1365031002
1365031495
1365031538
1365032417
1365035896
1365076411
1365076609
1365076904
1365095093
1365095198
1365095399
1365098519
1365104813
1365105224
1365107321
1365108206
1365122414
1365124698
1365126646
1365131449
1365138494
1365138760
1365162633
1365162925
1365163031
1365163054
1365163066
1365163119
1365169564
1365169736
1365169776
1365172007
1365172025
1365172047
1365172069
1365173422
1365177549
1365182130
1365187078
1365189666
1365192974
1365201285
1365256199
1365257391
1365258596
1365258954
1365291290
1365362829
1365363005
1365363258
1365364508
1365364643
1365382667
1365383942
1365386745
1365435440
1365435473
1365435523
1365435604
1365443327
1365461151
1365461159
1365481794
1365483151
1365514225
1365514556
1365514759
1365529245
1365529302
1365529890
1365599402
1365616004
1365617173
1365617621
1365618716
1365618893
1365619244
1365620426
1365623024
1365623047
1365624044
1365624090
1365625737
1365636637
1365686527
1365686572
1365686607
1365687308
1365688343
1365688383
1365688706
1365691520
1365702585
1365720351
1365720413
1365731922
1365732218
1365732297
1365732367
1365732460
1365732771
1365733224
1365778137
1365778867
1365780231
1365780300
1365792629
1365793121
1365793896
1365796073
1365798143
1365863350
1365863670
1365866137
1365867843
1365869165
1365869205
1365869224
1365869239
1365870200
1365871226
1365873722
1365878359
1365878420
1365878650
1365878908
1365879821
1365888977
1365892233
1365892380
1365892828
1365903552
1365903621
1365903673
1365903683
1365903691
1365903704
1365903726
1365903739
1365903954
1365903997
1365931881
1365932494
1365935977
1365937733
1365939315
1365939408
1365939579
1365946389
1365952639
1365954624
1365955483
1365956424
1365958970
1365959820
1365959874
1365968610
1365969609
1365969622
1365970805
1365971739
1365996441
1366029530
1366029929
1366030110
1366030462
1366035956
1366039468
1366041366
1366041398
1366052057
1366052476
1366052530
1366052601
1366054234
1366059524
1366059539
1366059876
1366060119
1366073209
1366073236
1366080896
1366125359
1366133866
1366134065
1366134081
1366139559
1366148132
1366148359
1366148387
1366148812
1366148842
1366149530
1366149622
1366149939
1366150320
1366151925
1366151972
1366152916
1366220304
1366220331
1366220367
1366288464
1366301319
1366302146
1366306196
1366309745
1366317499
1366317526
1366317600
1366317656
1366375325
1366377275
1366377315
1366377673
1366378672
1366380966
1366381026
1366383800
1366390905
1366392382
1366392596
1366394999
1366395247
1366396240
1366403749
1366414780
1366416010
1366416104
1366418576
1366419961
1366551779
1366593551
1366595394
1366595608
1366596061
1366596721
1366665272
1366665317
1366672006
1366726732
1366735456
1366808752
1366808922
1366808955
1366846368
1366846442
1366848308
1366897818
1366899011
1366899317
1366903813
1366911083
1366922168
1366987217
1366988225
1366989067
1366994744
1366995818
1366996533
1366996624
1367001603
1367002307
1367002822
1367003445
1367003602
1367003707
1367004845
1367013325
1367014825
1367020978
1367091628
1367163702
1367164095
1367164314
1367169752
1367169870
1367237721
1367239270
1367239331
1367248379
1367249449
1367249483
1367265524
1367354522
1367360715
1367422577
1367422764
1367499550
1367517402
1367527449
1367529840
1367535792
1367594037
1367615955
1367701971
1367860219
1367863285
1367869206
1367931364
1367944547
1367950745
1367950941
1367951524
1367952409
1367956920
1367974107
1367974338
1367974783
1367975884
1367975965
1368036025
1368036049
1368036638
1368043461
1368046590
1368049234
1368105861
1368120748
1368120994
1368122478
1368123269
1368123396
1368123428
1368125040
1368129037
1368130793
1368131053
1368284797
1368285120
1368413150
1368413160
1368456803
1368466998
1368467579
1368467760
1368468048
1368469575
1368470423
1368478251
1368547461
1368551404
1368551593
1368566841
1368617007
1368617051
1368620226
1368632372
1368633287
1368639373
1368661531
1368698702
1368698703
1368698703
1368698703
1368698704
1368698704
1368698705
1368698706
1368705328
1368709154
1368709155
1368730698
1368731572
1368731637
1368731674
1368731751
1368732164
1368741513
1368741513
1368741762
1368752343
1368763202
1368785162
1368785163
1368785163
1368785164
1368788808
1368788858
1368788950
1368789026
1368789062
1368789133
1368789183
1368789232
1368789269
1368789404
1368789791
1368789896
1368789961
1368790053
1368790170
1368790284
1368790481
1368790600
1368792537
1368792579
1368795254
1368803427
1368803931
1368807974
1368823196
1368824554
1368850589
1368850608
1368851132
1368851322
1368851679
1368852081
1368852338
1368869763
1368869764
1368869764
1368869765
1368869765
1368869766
1368869766
1368870736
1368884600
1368884858
1368885502
1368885708
1368886088
1368886249
1368886456
1368888839
1368924692
1368925352
1368931356
1368931817
1368974582
1368974582
1369058919
1369059040
1369059064
1369059084
1369059336
1369059390
1369059647
1369060203
1369062030
1369065964
1369076428
1369077115
1369082015
1369135903
1369136036
1369142243
1369147220
1369147578
1369150061
1369154834
1369157240
1369157726
1369158147
1369184662
1369185487
1369223009
1369234117
1369247390
1369271415
1369271898
1369271954
1369271998
1369272073
1369272278
1369272577
1369272704
1369273409
1369308979
1369309346
1369309613
1369310932
1369311087
1369311427
1369331576
1369331599
1369333951
1369334741
1369334933
1369335179
1369338990
1369339864
1369404750
1369407144
1369411355
1369411814
1369411932
1369412832
1369421456
1369421647
1369422467
1369422533
1369429404
1369429643
1369432110
1369433885
1369435123
1369487999
1369488617
1369489212
1369489759
1369490111
1369490446
1369490723
1369492233
1369492522
1369493125
1369493858
1369494023
1369494311
1369494665
1369494927
1369495219
1369495512
1369497029
1369497353
1369498261
1369498550
1369498560
1369498851
1369499143
1369580163
1369657028
1369658722
1369668997
1369686200
1369687631
1369688672
1369688871
1369750335
1369753129
1369756944
1369778139
1369840393
1369847233
1369847254
1369847274
1369851549
1369851766
1369853755
1369857602
1369866069
1369926201
1370012674
1370012675
1370025162
1370025456
1370025555
1370025591
1370025797
1370026194
1370026756
1370027336
1370028256
1370035173
1370035209
1370035562
1370035623
1370035761
1370039520
1370041254
1370041825
1370041970
1370042197
1370077563
1370164083
1370164084
1370445243
1370445244
1370463034
1370473557
1370519511
1370519585
1370525943
1370531771
1370534584
1370547549
1370616695
1370618344
1370621424
1370626638
1370626735
1370683270
1370683270
1370683271
1370716080
1370730488
1370771567
1370771567
1370858014
1370874462
1370874634
1370874847
1370878893
1370878937
1370878972
1370963148
1370963198
1370963444
1370982293
1371031052
1371031052
1371063790
1371133592
1371134216
1371142179
1371146430
1371148254
1371234733
1371236278
1371244588
1371247388
1371247886
1371290598
1371306886
1371377162
1371377162
1371377163
1371397570
1371397589
1371403228
1371463684
1371488596
1371501462
1371517287
1371558846
1371558971
1371580754
1371585155
1371585197
1371585303
1371649602
1371650042
1371658327
1371674656
1371736852
1371736927
1371742557
1371743386
1371755667
1371755907
1371831182
1372004027
1372004028
1372191364
1372192362
1372192392
1372192441
1372192544
1372257171
1372258628
1372259552
1372349773
1372370553
1372421114
1372427023
1372429576
1372436167
1372437974
1372447260
1372522597
1372522598
1372609023
1372609023
1372690655
1372694210
1372694391
1372700277
1372704138
1372852650
1372855097
1372881112
1372881425
1372883246
1372883612
1372934046
1372938279
1373032614
1373032815
1373035804
1373036120
1373037083
1373038223
1373038263
1373038339
1373038533
1373038690
1373038713
1373038799
1373038840
1373038855
1373038885
1373039106
1373039282
1373039989
1373040065
1373040166
1373040217
1373040238
1373040285
1373040344
1373040529
1373040649
1373040727
1373040771
1373041078
1373041133
1373041236
1373041255
1373041557
1373306252
1373312306
1373385398
1373396359
1373402248
1373416465
1373477327
1373477497
1373485398
1373485490
1373487394
1373491710
1373515548
1373515697
1373515886
1373539501
1373555853
1373555872
1373555925
1373556008
1373556316
1373562661
1373564921
1373640066
1373648636
1373648711
1373649012
1373649307
1373649353
1373649369
1373732477
1373732477
1373818922
1373818922
1373890044
1373896733
1373897100
1373898811
1373898838
1373905360
1373908468
1373911509
1373923925
1373936155
1373936187
1373973159
1373990610
1374068489
1374069309
1374070298
1374073730
1374074435
1374076649
1374077152
1374077372
1374155579
1374164660
1374169512
1374241220
1374241321
1374244782
1374245714
1374246079
1374246438
1374246639
1374247257
1374247544
1374248173
1374248437
1374248478
1374248764
1374252081
1374256261
1374370697
1374547236
1374547569
1374547877
1374547908
1374549079
1374549443
1374577052
1374577102
1374577569
1374604402
1374636369
1374640272
1374640512
1374640819
1374641131
1374641418
1374641707
1374642141
1374642318
1374642619
1374643222
1374643520
1374644426
1374663739
1374668206
1374672678
1374672738
1374672793
1374691008
1374692213
1374692374
1374692437
1374692635
1374869100
1374885480
1374899438
1374899722
1374933455
1374933491
1374933617
1374933975
1374935251
1374935317
1374936190
1374942482
1374991838
1375011326
1375012862
1375013138
1375013424
1375017642
1375018831
1375020341
1375026055
1375028883
1375067320
1375110887
1375119761
1375124066
1375129234
1375268730
1375269688
1375288143
1375361432
1375368084
1375399989
1375400071
1375408243
1375408261
1375474638
1375479002
1375479230
1375480430
1375572014
1375583055
1375633862
1375676223
1375677101
1375719193
1375738765
1375755977
1375757943
1375801274
1375801275
1375801275
1375801276
1375812080
1375812081
1375812081
1375824363
1375824363
1375824364
1375824365
1375833725
1375833726
1375844415
1375844583
1375844584
1375850446
1375851325
1375851658
1375851933
1375852222
1375852532
1375880553
1375887853
1375898674
1375898675
1375909487
1375920319
1375931132
1375931132
1375931132
1375931133
1375931189
1375974457
1375974458
1375985283
1375985283
1375985284
1375985284
1375996144
1376017742
1376017742
1376017743
1376017743
1376071863
1376071864
1376071865
1376071865
1376071865
1376082693
1376082693
1376082693
1376093507
1376104336
1376104337
1376158504
1376158505
1376169303
1376180115
1376180116
1376190962
1376190962
1376190963
1376234282
1376239360
1376245082
1376245082
1376245083
1376255943
1376266743
1376266743
1376266743
1376277557
1376277558
1376320865
1376320865
1376342522
1376342523
1376358654
1376364184
1376407511
1376407511
1376418304
1376418304
1376418304
1376418304
1376439962
1376444213
1376450824
1376450824
1376450824
1376494084
1376494084
1376494084
1376591526
1376591527
1376591527
1376591527
1376591527
1376591528
1376591528
1376591528
1376591528
1376602337
1376602337
1376602337
1376613184
1376613184
1376624048
1376638163
1376667302
1376667303
1376678132
1376678132
1376699793
1376710632
1376764742
1376764743
1376764744
1376764744
1376775603
1376775603
1376786401
1376840522
1376840523
1376840523
1376916317
1376927165
1376938024
1376938025
1376970452
1376970453
1376970453
1377013758
1377024587
1377024588
1377024588
1377046247
1377057078
1377057079
1377057079
1377057079
1377100368
1377111198
1377111199
1377111200
1377122028
1377122029
1377122029
1377132903
1377185589
1377197823
1377219467
1377219468
1377230298
1377273604
1377273605
1377284465
1377284465
1377360244
1377371043
1377371043
1377381905
1377381906
1377392688
1377463539
1377469892
1377524887
1378123331
1378214229
1378215127
1378219700
1378236195
1378236355
1378237611
1378240471
1378243780
1378243809
1378244292
1378244341
1378252911
1378256299
1378257801
1378258956
1378297568
1378300489
1378303831
1378314593
1378385525
1378387109
1378491480
1378492468
1378492641
1378492893
1378569665
1378570858
1378656393
1378734137
1378734807
1378734820
1378735054
1378735114
1378741710
1378742089
1378773224
1378821016
1378821898
1378828779
1378831221
1378869309
1378898239
1378898470
1378920421
1378922693
1378998339
1378998375
1379005418
1379005663
1379006991
1379007119
1379046913
1379090622
1379299186
1379348064
1379348154
1379434294
1379609984
1379611413
1379621145
1379808096
1379808130
1379808215
1379854732
1379859029
1379864948
1379941972
1379965888
1380049847
1380050060
1380050391
1380082597
1380082785
1380084039
1380084246
1380117212
1380117777
1380144181
1380178283
1380203599
1380206441
1380208574
1380294775
1380294992
1380383436
1380415763
1380580191
1380580268
1380775987
1380814520
1381016983
1381017175
1381026151
1381068229
1381069241
1381092273
1381151148
1381244595
1381244966
1381284645
1381286750
1381332141
1381374977
1381375699
1381376090
1381376438
1381377000
1381377732
1381379172
1381379352
1381406707
1381406832
1381407841
1381408557
1381415484
1381415523
1381415625
1381415799
1381506549
1381507181
1381518133
1381519414
1381546687
1381592801
1381608485
1381609036
1381680450
1381703903
1381706489
1381761997
1381883113
1381956381
1381956446
1381980864
1382048556
1382102484
1382139661
1382140717
1382143551
1382143568
1382144670
1382152775
1382186338
1382188629
1382188711
1382189156
1382212007
1382230381
1382411297
1382458436
1382488969
1382529880
1382542462
1382542731
1382550963
1382977981
1382993243
1382998562
1382998770
1382999128
1383088107
1383088317
1383092229
1383151040
1383192837
1383229645
1383235841
1383329732
1383398143
1383402843
1383583713
1383584260
1383608128
1383608160
1383625013
1383625066
1383625125
1383625243
1383625269
1383707668
1383775940
1383787394
1383829263
1383835989
1383839825
1383839844
1383839846
1383839848
1383843043
1383843544
1383843548
1383843549
1383843550
1383843552
1383843553
1383843554
1383847306
1383847310
1383847311
1383851060
1383851064
1383854825
1383854826
1383854826
1383854827
1383862069
1383862070
1383862071
1383862072
1383862072
1383862073
1383862074
1383863585
1383865744
1383865745
1383865745
1383869376
1383869382
1383869382
1383869383
1383872982
1383872983
1383872984
1383872987
1383872989
1383876606
1383880238
1383913837
1383913839
1383917660
1383917661
1383917663
1383917664
1383921292
1383921293
1383925070
1383925074
1383928685
1383928688
1383928688
1383928689
1383932324
1383932327
1383935947
1383935950
1383935952
1383935953
1383939617
1383939618
1383939619
1383939620
1383939621
1383939622
1383954078
1383954079
1383965180
1383965181
1384005056
1384005102
1384005117
1384026488
1384026488
1384037314
1384037316
1384048648
1384059095
1384095246
1384111852
1384124667
1384125151
1384125920
1384136782
1384147601
1384174752
1384181174
1384181177
1384192494
1384202540
1384228689
1384239511
1384263507
1384267732
1384274402
1384276208
1384276513
1384285400
1384296258
1384350665
1384372402
1384383324
1384392432
1384393091
1384393468
1384394203
1384394843
1384394861
1384394914
1384437306
1384439126
1384439128
1384439130
1384441070
1384441071
1384443195
1384443196
1384443997
1384444488
1384445113
1384450003
1384456068
1384456070
1384466961
1384477763
1384477763
1384488573
1384488574
1384499484
1384499484
1384521310
1384532307
1384543163
1384554066
1384554068
1384564922
1384564923
1384575726
1384586542
1384586542
1384619077
1384629860
1384640678
1384651503
1384692849
1384694762
1384699476
1384699511
1384699807
1384700212
1384702599
1384705626
1384705627
1384716424
1384716426
1384727262
1384738102
1384738104
1384748946
1384781252
1384792537
1384792538
1384803360
1384803361
1384814263
1384814265
1384825064
1384825066
1384846786
1384866442
1384868554
1384890376
1384901301
1384901302
1384912152
1384912152
1384922958
1384922959
1384955683
1384960005
1384966709
1384966710
1384977557
1384988446
1384988449
1384999226
1384999227
1385000364
1385000530
1385000590
1385037329
1385042699
1385053505
1385053508
1385064427
1385075290
1385092519
1385096962
1385096963
1385108772
1385108777
1385119641
1385126520
1385141240
1385152984
1385152987
1385163904
1385163906
1385176627
1385185746
1385196644
1385207662
1385207663
1385218505
1385229383
1385229384
1385240256
1385244046
1385251069
1385251071
1385258721
1385261873
1385283759
1385294604
1385294607
1385304406
1385305526
1385307089
1385307455
1385316349
1385327248
1385327249
1385338019
1385338021
1385343567
1385348944
1385348945
1385359840
1385359842
1385381780
1385390286
1385391181
1385392719
1385392720
1385392826
1385392975
1385395070
1385403516
1385403518
1385406080
1385411023
1385414418
1385414419
1385425222
1385425223
1385425635
1385436041
1385436044
1385468475
1385472161
1385476698
1385478129
1385479636
1385479636
1385482778
1385489566
1385489663
1385490476
1385490476
1385501396
1385512300
1385523216
1385534063
1385555768
1385555770
1385566741
1385566742
1385577726
1385577727
1385588705
1385588708
1385592857
1385599691
1385599691
1385610483
1385621362
1385643200
1385654241
1385654242
1385665178
1385676006
1385676008
1385686910
1385686911
1385697746
1385702837
1385703343
1385708656
1385708657
1385730452
1385730453
1385736482
1385736664
1385752095
1385752096
1385758663
1385762921
1385773823
1385773825
1385795463
1385817088
1385827983
1385827987
1385838907
1385838908
1385845677
1385849805
1385860626
1385871517
1385914988
1385914989
1385925799
1385936663
1385939270
1385939460
1385947468
1385990830
1385990833
1385991836
1386001866
1386001868
1386012605
1386013466
1386017862
1386019584
1386023719
1386023719
1386034609
1386045546
1386056430
1386056430
1386067384
1386067385
1386075784
1386078321
1386100205
1386111020
1386121850
1386132689
1386132689
1386143496
1386154359
1386154362
1386176065
1386186905
1386186909
1386191442
1386197704
1386197708
1386230178
1386230180
1386240950
1386251833
1386262637
1386262638
1386273547
1386273548
1386284361
1386284365
1386295188
1386306004
1386316802
1386316804
1386327636
1386327638
1386338466
1386338467
1386341708
1386349323
1386349324
1386360126
1386414140
1386414142
1386437268
1386441495
1386446731
1386457396
1386457396
1386457396
1386462333
1386500011
1386500644
1386500646
1386514616
1386515016
1386515515
1386528114
1386542318
1386542702
1386543845
1386543846
1386543847
1386544444
1386550198
1386550558
1386587048
1386587049
1386587050
1386594752
1386621443
1386630290
1386630290
1386651782
1386673519
1386673520
1386673520
1386678635
1386683913
1386683919
1386703225
1386703249
1386703440
1386716764
1386716766
1386760094
1386760096
1386776280
1386776384
1386803408
1386803416
1386803418
1386846681
1386846684
1386846687
1386890004
1386890010
1386890013
1386933185
1386933185
1386933185
1386941500
1386941667
1386976399
1386976401
1386976402
1386997111
1387019615
1387019616
1387019616
1387027826
1387062829
1387062830
1387062830
1387122338
1387149273
1387149273
1387149273
1387157853
1387192513
1387192515
1387192516
1387205789
1387206629
1387235706
1387235708
1387235710
1387278966
1387278968
1387318299
1387318363
1387320382
1387322180
1387322185
1387336480
1387365425
1387365427
1387365429
1387408683
1387408684
1387408684
1387451900
1387451902
1387495114
1387495115
1387538355
1387538358
1387538360
1387581560
1387624805
1387624806
1387668010
1387668011
1387668011
1387711219
1387711219
1387711219
1387724913
1387731679
1387754449
1387754450
1387754451
1387797693
1387797694
1387797694
1387840910
1387840910
1387884155
1387927385
1387927385
1388013789
1388013790
1388056990
1388056990
1388100214
1388186629
1388186629
1388186629
1388229847
1388273058
1388273058
1388273059
1388316308
1388316309
1388316310
1388359513
1388359513
1388445919
1388445920
1388445921
1388489149
1388489151
1388489151
1388532380
1388618808
1388662029
1388705284
1388705286
1388705288
1388748483
1388748486
1388791698
1388791699
1388791699
1388834930
1388845358
1388882163
1388883007
1388921330
1388921330
1388964551
1388964551
1388964552
1389007804
1389007806
1389016481
1389051005
1389051008
1389051010
1389094237
1389094238
1389101875
1389102936
1389137466
1389137467
1389137468
1389180728
1389180731
1389223938
1389223941
1389310384
1389310385
1389353589
1389396844
1389396845
1389396846
1389440045
1389483229
1389526472
1389526473
1389569707
1389569708
1389569709
1389612925
1389612926
1389612927
1389656129
1389656129
1389656130
1389666128
1389699364
1389699365
1389699365
1389704135
1389750175
1389758112
1389792967
1389843195
1389881919
1389905861
1389961523
1389963717
1389966042
1389990943
1390160910
1390165244
1390172323
1390225231
1390225376
1390234992
1390272211
1390274122
1390345947
1390346044
1390396103
1390396120
1390398177
1390399304
1390404865
1390406430
1390408283
1390410212
1390491073
1390536342
1390537784
1390665307
1390665342
1390665412
1390665537
1390665577
1390665652
1390666512
1390675731
1390681157
1390689661
1390747989
1390748783
1390751503
1390760603
1390772564
1390841479
1390841487
1390843205
1390844716
1390845950
1390845952
1390880603
1391009523
1391038939
1391139384
1391139464
1391139776
1391175034
1391197499
1391261251
1391370079
1391486053
1391486281
1391486421
1391486546
1391486624
1391488713
1391489643
1391526313
1391526807
1391527213
1391527260
1391528600
1391528682
1391529192
1391691331
1391692800
1391741823
1391783285
1391783388
1391783472
1391785551
1391788658
1391790945
1391794811
1391796070
1391797523
1391834914
1391836128
1391882537
1391955616
1391957291
1391967894
1391970102
1391977813
1391984537
1392037815
1392051937
1392053097
1392055372
1392056703
1392065875
1392066647
1392067297
1392068208
1392069714
1392087612
1392087633
1392087922
1392088071
1392090740
1392125473
1392127378
1392129357
1392129915
1392130236
1392136361
1392136515
1392136829
1392138914
1392139171
1392142830
1392161616
1392164041
1392164665
1392164706
1392166044
1392166118
1392167414
1392169531
1392171705
1392179831
1392213023
1392213141
1392217837
1392218140
1392221597
1392223516
1392225619
1392230786
1392230838
1392231612
1392257886
1392258073
1392258232
1392258391
1392258429
1392258489
1392258694
1392301320
1392345997
1392396218
1392401378
1392407936
1392408230
1392408392
1392408450
1392408577
1392408722
1392408759
1392414852
1392416043
1392416079
1392416359
1392416461
1392421959
1392423457
1392430683
1392431209
1392439851
1392439920
1392484631
1392649396
1392670070
1392670160
1392670558
1392694339
1392695298
1392698123
1392698317
1392698739
1392730815
1392735210
1392740055
1392741060
1392743482
1392750725
1392751090
1392751797
1392752607
1392765138
1392765869
1392824832
1392826186
1392829584
1392829998
1392830701
1392833981
1392835515
1392857696
1392857977
1392860116
1392862868
1392864989
1392865613
1392866044
1392866223
1392866416
1393007602
1393008696
1393022669
1393022757
1393023614
1393023907
1393024223
1393025107
1393093806
1393094244
1393094472
1393109060
1393109168
1393109811
1393110291
1393110547
1393112261
1393210046
1393210335
1393211572
1393245628
1393247926
1393248029
1393249819
1393250070
1393257186
1393284293
1393285163
1393352894
1393353864
1393368443
1393368910
1393368913
1393380544
1393380647
1393381975
1393390111
1393420827
1393420854
1393425265
1393505091
1393545367
1393545921
1393545959
1393602569
1393605210
1393605968
1393607313
1393607635
1393614200
1393618477
1393624091
1393629686
1393631115
1393632317
1393634499
1393715197
1393715300
1393715408
1393715569
1393715901
1393717117
1393770953
1393854273
1393983184
1393983265
1393984884
1393985119
1393986096
1393986900
1393987110
1394023630
1394027170
1394027713
1394028319
1394029241
1394029899
1394068233
1394121694
1394122087
1394135606
1394137360
1394147175
1394231632
1394231705
1394232209
1394282665
1394282908
1394285274
1394285290
1394285366
1394287300
1394287433
1394287455
1394288418
1394288674
1394294460
1394300867
1394300995
1394321674
1394322911
1394328252
1394328565
1394329206
1394338734
1394391667
1394391943
1394405494
1394421953
1394423670
1394456677
1394456945
1394463745
1394464161
1394547196
1394547336
1394547658
1394569758
1394572248
1394573176
1394573983
1394574600
1394574654
1394574770
1394575156
1394587270
1394587485
1394587843
1394640262
1394685538
1394685608
1394685653
1394723535
1394735167
1394735439
1394800536
1394802356
1394804514
1394804745
1394804755
1394804797
1394804981
1394805319
1394816070
1394816322
1394820801
1394824913
1394834166
1394850630
1394851348
1394852424
1394914098
1394915148
1395004838
1395095229
1395097256
1395098233
1395098288
1395098862
1395100515
1395165993
1395177328
1395177625
1395177914
1395180527
1395205372
1395233359
1395370930
1395406172
1395460674
1395460847
1395541801
1395625673
1395665794
1395673435
1395673451
1395674164
1395674225
1395674343
1395674438
1395674571
1395674705
1395674714
1395685548
1395708016
1395709335
1395710833
1395712827
1395713108
1395719161
1395754190
1395755171
1395786552
1395795777
1395802203
1395847761
1395848079
1395848187
1395856273
1395856762
1395857077
1395857106
1395859438
1395867790
1395868814
1395868855
1395869187
1395893590
1395940779
1395949619
1396020205
1396020497
1396031959
1396031976
1396032703
1396032970
1396102515
1396106335
1396109281
1396109318
1396109365
1396114094
1396144634
1396218949
1396320720
1396353202
1396370345
1396370400
1396370539
1396378477
1396391506
1396438531
1396438639
1396480910
1396532832
1396560351
1396560442
1396575873
1396612379
1396619435
1396619698
1396620484
1396620629
1396620665
1396622263
1396623055
1396623123
1396624044
1396624158
1396624429
1396630315
1396631120
1396636183
1396637210
1396647182
1396671008
1396711163
1396711948
1396713672
1396739333
1396755819
1396756201
1396756769
1396793745
1396794650
1396830442
1396838178
1396838880
1396871200
1396874988
1396875001
1396876717
1396921547
1396978917
1397056276
1397131772
1397249246
1397253219
1397253338
1397253662
1397263820
1397263946
1397267911
1397268321
1397271215
1397271880
1397307638
1397323891
1397355920
1397488381
1397516286
1397564694
1397564892
1397566358
1397577980
1397584919
1397612187
1397672949
1397695111
1397745610
1397793328
1397961518
1398008835
1398008901
1398287428
1398306897
1398307093
1398309381
1398377985
1398435017
1398435410
1398452616
1398477625
1398550268
1398641539
1398689157
1398720140
1398722364
1398724719
1398728383
1398728608
1398728859
1398729699
1398729952
1398778620
1398810553
1398811691
1398812085
1398861323
1398950145
1398950867
1398969782
1398972047
1399078961
1399123200
1399124968
1399292090
1399321495
1399321894
1399422225
1399423227
1399471033
1399471312
1399473054
1399492410
1399573635
1399573663
1399575085
1399577553
1399578159
1399582348
1399598649
1399599865
1399678166
1399722413
1399729064
1399839584
1399841138
1399842924
1399843645
1399899322
1399899431
1399899856
1399918413
1399937283
1399938507
1399983886
1400000049
1400009638
1400009705
1400017476
1400020261
1400092753
1400095837
1400096367
1400152864
1400153305
1400157595
1400159749
1400244304
1400246357
1400284343
1400289222
1400330798
1400335849
1400347962
1400418969
1400419395
1400498464
1400529908
1400532403
1400583025
1400585532
1400587054
1400587625
1400593779
1400675463
1400676262
1400687452
1400689667
1400695565
1400769474
1400773554
1400778856
1400876530
1400901753
1400905098
1400936424
1400939543
1400940246
1400957614
1400958538
1401129245
1401202128
1401208579
1401279011
1401292492
1401307344
1401377087
1401382017
1401382531
1401401664
1401456008
1401456088
1401456717
1401456772
1401459970
1401460036
1401645336
1401671337
1401721225
1401736926
1401744874
1401747751
1401754518
1401759303
1401797770
1401883815
1401886218
1401939334
1401940664
1401940774
1401945042
1401974413
1401992808
1402054686
1402058336
1402059063
1402079769
1402141521
1402141700
1402142321
1402142356
1402143688
1402146310
1402229545
1402229719
1402230282
1402315624
1402324889
1402432109
1402433256
1402435209
1402454588
1402454638
1402456051
1402501398
1402506011
1402506120
1402507088
1402517879
1402520136
1402535433
1402586376
1402599190
1402603380
1402605689
1402610666
1402616468
1402617301
1402665390
1402684625
1402686071
1402687557
1402757477
1402966127
1402967452
1403019182
1403019217
1403021762
1403057978
1403099035
1403111395
1403113556
1403191839
1403225677
1403227906
1403273744
1403288611
1403289476
1403290013
1403372199
1403575710
1404307465
1404438711
1404475355
1404494710
1404494774
1404494932
1404655296
1404734483
1404734621
1404758121
1404829832
1404830418
1404865515
1404908689
1404998112
1405002032
1405009681
1405009884
1405014442
1405014739
1405089532
1405091618
1405112063
1405112319
1405167037
1405168044
1405168203
1405277791
1405287977
1405346293
1405381904
1405425365
1405427114
1405431181
1405609132
1405616517
1405617263
1406044660
1406126431
1406133081
1406150989
1406551938
1406559682
1406565958
1406582277
1406583981
1406637918
1406642202
1406645157
1406679135
1406739012
1406739044
1406842304
1406903739
1406992129
1407161392
1407328125
1407358973
1407359032
1407506120
1407508908
1407770803
1407861906
1408285188
1408328224
1408727074
1409104335
1409230814
1409584608
1409602829
1409751566
1409782861
1409836152
1409842492
1409851574
1409853411
1409866479
1409866533
1410194890
1410264737
1410273362
1410316553
1410353279
1410359248
1410359323
1410375264
1410391113
1410454441
1410657376
1410657465
1410787505
1410819193
1410826427
1410826706
1410867979
1410988556
1410988831
1410999143
1411072775
1411130225
1411131849
1411158875
1411235308
1411263704
1411436324
1411469771
1411476127
1411477300
1411477456
1411477552
1411478703
1411481457
1411499998
1411509616
1411515352
1411566462
1411569791
1411571412
1411581694
1411594336
1411675246
1411683774
1411684209
1411734505
1411749709
1411752777
1411917202
1411917843
1412079778
1412079994
1412101924
1412114773
1412165670
1412192975
1412252617
1412255904
1412282967
1412337739
1412337905
1412347478
1412424957
1412425082
1412794624
1412794661
1412948128
1413475073
1413514264
1413514345
1413550087
1413727094
1413823953
1413831726
1413912795
1414032657
1414035517
1414061954
1414062027
1414068118
1414077698
1414113425
1414172549
1414175970
1414179881
1414842891
1415199749
1415721378
1415820657
1416360491
1416615085
1416620581
1416668935
1416880560
1416920591
1417023050
1417048069
1417054548
1417101249
1417179474
1417210920
1417333357
1417359084
1417359272
1417454535
1417454718
1417456599
1417658878
1417748176
1417808778
1417808930
1417809232
1417809688
1417830318
1417895959
1417895986
1417898236
1417966737
1418085352
1418131296
1418175706
1418175754
1418270697
1418325213
1418485437
1418485499
1418655508
1418670600
1418671075
1419026008
1419028652
1419028757
1419028965
1419030850
1419092777
1419292090
1419372398
1419374437
1419473066
1419525902
1419529087
1419541861
1419598976
1419599411
1419599764
1419600010
1419600425
1419647122
1419820007
1420073760
1420135021
1420159748
1420201715
1420212587
1420213871
1420214038
1420214185
1420236894
1420237210
1420300295
1420387055
1420391851
1420495648
1420633915
1420655020
1420657212
1420726462
1420726793
1420728386
1420745783
1420746176
1420813069
1420818728
1420830232
1420830721
1420854716
1420932328
1421110104
1421112300
1421153101
1421269835
1421269894
1421270280
1421364680
1421364696
1421364746
1421446226
1421691929
1421692066
1421693024
1421871179
1421882650
1421886388
1421937859
1421937911
1421937962
1421938046
1421954624
1421975041
1421977261
1422029006
1422029736
1422059769
1422059880
1422061085
1422311453
1422316482
1422417273
1422485613
1422486464
1422496637
1422496754
1422534815
1422540687
1422540767
1422553426
1422553470
1422558569
1422558833
1422558875
1422558899
1422559007
1422560503
1422562622
1422562775
1422563240
1422645486
1422645684
1422645900
1422719821
1422798988
1422810305
1422842752
1422843674
1422888283
1422918190
1422918451
1422918817
1422924596
1422966114
1422993341
1423019404
1423053388
1423073454
1423073494
1423074723
1423248075
1423248285
1423267275
1423272942
1423276286
1423287147
1423287611
1423517210
1423517438
1423619724
1423694075
1423696747
1423697714
1423863343
1423929246
1423929754
1423930379
1424112791
1424292436
1424358097
1424397330
1424490367
1424498747
1424573229
1424632117
1424650888
1424658482
1424717529
1424819952
1424870961
1424903777
1424914191
1424985677
1424994392
1424994441
1425056287
1425076201
1425091232
1425091326
1425091447
1425099917
1425184409
1425326807
1425348844
1425408406
1425604699
1425606145
1425606226
1425679230
1425680188
1425684719
1425788044
1425842696
1425938784
1425939351
1425950878
1425950922
1426074370
1426165613
1426165893
1426172211
1426176824
1426178417
1426178620
1426191678
1426198712
1426208784
1426272180
1426272254
1426272476
1426272699
1426273810
1426344495
1426453280
1426512614
1426548433
1426556901
1426597178
1426617670
1426629289
1426692393
1426692482
1426730341
1426772947
1426818104
1426882515
1426901582
1426901643
1427070587
1427136168
1427235804
1427287744
1427288001
1427288454
1427293399
1427381717
1427386478
1427387207
1427434147
1427487677
1427487828
1427746370
1427756211
1427762224
1427762469
1427898412
1427903045
1427920406
1427922190
1427944430
1427978222
1427978682
1427998421
1428001075
1428002215
1428006429
1428007891
1428078222
1428107024
1428110432
1428118106
1428165653
1428518276
1428528971
1428529093
1428586582
1428591967
1428605705
1428704918
1428707268
1428761004
1428812544
1428952664
1428960886
1428978715
1429036002
1429041921
1429103787
1429132550
1429197136
1429216733
1429216759
1429217819
1429223332
1429223869
1429229227
1429288258
1429288902
1429302828
1429307479
1429315746
1429465383
1429466230
1429492742
1429539789
1429540330
1429621332
1429802287
1430101334
1430148377
1430168975
1430181266
1430253785
1430329951
1430336168
1430394926
1430422092
1430431733
1430493140
1430494127
1430534136
1430752519
1430787600
1430841882
1430854251
1430882721
1431013475
1431047852
1431059394
1431117315
1431132865
1431372009
1431372066
1431375651
1431375747
1431395744
1431441566
1431467099
1431475606
1431479477
1431479516
1431569265
1431698568
1431717232
1431720341
1431726640
1431745815
1431749215
1431808063
1431829193
1431910020
1431910081
1431992933
1432158300
1432169100
1432223225
1432248342
1432339053
1432689583
1432763565
1432836823
1432922734
1432934880
1432941821
1433006002
1433371836
1433371902
1433433450
1433433955
1433463406
1433466845
1433523586
1433524173
1433524944
1433539844
1433543606
1433615396
1433805876
1433807223
1433968565
1433968638
1433980498
1434056542
1434071889
1434208321
1434412866
1434585634
1434674981
1434736363
1434752688
1434806042
1435035056
1435096611
1435097906
1435097947
1435265439
1435369516
1435617794
1435621819
1435673657
1435696044
1435697006
1435697033
1435697578
1435697621
1435698148
1435726757
1435726961
1435792958
1435848025
1435877254
1435879871
1435879928
1435887501
1435888426
1435931939
1435942889
1435942971
1435965089
1436032975
1436037688
1436042640
1436139096
1436204030
1436220122
1436226934
1436409128
1436491233
1436493844
1436808574
1436838873
1436901057
1436901277
1436901761
1436902290
1436902380
1436902456
1436924941
1437016510
1437170651
1437174203
1437178983
1437238341
1437409203
1437521589
1437522233
1437681431
1437690817
1437757002
1437764891
1437775266
1437775576
1437776280
1438123958
1438196448
1438214618
1438216149
1438271305
1438290182
1438291291
1438297715
1438302454
1438302526
1438364849
1438366003
1438371160
1438391163
1438535695
1438623806
1438637437
1438637917
1438639518
1438711270
1438711407
1438722690
1438736861
1438737275
1438738286
1438984782
1438995253
1439040596
1439040851
1439041360
1439050197
1439157931
1439158008
1439244615
1439323934
1439332776
1439352060
1439503820
1439504767
1439595183
1439600369
1439601322
1439603988
1439856396
1439917552
1439917805
1439926872
1440016973
1440031453
1440113580
1440114081
1440116067
1440187823
1440522671
1440525247
1440552305
1440599296
1440610571
1440802898
1440862106
1440864372
1441023984
1441062518
1441154572
1441243747
1441318852
1441322460
1441371337
1441400926
1441402131
1441407914
1441414219
1441427140
1441669885
1441814610
1441939832
1441997364
1442004350
1442008290
1442008840
1442066417
1442078336
1442239993
1442434209
1442434275
1442434604
1442440021
1442457383
1442522232
1442585277
1442609899
1442766928
1442769650
1442946089
1442972398
1443014326
1443031818
1443047917
1443124927
1443129056
1443133871
1443208073
1443281615
1443293417
1443319589
1443323845
1443473711
1443477788
1443481705
1443659194
1443702989
1443745423
1443817999
1443884075
1443920684
1443976330
1444044565
1444080328
1444085295
1444086936
1444176743
1444257696
1444328151
1444350031
1444410240
1444417530
1444422448
1444426818
1444428572
1444439077
1444526192
1444528135
1444621828
1444854270
1445355458
1445355717
1445357227
1445367557
1445455939
1445476237
1445631647
1445632057
1445642102
1445655684
1446164876
1446401637
1446477324
1446662033
1446679601
1447447474
1447780311
1447938077
1447938976
1447992360
1447992518
1447992683
1447992810
1448592094
1449095421
1449097907
1449105156
1449203503
1449203700
1449415923
1449442222
1449463783
1449587595
1449616783
1449667661
1450055556
1450132729
1450140075
1450140270
1450140555
1450140841
1450216074
1450222179
1450491475
1450491557
1450534940
1450536204
1450650168
1451337037
1451401139
1451524468
1451588665
1451700474
1451786356
1452029869
1452038128
1452052343
1452110248
1452110506
1452114672
1452115691
1452117829
1452176481
1452191257
1452197283
1452197334
1452206911
1452260386
1452296074
1452298269
1452485473
1452512428
1452512585
1452601160
1452709664
1453735695
1453823553
1453901409
1453901999
1454546873
1454631446
1455037662
1455156996
1455234462
1455235798
1455382092
1455581255
1455845620
1455845980
1455998578
1456072752
1456072801
1456076828
1456191369
1456319393
1456334310
1456362068
1456405627
1456680480
1456692022
1456884959
1457037963
1457040616
1457127647
1457201664
1457311811
1457352548
1457361735
1457404706
1457412275
1457473286
1457474915
1457493898
1457744942
1457747474
1457814086
1457973040
1457995109
1458166840
1458167118
1458847173
1458864546
1459097105
1459200738
1459476580
1459477205
1459478117
1459562209
1459564171
1459564605
1459818130
1459895360
1460397249
1460420641
1460422195
1460422253
1460556184
1460724309
1460772130
1460816267
1461031570
1461208503
1461286710
1461589617
1461600132
1461638125
1461677412
1461983248
1461984771
1462194421
1462210895
1462216251
1462218213
1462309861
1462317672
1462417140
1462846239
1462857595
1462857771
1462910497
1462911252
1462987781
1462989134
